# Supplementary material for: Experimental Life History Evolution Results in Sex-specific Evolution of Gene Expression in Seed Beetles
Source: Genome Biol Evol. 2022 Dec 21;15(1):evac177. doi: 10.1093/gbe/evac177 (PMC9830990; doi:10.1093/gbe/evac177)
Supplement: evac177_Supplementary_Data [file evac177_supplementary_data.zip]

Archive with 3 entries (3 files):
- Immonenetal_SupplementaryInformation.pdf
- TableS3_Immonenetal_DE_genes_EvsL.xlsx
- TableS4_Immonenetal_GOenrichment.xlsx
