# Supplementary material for: Experimental Life History Evolution Results in Sex-specific Evolution of Gene Expression in Seed Beetles
Source: Genome Biol Evol. 2022 Dec 21;15(1):evac177. doi: 10.1093/gbe/evac177 (PMC9830990; doi:10.1093/gbe/evac177)
Supplement: evac177_Supplementary_Data [file evac177_supplementary_data.zip › TableS3_Immonenetal_DE_genes_EvsL.xlsx]

## Sheet: Reproductive tissues
# Significantly differentially expressed genes (q< 0.05) between the E and L selection regimes. Obs! The table containes all genes with q-value < 0.05, without a fold change cut-off applied.
# ABDOMEN
# Females								# Males								# Sex-by-selection interaction
Gene ID	log FC (E/L)	log CPM	F	P-value	FDR			Gene ID	log FC (E/L)	log CPM	F	P-value	FDR			Gene	logFC	logCPM	F	PValue	FDR
MSTRG.21094	-5.96992	1.73149	162.877	1.15157e-12	1.06035e-08			MSTRG.14984	-9.9436	0.708705	328.437	8.12013e-14	1.38684e-09			MSTRG.14984	8.67961	0.708705	186.507	1.49e-11	2.55e-07
MSTRG.14457	-5.23024	1.29434	161.786	1.2417e-12	1.06035e-08			MSTRG.23455	-5.33327	6.38135	183.86	2.92629e-13	2.4989e-09			MSTRG.23455	5.04242	6.38135	106.481	1.17e-10	9.99e-07
MSTRG.15557	-9.29847	0.275396	446.942	6.12991e-12	2.48893e-08			MSTRG.15547	-4.7773	4.80444	167.253	8.54859e-13	4.86671e-09			MSTRG.23187	5.4291	2.7993	86.0422	1.04e-09	5.95e-06
MSTRG.15547	-4.22942	4.80444	138.296	7.07057e-12	2.48893e-08			MSTRG.23187	-6.08735	2.7993	158.664	1.54442e-12	6.59427e-09			MSTRG.14457	-4.32281	1.29434	71.1489	6.76e-09	2.89e-05
MSTRG.24949	-5.69986	3.03948	137.917	7.28651e-12	2.48893e-08			MSTRG.15557	-10.3323	0.275396	474.982	4.06839e-12	1.30641e-08			MSTRG.19117	5.64506	0.617284	70.2122	2.02e-08	6.9e-05
MSTRG.20875	-3.32817	5.20603	120.264	3.21647e-11	9.15567e-08			MSTRG.21094	-5.47206	1.73149	143.84	4.58953e-12	1.30641e-08			MSTRG.6930	1.56377	5.7034	55.7472	6.53e-08	0.000185757
MSTRG.19117	6.32415	0.617284	120.089	1.42691e-10	3.48146e-07			MSTRG.8692	-2.00486	5.0503	137.943	7.27142e-12	1.77412e-08			MSTRG.15182	-4.55633	6.62135	54.4983	7.99e-08	0.000194983
MSTRG.14454	1.59994	3.52308	102.869	1.67808e-10	3.58249e-07			MSTRG.27855	3.51869	2.49596	122.433	2.65482e-11	5.00619e-08			MSTRG.31778	5.6737	1.53242	52.1119	1.19e-07	0.000253585
MSTRG.18414	-2.00073	4.21288	95.957	3.44733e-10	6.54189e-07			MSTRG.24949	-5.26602	3.03948	121.558	2.86747e-11	5.00619e-08			MSTRG.18657	-1.33168	6.63875	50.2525	1.63e-07	0.00030799
MSTRG.27855	2.97151	2.49596	91.9267	5.3482e-10	9.13419e-07			MSTRG.18414	-2.27301	4.21288	121.309	2.9312e-11	5.00619e-08			MSTRG.6957	1.57195	3.67779	49.6763	1.8e-07	0.00030799
MSTRG.9327	3.89949	1.87301	89.2504	7.22006e-10	1.12101e-06			MSTRG.29823	-4.31228	1.23794	103.668	1.54787e-10	2.36612e-07			MSTRG.4436	-1.32076	3.76713	46.8549	2.98e-07	0.000462221
MSTRG.29823	-3.84012	1.23794	86.8662	9.48985e-10	1.35064e-06			MSTRG.31778	-6.67604	1.53242	102.59	1.72623e-10	2.36612e-07			MSTRG.20720	1.51053	5.70207	46.1783	3.37e-07	0.000479247
MSTRG.28551	-2.84821	4.30543	84.9743	1.18383e-09	1.55528e-06			MSTRG.14454	1.60106	3.52308	102.173	1.80102e-10	2.36612e-07			MSTRG.6931	1.69843	3.92704	42.4769	6.75e-07	0.000887028
MSTRG.2095	-2.54913	3.74865	83.9874	1.3306e-09	1.62324e-06			MSTRG.22566	2.87469	1.47957	101.051	2.02011e-10	2.46439e-07			MSTRG.611	-3.78411	1.48648	40.5447	9.86e-07	0.00120298
MSTRG.22566	2.56796	1.47957	82.0439	1.68022e-09	1.91309e-06			MSTRG.22714	-3.92163	4.17784	94.2157	4.15997e-10	4.73654e-07			MSTRG.26518	0.652297	5.2301	38.23	1.58e-06	0.00171147
MSTRG.4472	-3.50137	2.60371	81.3587	1.82612e-09	1.94927e-06			MSTRG.9421	-0.757969	6.24235	82.2921	1.63051e-09	1.74047e-06			MSTRG.21819	3.14701	1.57747	38.1476	1.6e-06	0.00171147
MSTRG.6930	1.341	5.7034	80.2367	2.09534e-09	2.0547e-06			MSTRG.18415	-2.10904	4.94645	80.4766	2.03438e-09	1.88177e-06			MSTRG.17203	0.640232	6.61176	37.6845	1.77e-06	0.00177324
MSTRG.24242	-2.11908	4.89915	79.9698	2.1655e-09	2.0547e-06			MSTRG.29022	2.01416	2.86128	80.4235	2.0477e-09	1.88177e-06			MSTRG.23660	0.641694	4.22827	36.7435	2.15e-06	0.00204039
MSTRG.30878	-8.43502	0.100059	89.1635	2.37029e-09	2.13064e-06			MSTRG.22636	1.40622	4.76247	80.2369	2.09528e-09	1.88177e-06			MSTRG.21877	2.10581	2.48173	36.1834	2.42e-06	0.00215038
MSTRG.29807	-8.97413	1.26688	101.712	2.95512e-09	2.52353e-06			MSTRG.30670	1.65383	5.35924	79.8286	2.20361e-09	1.88177e-06			MSTRG.13747	-1.03309	3.49891	36.0017	2.52e-06	0.00215038
MSTRG.22714	-3.4378	4.17784	76.0235	3.55954e-09	2.81117e-06			MSTRG.29596	1.89665	3.53393	79.1629	2.39342e-09	1.94653e-06			MSTRG.5896	0.655293	6.22199	35.0071	3.12e-06	0.00243925
MSTRG.27974	-13.0247	3.69607	99.2697	3.62116e-09	2.81117e-06			MSTRG.23269	-1.87959	2.614	77.6029	2.91077e-09	2.25969e-06			MSTRG.20355	-5.4487	0.204612	34.9769	3.14e-06	0.00243925
MSTRG.21819	3.31408	1.57747	74.2807	4.46104e-09	3.31261e-06			MSTRG.15424	1.38115	4.38902	75.7452	3.68924e-09	2.7395e-06			MSTRG.16400	0.884767	4.8805	29.3278	1.15e-05	0.00851601
MSTRG.22635	1.63004	7.06655	72.6172	5.5545e-09	3.94359e-06			MSTRG.23841	-1.88275	2.23821	75.3122	3.90123e-09	2.77621e-06			MSTRG.7202	2.60515	2.48562	29.1089	1.21e-05	0.00860481
MSTRG.30927	-3.36077	-0.0167551	72.3278	5.77258e-09	3.94359e-06			MSTRG.27974	-13.3066	3.69607	94.166	5.61521e-09	3.82542e-06			MSTRG.11621	-1.04569	4.90626	28.0272	1.58e-05	0.0107656
MSTRG.20302	-7.32652	3.27889	71.9179	6.09753e-09	4.00537e-06			MSTRG.22635	1.62594	7.06655	72.2619	5.82358e-09	3.82542e-06			MSTRG.6451	0.703913	6.32123	27.0342	2.02e-05	0.0132666
MSTRG.25343	-1.75336	3.96513	70.8592	7.03156e-09	4.44785e-06			MSTRG.22565	-1.87966	3.79677	71.6592	6.31269e-09	3.99313e-06			MSTRG.1379	1.6815	3.41619	26.5181	2.3e-05	0.0145622
MSTRG.18415	-1.96373	4.94645	69.8297	8.08923e-09	4.93414e-06			MSTRG.23578	-11.1152	1.46623	77.9053	8.05596e-09	4.91385e-06			MSTRG.14964	-3.06013	4.98446	26.3407	2.41e-05	0.0146932
MSTRG.12954	1.12752	2.49125	69.0955	8.94779e-09	5.22752e-06			MSTRG.25343	-1.73945	3.96513	69.5695	8.38284e-09	4.93691e-06			MSTRG.18885	8.65327	0.905581	26.8018	3.07e-05	0.0180674
MSTRG.17923	1.1295	3.98552	68.908	9.18237e-09	5.22752e-06			MSTRG.30927	-3.2971	-0.0167551	66.9478	1.20744e-08	6.87396e-06			MSTRG.24497	-2.02204	2.18286	24.9502	3.46e-05	0.0196089
MSTRG.5957	-2.62505	1.40289	68.2437	1.00686e-08	5.54715e-06			MSTRG.5957	-2.56501	1.40289	66.3506	1.31402e-08	7.19514e-06			MSTRG.20054	0.918489	3.23878	24.7983	3.6e-05	0.0196089
MSTRG.22610	1.40338	3.80449	67.1575	1.17227e-08	6.08634e-06			MSTRG.29867	2.69428	4.21891	66.1492	1.35222e-08	7.19514e-06			MSTRG.6929	1.0936	5.45773	24.7185	3.67e-05	0.0196089
MSTRG.1983	-7.13597	-0.260774	74.6618	1.176e-08	6.08634e-06			MSTRG.5409	-0.727062	6.74462	65.876	1.40596e-08	7.19514e-06			MSTRG.16373	-2.20977	0.535468	24.2783	4.13e-05	0.0213755
MSTRG.28170	-4.02154	3.8039	65.9728	1.38667e-08	6.96555e-06			MSTRG.7475	2.20334	2.2691	65.6706	1.44787e-08	7.19514e-06			MSTRG.1844	-1.21811	4.64151	23.655	4.88e-05	0.0230719
MSTRG.2221	1.89891	3.05254	63.9274	1.86291e-08	9.09046e-06			MSTRG.14717	1.9246	1.84408	65.5434	1.4745e-08	7.19514e-06			MSTRG.16344	1.08717	5.40512	23.5923	4.97e-05	0.0230719
MSTRG.20019	-1.03608	5.68262	63.3913	2.01509e-08	9.55995e-06			MSTRG.9804	-3.07133	0.662476	65.0825	1.57552e-08	7.4448e-06			MSTRG.21004	0.647552	5.16475	23.3555	5.3e-05	0.0230719
MSTRG.23841	-1.69758	2.23821	61.9219	2.50519e-08	1.15638e-05			MSTRG.20720	-1.27976	5.70207	64.9201	1.61284e-08	7.4448e-06			MSTRG.12226	0.494739	5.4524	23.3377	5.32e-05	0.0230719
MSTRG.7202	2.81657	2.48562	61.6676	2.60234e-08	1.16962e-05			MSTRG.4590	-1.57639	3.02024	64.1599	1.80083e-08	8.09378e-06			MSTRG.303	0.942287	2.27504	23.3343	5.33e-05	0.0230719
MSTRG.29106	3.32349	2.13519	61.1206	2.8254e-08	1.23431e-05			MSTRG.7148	-0.756609	6.19212	63.7437	1.91361e-08	8.38013e-06			MSTRG.4615	0.672045	4.52032	23.3017	5.38e-05	0.0230719
MSTRG.3871	0.588157	4.96505	60.9441	2.90173e-08	1.23431e-05			MSTRG.28837	-1.9965	3.23051	62.9652	2.1456e-08	9.16118e-06			MSTRG.17782	0.637592	5.11451	23.079	5.71e-05	0.0230719
MSTRG.15824	1.32179	2.94457	60.719	3.00227e-08	1.23431e-05			MSTRG.29807	-7.89175	1.26688	78.2352	2.54044e-08	1.02318e-05			MSTRG.19679	0.619856	4.68618	23.0322	5.79e-05	0.0230719
MSTRG.22023	-2.66739	1.45323	60.6467	3.03537e-08	1.23431e-05			MSTRG.18657	1.04851	6.63875	61.6591	2.60569e-08	1.02318e-05			MSTRG.20498	1.11011	2.82948	22.9726	5.88e-05	0.0230719
MSTRG.14650	4.02733	0.352977	60.3184	3.19064e-08	1.26728e-05			MSTRG.2575	1.44235	4.97675	61.5918	2.63212e-08	1.02318e-05			MSTRG.7090	0.450495	5.4897	22.9711	5.89e-05	0.0230719
MSTRG.22636	1.20859	4.76247	59.965	3.36738e-08	1.30708e-05			MSTRG.7493	-0.978675	5.50473	61.5803	2.63666e-08	1.02318e-05			MSTRG.28815	-4.94157	2.01283	24.0915	5.95e-05	0.0230719
MSTRG.21004	0.735027	5.16475	59.7117	3.50058e-08	1.31372e-05			MSTRG.9327	3.12775	1.87301	61.4323	2.69589e-08	1.02318e-05			MSTRG.12529	6.32083	1.10276	23.9917	6.11e-05	0.0230719
MSTRG.6931	1.44056	3.92704	59.6418	3.53834e-08	1.31372e-05			MSTRG.28727	1.92709	3.94684	60.8055	2.96318e-08	1.10018e-05			MSTRG.25706	1.76489	4.11552	22.7737	6.21e-05	0.0230719
MSTRG.18239	-1.42805	3.22834	59.4752	3.63007e-08	1.31911e-05			MSTRG.29515	-3.10696	2.95146	60.0236	3.33737e-08	1.21274e-05			MSTRG.2376	-1.1249	5.44988	22.534	6.64e-05	0.02413
MSTRG.6539	-3.52689	1.6863	58.6876	4.09981e-08	1.45877e-05			MSTRG.11989	-1.06757	2.55241	58.4507	4.25366e-08	1.51351e-05			MSTRG.4472	-2.38733	2.60371	22.4283	6.84e-05	0.0243311
MSTRG.9179	-7.61788	0.0228376	64.446	4.23343e-08	1.47557e-05			MSTRG.29106	3.23683	2.13519	58.0075	4.55837e-08	1.57266e-05			MSTRG.7148	0.629572	6.19212	22.2652	7.16e-05	0.0249422
MSTRG.23578	-8.6821	1.46623	63.5884	4.7465e-08	1.5941e-05			MSTRG.26430	-10.3282	0.0609689	63.8159	4.60407e-08	1.57266e-05			MSTRG.125	1.7146	0.77784	21.9407	7.84e-05	0.0262911
MSTRG.14717	1.80083	1.84408	57.7313	4.76017e-08	1.5941e-05			MSTRG.30878	-5.94256	0.100059	63.3718	4.88651e-08	1.63641e-05			MSTRG.3736	0.546719	4.32323	21.9344	7.85e-05	0.0262911
MSTRG.6516	-1.84701	6.34317	56.3799	5.8963e-08	1.93659e-05			MSTRG.6539	-3.50085	1.6863	57.3236	5.07581e-08	1.66711e-05			MSTRG.22524	-1.02749	6.6789	21.7086	8.37e-05	0.0274808
MSTRG.30855	-0.770433	5.00744	55.8608	6.40766e-08	2.06484e-05			MSTRG.11453	9.41943	0.0365203	62.697	5.35228e-08	1.72475e-05			MSTRG.11174	-1.10655	4.07274	21.553	8.74e-05	0.0279585
MSTRG.8460	-1.10977	4.22233	55.7152	6.55954e-08	2.07464e-05			MSTRG.1983	-6.15382	-0.260774	62.3151	5.6372e-08	1.78292e-05			MSTRG.7319	0.442045	6.03057	21.5145	8.84e-05	0.0279585
MSTRG.6330	-2.46277	1.27778	54.0549	8.59446e-08	2.66881e-05			MSTRG.18239	-1.39431	3.22834	56.4378	5.842e-08	1.8141e-05			MSTRG.17941	-1.49791	4.16838	21.2853	9.44e-05	0.0293009
MSTRG.23931	1.10658	3.22873	53.7001	9.11199e-08	2.77899e-05			MSTRG.15736	1.80611	5.69181	55.9476	6.31894e-08	1.83212e-05			MSTRG.25906	-1.24514	3.08386	21.2161	9.62e-05	0.0293516
MSTRG.27478	-2.87084	5.42881	52.4858	1.11541e-07	3.34211e-05			MSTRG.680	1.00988	6.58476	55.8487	6.42017e-08	1.83212e-05			MSTRG.7493	0.803605	5.50473	21.0942	9.97e-05	0.029387
MSTRG.15424	1.13761	4.38902	52.2966	1.15144e-07	3.39025e-05			MSTRG.3955	-0.765469	5.31317	55.8298	6.43963e-08	1.83212e-05			MSTRG.9453	0.52941	4.90703	21.0412	0.000101184	0.029387
MSTRG.19949	0.600901	6.7159	52.1874	1.1728e-07	3.39025e-05			MSTRG.19227	-2.29315	1.46619	55.8007	6.46985e-08	1.83212e-05			MSTRG.22111	-2.69305	0.966336	20.9339	0.000104354	0.029387
MSTRG.13997	0.948551	4.85709	52.096	1.19102e-07	3.39025e-05			MSTRG.14650	3.88781	0.352977	55.7635	6.50875e-08	1.83212e-05			MSTRG.1803	0.80535	6.45581	20.9218	0.000104717	0.029387
MSTRG.28002	1.2642	4.01273	51.7947	1.25325e-07	3.5089e-05			MSTRG.24242	-1.74553	4.89915	55.7302	6.54369e-08	1.83212e-05			MSTRG.5693	-5.13572	-1.17182	20.9138	0.00010496	0.029387
MSTRG.9792	-2.70448	1.77734	51.4269	1.33401e-07	3.67477e-05			MSTRG.31014	2.01767	3.81729	55.0989	7.24674e-08	1.99624e-05			MSTRG.12631	-11.7753	2.32115	21.7745	0.00010852	0.0298937
MSTRG.1964	-1.61525	6.86586	51.0938	1.412e-07	3.79043e-05			MSTRG.8688	-1.95792	1.9064	54.796	7.6126e-08	2.0417e-05			MSTRG.22369	-2.012	4.18197	20.6807	0.000112263	0.0304097
MSTRG.10427	1.28263	3.0202	51.0591	1.42039e-07	3.79043e-05			MSTRG.4617	-2.6875	3.39214	54.7652	7.65085e-08	2.0417e-05			MSTRG.5928	-0.814471	4.89374	20.6291	0.000113954	0.0304097
MSTRG.14909	9.11971	-0.2851	73.7897	1.46188e-07	3.84115e-05			MSTRG.30489	1.72432	1.15546	54.54	7.93732e-08	2.07134e-05			MSTRG.786	1.5037	1.41991	20.2111	0.000128701	0.0333018
MSTRG.240	-4.83887	2.12231	50.4542	1.57586e-07	4.0779e-05			MSTRG.27478	-2.96955	5.42881	54.4885	8.00447e-08	2.07134e-05			MSTRG.17090	0.55633	5.63478	20.1702	0.000130252	0.0333018
MSTRG.2975	-2.78071	1.18701	49.5685	1.83757e-07	4.68416e-05			MSTRG.9179	-7.05177	0.0228376	59.0469	8.87366e-08	2.26199e-05			MSTRG.29022	-1.37858	2.86128	20.16	0.000130641	0.0333018
MSTRG.20877	-5.00106	0.257464	48.7282	2.12955e-07	5.34862e-05			MSTRG.12071	-0.621696	10.9742	53.6649	9.16523e-08	2.30196e-05			MSTRG.4874	0.593976	5.25021	19.9459	0.000139119	0.0345298
MSTRG.25845	0.876064	4.3314	48.532	2.20468e-07	5.39177e-05			MSTRG.25706	-1.95779	4.11552	53.3904	9.59138e-08	2.37408e-05			MSTRG.18696	0.697916	4.03807	19.9366	0.000139502	0.0345298
MSTRG.18449	2.3627	4.96114	48.5188	2.20987e-07	5.39177e-05			MSTRG.23070	0.907595	3.50643	52.764	1.06461e-07	2.5975e-05			MSTRG.23898	1.85001	7.65792	19.7638	0.000146799	0.0358168
MSTRG.25566	-1.35938	7.64328	48.3491	2.27732e-07	5.47807e-05			MSTRG.30855	-0.747241	5.00744	52.6147	1.09156e-07	2.62574e-05			MSTRG.25711	0.888644	5.04747	19.28	0.000169521	0.0406141
MSTRG.16411	-1.36747	6.03691	47.7511	2.53338e-07	6.0094e-05			MSTRG.12364	0.743451	5.40819	51.6967	1.27424e-07	3.02261e-05			MSTRG.23070	-0.769751	3.50643	19.2468	0.000171217	0.0406141
MSTRG.31014	1.86857	3.81729	47.587	2.60894e-07	6.10386e-05			MSTRG.23660	-0.53925	4.22827	51.608	1.29356e-07	3.0264e-05			MSTRG.7135	0.983274	5.08548	19.1272	0.000177469	0.040684
MSTRG.15056	0.442774	5.9235	47.2069	2.79352e-07	6.36323e-05			MSTRG.785	2.02267	1.60211	63.1074	1.36822e-07	3.11108e-05			MSTRG.29920	-5.08794	-1.57649	19.1179	0.000177965	0.040684
MSTRG.30570	-2.19248	1.94175	47.1913	2.80137e-07	6.36323e-05			MSTRG.6330	-2.36872	1.27778	51.2555	1.37355e-07	3.11108e-05			MSTRG.18193	0.553063	5.39997	18.999	0.000184444	0.040684
MSTRG.10974	-2.67038	1.32376	47.1319	2.83158e-07	6.36323e-05			MSTRG.20019	-0.929631	5.68262	51.2093	1.3844e-07	3.11108e-05			MSTRG.20913	0.490718	9.03552	18.9679	0.00018618	0.040684
MSTRG.10112	1.32313	3.44805	46.867	2.97049e-07	6.55028e-05			MSTRG.24083	1.14813	4.42519	51.1283	1.4037e-07	3.11348e-05			MSTRG.7165	-1.92756	2.53063	18.9676	0.000186198	0.040684
MSTRG.11453	7.2287	0.0365203	50.9055	2.99329e-07	6.55028e-05			MSTRG.22683	-14.5956	4.56327	62.3409	1.50222e-07	3.28928e-05			MSTRG.18799	-0.98921	3.14135	18.9545	0.000186936	0.040684
MSTRG.17746	-1.42776	2.80185	46.6957	3.06421e-07	6.55028e-05			MSTRG.28170	-3.42443	3.8039	50.6038	1.53578e-07	3.32021e-05			MSTRG.7475	-1.61188	2.2691	18.9074	0.000189612	0.040684
MSTRG.9801	-3.32403	0.592516	46.5911	3.12305e-07	6.55028e-05			MSTRG.17939	1.03773	5.26888	50.4435	1.57877e-07	3.35349e-05			MSTRG.10016	1.01455	3.18856	18.8907	0.000190569	0.040684
MSTRG.28750	-1.30133	3.46123	46.588	3.12479e-07	6.55028e-05			MSTRG.4436	0.971718	3.76713	50.4008	1.59045e-07	3.35349e-05			MSTRG.9865	5.85775	3.47601	19.3991	0.000208094	0.0434478
MSTRG.21308	0.913243	4.7471	46.5527	3.14493e-07	6.55028e-05			MSTRG.22023	-2.38649	1.45323	50.2212	1.64057e-07	3.417e-05			MSTRG.1964	-1.35001	6.86586	18.5925	0.000208602	0.0434478
MSTRG.22683	-10.3177	4.56327	56.1601	3.30211e-07	6.79478e-05			MSTRG.4543	-0.96515	6.2951	50.0501	1.68992e-07	3.47736e-05			MSTRG.11185	-1.29686	4.48525	18.4739	0.000216275	0.0445032
MSTRG.23678	-1.70004	2.02368	46.1778	3.36761e-07	6.84706e-05			MSTRG.27254	-2.04469	-0.0161528	49.791	1.76768e-07	3.59408e-05			MSTRG.9421	0.503987	6.24235	18.367	0.000223456	0.0454333
MSTRG.23750	-2.11755	2.78335	44.6577	4.46087e-07	8.96319e-05			MSTRG.5928	0.897069	4.89374	49.5842	1.83253e-07	3.68209e-05			MSTRG.11885	0.428581	5.50531	18.2116	0.000234364	0.0468567
MSTRG.29565	-2.39966	6.70208	44.335	4.73911e-07	9.41154e-05			MSTRG.20875	-2.0226	5.20603	49.2319	1.94898e-07	3.84458e-05			MSTRG.27108	0.432182	4.57262	18.1371	0.000239789	0.0468567
MSTRG.8692	-1.10576	5.0503	44.0656	4.98562e-07	9.78729e-05			MSTRG.9174	-1.01403	4.53443	49.2044	1.95842e-07	3.84458e-05			MSTRG.20097	0.729158	3.84932	18.1194	0.000241101	0.0468567
MSTRG.19062	1.90686	1.4557	43.8366	5.20605e-07	0.000100508			MSTRG.14913	0.793148	5.0483	48.3987	2.25739e-07	4.32154e-05			MSTRG.15403	0.521538	4.85112	18.115	0.00024143	0.0468567
MSTRG.4575	7.50472	-0.656775	47.4423	5.23755e-07	0.000100508			MSTRG.30570	-2.2157	1.94175	48.3215	2.2885e-07	4.32154e-05			MSTRG.606	0.566108	4.63447	18.0515	0.000246195	0.0472446
MSTRG.20291	-3.48526	1.43907	43.7371	5.30516e-07	0.000100674			MSTRG.10427	1.25125	3.0202	48.2596	2.31379e-07	4.32154e-05			MSTRG.16077	0.636005	5.9661	18.0047	0.000249777	0.0473994
MSTRG.9804	-2.40158	0.662476	42.9842	6.12381e-07	0.000114313			MSTRG.5413	-0.694859	4.37336	48.24	2.32189e-07	4.32154e-05			MSTRG.3179	0.684196	5.14127	17.8689	0.000260493	0.0488717
MSTRG.30670	1.19961	5.35924	42.9554	6.15775e-07	0.000114313			MSTRG.28169	-2.64122	1.44129	48.2254	2.3279e-07	4.32154e-05			MSTRG.240	-3.56596	2.12231	17.8348	0.000263259	0.0488717
MSTRG.2641	-2.4644	5.82909	42.0449	7.34132e-07	0.00013482			MSTRG.13182	1.25382	2.50943	47.9116	2.46177e-07	4.52091e-05			MSTRG.19432	0.415251	5.2711	17.7311	0.000271878	0.049929
MSTRG.28727	1.56702	3.94684	41.4558	8.23659e-07	0.000149652			MSTRG.24484	-0.878347	4.33774	47.2426	2.77557e-07	5.04297e-05
MSTRG.14990	-2.17748	4.28741	41.1278	8.7854e-07	0.000157943			MSTRG.258	0.996248	4.60625	47.0079	2.89571e-07	5.18638e-05
MSTRG.9865	7.12033	3.47601	43.8509	9.64797e-07	0.000171643			MSTRG.28750	-1.31148	3.46123	46.9707	2.91523e-07	5.18638e-05
MSTRG.23260	-2.98131	-0.242427	40.417	1.01151e-06	0.000176992			MSTRG.22610	1.16715	3.80449	46.4558	3.20091e-07	5.63591e-05
MSTRG.19174	-2.8012	0.90178	40.3968	1.01559e-06	0.000176992			MSTRG.2070	-1.60628	1.64042	46.3412	3.2685e-07	5.69619e-05
MSTRG.28837	-1.56802	3.23051	40.2415	1.04756e-06	0.000180721			MSTRG.2095	-1.84319	3.74865	46.2056	3.3505e-07	5.78012e-05
MSTRG.10037	1.44042	7.4365	39.9329	1.1144e-06	0.000190328			MSTRG.9584	-1.25598	4.76534	46.0352	3.45665e-07	5.88697e-05
MSTRG.1635	0.602153	5.27354	39.7625	1.15327e-06	0.000193995			MSTRG.10513	0.954395	5.70428	45.9935	3.48322e-07	5.88697e-05
MSTRG.19227	-1.88662	1.46619	39.7396	1.15859e-06	0.000193995			MSTRG.14990	-2.31323	4.28741	45.9167	3.53265e-07	5.88697e-05
MSTRG.31428	2.86861	2.52143	39.5963	1.19258e-06	0.000195884			MSTRG.25161	0.649396	5.64713	45.8896	3.55031e-07	5.88697e-05
MSTRG.3554	-0.861845	4.42813	39.5842	1.1955e-06	0.000195884			MSTRG.246	1.36782	7.03519	45.1999	4.0324e-07	6.62205e-05
MSTRG.26430	-6.47543	0.0609689	42.5946	1.20428e-06	0.000195884			MSTRG.10112	1.29747	3.44805	44.959	4.21705e-07	6.83911e-05
MSTRG.9174	-0.904448	4.53443	39.2999	1.26632e-06	0.000204033			MSTRG.28551	-2.00681	4.30543	44.8947	4.26783e-07	6.83911e-05
MSTRG.3938	-1.39424	4.01398	39.2126	1.28896e-06	0.000204119			MSTRG.22689	-1.66191	2.35985	44.8573	4.29771e-07	6.83911e-05
MSTRG.27216	2.09112	1.97737	39.2058	1.29076e-06	0.000204119			MSTRG.26454	-1.75672	3.84988	44.8237	4.32475e-07	6.83911e-05
MSTRG.9971	-1.18182	4.58457	39.0383	1.33551e-06	0.000209202			MSTRG.3821	-3.81943	2.34572	44.5089	4.58695e-07	7.1872e-05
MSTRG.9790	-2.63659	1.14155	38.9683	1.3547e-06	0.000209202			MSTRG.4575	7.5058	-0.656775	47.7024	5.01712e-07	7.73851e-05
MSTRG.31020	-1.15636	4.29387	38.9504	1.35965e-06	0.000209202			MSTRG.25279	0.721273	5.83611	44.0192	5.02942e-07	7.73851e-05
MSTRG.30843	1.40111	3.46544	38.8678	1.38277e-06	0.000210861			MSTRG.18325	0.806981	6.40545	43.9444	5.10101e-07	7.77859e-05
MSTRG.30178	1.55814	3.16597	38.7706	1.41054e-06	0.000213191			MSTRG.29394	-2.05231	1.21095	43.5945	5.45066e-07	8.19182e-05
MSTRG.4439	0.926556	3.10125	38.6432	1.44784e-06	0.00021691			MSTRG.2228	0.558597	5.32099	43.5778	5.46793e-07	8.19182e-05
MSTRG.3821	-3.46732	2.34572	38.5077	1.48866e-06	0.000220542			MSTRG.29565	-2.35361	6.70208	43.3683	5.69039e-07	8.45097e-05
MSTRG.24080	0.841198	4.21857	38.4776	1.49792e-06	0.000220542			MSTRG.9801	-3.21514	0.592516	42.9166	6.20377e-07	9.13398e-05
MSTRG.4835	-1.37441	5.4006	37.9918	1.65587e-06	0.000241714			MSTRG.18449	2.2092	4.96114	42.8565	6.27572e-07	9.16094e-05
MSTRG.9762	2.40569	1.99836	37.8963	1.689e-06	0.000244461			MSTRG.18694	0.517563	4.46447	42.3168	6.96413e-07	0.000100004
MSTRG.17763	1.10066	3.71582	37.8049	1.72136e-06	0.000245124			MSTRG.1740	0.776215	3.89379	42.314	6.96791e-07	0.000100004
MSTRG.9863	1.31497	2.85018	37.8024	1.72228e-06	0.000245124			MSTRG.10429	-0.78706	5.66939	42.066	7.31128e-07	0.000104058
MSTRG.25491	-1.71677	6.53766	37.6195	1.78912e-06	0.000252532			MSTRG.20302	-5.0527	3.27889	41.9833	7.4299e-07	0.000104872
MSTRG.23063	-0.812856	7.82718	37.479	1.84234e-06	0.000257912			MSTRG.11621	0.899293	4.90626	41.165	8.72128e-07	0.000121588
MSTRG.16848	-4.60817	0.284321	37.3778	1.88174e-06	0.000261287			MSTRG.20311	-2.66061	0.387582	41.1384	8.76704e-07	0.000121588
MSTRG.23295	1.46358	4.51296	37.317	1.90586e-06	0.000262502			MSTRG.23931	0.965837	3.22873	41.0783	8.87157e-07	0.000121588
MSTRG.25326	-1.15991	2.76753	36.6005	2.21653e-06	0.000302849			MSTRG.9871	-4.55512	-0.735412	44.315	8.89895e-07	0.000121588
MSTRG.16386	0.466106	5.34705	36.4631	2.28213e-06	0.000309338			MSTRG.9792	-2.36646	1.77734	40.9291	9.137e-07	0.00012385
MSTRG.18206	0.504202	6.14417	36.2842	2.37069e-06	0.000318811			MSTRG.29107	1.75856	4.55541	40.7912	9.38991e-07	0.000126276
MSTRG.8935	0.660972	5.59317	36.2184	2.40416e-06	0.000318826			MSTRG.23196	1.36578	3.1597	40.5287	9.89241e-07	0.000131994
MSTRG.25779	-4.61291	2.9491	36.2107	2.40814e-06	0.000318826			MSTRG.1957	0.647984	5.4888	40.3802	1.01895e-06	0.000134904
MSTRG.28230	9.18095	0.338668	48.3024	2.45935e-06	0.000323102			MSTRG.28803	1.00776	4.6872	40.3144	1.03242e-06	0.000135636
MSTRG.27254	-1.68472	-0.0161528	35.9887	2.52517e-06	0.000329217			MSTRG.23750	-1.99608	2.78335	40.1725	1.06214e-06	0.000138475
MSTRG.617	-1.17986	8.16736	35.8565	2.59776e-06	0.000336115			MSTRG.30928	-1.84106	2.57219	40.0931	1.07916e-06	0.000139629
MSTRG.9864	-0.669729	3.92378	35.5913	2.75029e-06	0.000353175			MSTRG.15302	0.63965	3.46264	39.9775	1.10447e-06	0.000141828
MSTRG.26742	1.35248	3.8249	35.5083	2.80005e-06	0.000356881			MSTRG.25845	0.795953	4.3314	39.5931	1.19335e-06	0.000150952
MSTRG.8234	0.80192	5.40794	35.2074	2.9885e-06	0.000378078			MSTRG.12643	-1.98787	3.54235	39.576	1.19749e-06	0.000150952
MSTRG.13570	1.46731	2.7763	34.8599	3.22336e-06	0.000403161			MSTRG.26742	1.43156	3.8249	39.5219	1.21065e-06	0.000150952
MSTRG.13069	0.895511	3.98705	34.8448	3.23397e-06	0.000403161			MSTRG.25750	0.567286	4.01016	39.521	1.21087e-06	0.000150952
MSTRG.21646	-1.45476	2.37835	34.803	3.26362e-06	0.000403908			MSTRG.21646	-1.55176	2.37835	39.1896	1.29501e-06	0.000160272
MSTRG.2096	-3.81128	4.82674	34.6128	3.40242e-06	0.000418057			MSTRG.14838	-0.868955	3.56998	38.8875	1.37722e-06	0.00016922
MSTRG.29515	-2.2522	2.95146	34.2179	3.71125e-06	0.000452746			MSTRG.6507	0.654836	5.038	38.7575	1.41432e-06	0.000172537
MSTRG.25514	-2.85032	0.127606	34.0765	3.82906e-06	0.000463805			MSTRG.19722	-4.11685	0.448563	37.9838	1.65863e-06	0.000200906
MSTRG.26996	-0.865175	11.8129	33.9047	3.97767e-06	0.000478412			MSTRG.1971	1.98485	2.99921	37.8606	1.70155e-06	0.000202963
MSTRG.20311	-2.35977	0.387582	33.8064	4.06545e-06	0.000485551			MSTRG.5335	0.761975	6.90283	37.8566	1.70297e-06	0.000202963
MSTRG.25849	-2.28549	0.765166	33.6194	4.23839e-06	0.000501614			MSTRG.24521	1.1336	3.88122	37.8201	1.71595e-06	0.000202963
MSTRG.21384	1.60266	1.65544	33.5935	4.26296e-06	0.000501614			MSTRG.25463	-0.825404	4.85729	37.7999	1.72315e-06	0.000202963
MSTRG.12782	0.424934	5.63756	33.566	4.28922e-06	0.000501614			MSTRG.12837	0.576393	4.08162	37.6768	1.76787e-06	0.000206805
MSTRG.9577	-1.39194	2.40422	33.5366	4.31743e-06	0.000501614			MSTRG.11653	0.75187	4.13733	37.5832	1.80272e-06	0.000209446
MSTRG.15942	-3.33782	0.933794	33.3771	4.47425e-06	0.000516322			MSTRG.21405	-7.59457	2.76365	37.4773	1.843e-06	0.00021268
MSTRG.18350	-2.3747	3.16346	33.3224	4.5295e-06	0.00051919			MSTRG.26883	1.70319	1.6611	37.4391	1.85777e-06	0.000212945
MSTRG.20374	0.732194	3.30453	33.1564	4.70153e-06	0.000526991			MSTRG.26279	1.61644	3.95188	37.3333	1.89936e-06	0.000215892
MSTRG.23269	-1.20005	2.614	33.1436	4.71512e-06	0.000526991			MSTRG.28002	1.06997	4.01273	37.2808	1.9204e-06	0.000215892
MSTRG.15041	0.625833	4.09895	33.1258	4.734e-06	0.000526991			MSTRG.28230	9.69107	0.338668	50.2052	1.9214e-06	0.000215892
MSTRG.9239	0.381414	6.10665	33.1144	4.74623e-06	0.000526991			MSTRG.4588	-1.28895	4.5206	37.1954	1.95511e-06	0.000218244
MSTRG.23962	1.53124	6.07467	33.1091	4.75184e-06	0.000526991			MSTRG.26613	-1.15199	3.21442	37.0404	2.01985e-06	0.000223871
MSTRG.30489	1.3249	1.15546	32.9629	4.91102e-06	0.000541131			MSTRG.22874	1.34416	1.4274	37.0125	2.03173e-06	0.000223871
MSTRG.21650	-2.42193	1.19232	32.843	5.04591e-06	0.00055243			MSTRG.611	2.61141	1.48648	36.8663	2.09534e-06	0.000229399
MSTRG.18352	1.27977	3.0256	32.4785	5.481e-06	0.000596242			MSTRG.93	-0.711289	5.44525	36.8343	2.10952e-06	0.000229481
MSTRG.18799	-0.923737	3.14135	32.4001	5.5797e-06	0.000603137			MSTRG.9545	1.86415	5.61252	36.6582	2.18959e-06	0.000236575
MSTRG.18915	0.877121	3.84042	32.2847	5.72866e-06	0.000615345			MSTRG.4034	0.521392	5.53552	36.6277	2.20378e-06	0.000236575
MSTRG.29920	-4.50746	-1.57649	32.2462	5.77931e-06	0.000616905			MSTRG.18500	0.826339	3.60788	36.601	2.21629e-06	0.000236575
MSTRG.10992	2.08722	2.67685	32.0455	6.05106e-06	0.000641901			MSTRG.3530	-0.547731	5.69785	36.5182	2.25558e-06	0.000239274
MSTRG.4540	-2.85101	-0.0456219	31.8635	6.30957e-06	0.000665192			MSTRG.2616	-2.44477	2.93684	36.4629	2.2822e-06	0.000240018
MSTRG.28001	1.14627	5.60477	31.8241	6.36702e-06	0.000667131			MSTRG.26868	0.56807	4.44075	36.4454	2.29071e-06	0.000240018
MSTRG.17203	0.415044	6.61176	31.6547	6.62079e-06	0.000686708			MSTRG.16344	-0.961034	5.40512	36.3416	2.34187e-06	0.000243882
MSTRG.7745	-1.42373	2.90261	31.6459	6.63427e-06	0.000686708			MSTRG.10974	-2.29033	1.32376	36.2168	2.40499e-06	0.000248939
MSTRG.24083	0.894931	4.42519	31.4701	6.90975e-06	0.000709886			MSTRG.16984	-0.981244	4.50062	36.1283	2.45087e-06	0.000252045
MSTRG.7343	-2.62922	1.52222	31.4505	6.94133e-06	0.000709886			MSTRG.11545	1.09028	2.79928	36.1023	2.46452e-06	0.000252045
MSTRG.5693	-4.33006	-1.17182	31.2804	7.22108e-06	0.0007341			MSTRG.10037	1.36461	7.4365	35.9739	2.53321e-06	0.000257528
MSTRG.10916	0.609099	4.74835	31.2546	7.26456e-06	0.00073415			MSTRG.24812	-1.43164	4.20446	35.926	2.55936e-06	0.000258647
MSTRG.11214	1.40629	3.10767	30.9294	7.83752e-06	0.000787395			MSTRG.16386	0.462042	5.34705	35.8028	2.62793e-06	0.000264014
MSTRG.9837	0.674317	4.67384	30.8093	8.06118e-06	0.000805128			MSTRG.16848	-4.60281	0.284321	35.7414	2.66282e-06	0.000264756
MSTRG.4034	0.476991	5.53552	30.752	8.17045e-06	0.000811297			MSTRG.17923	0.809382	3.98552	35.7353	2.66631e-06	0.000264756
MSTRG.11211	1.61392	3.14223	30.6397	8.38904e-06	0.000828187			MSTRG.23887	-0.490078	5.0107	35.6791	2.6988e-06	0.000265868
MSTRG.24461	1.32194	3.15013	30.6001	8.46772e-06	0.000831151			MSTRG.11952	0.70893	6.16808	35.6621	2.70865e-06	0.000265868
MSTRG.24459	-1.14434	3.88927	30.5552	8.55773e-06	0.00083407			MSTRG.25566	-1.16132	7.64328	35.6295	2.72774e-06	0.000266212
MSTRG.7689	0.603604	6.34534	30.5367	8.59514e-06	0.00083407			MSTRG.30012	2.56462	1.35389	35.5242	2.79045e-06	0.000270784
MSTRG.14304	-5.13597	-0.134261	30.5002	8.66942e-06	0.000834142			MSTRG.20949	-1.11009	8.69076	35.4118	2.859e-06	0.000275869
MSTRG.10931	-1.76975	3.44555	30.4885	8.69355e-06	0.000834142			MSTRG.2975	-2.27899	1.18701	35.3027	2.92738e-06	0.000280881
MSTRG.25950	1.42391	4.17902	30.3876	8.90329e-06	0.000849493			MSTRG.12954	0.803984	2.49125	35.2553	2.95758e-06	0.000282193
MSTRG.9657	0.974125	4.59101	30.3214	9.04383e-06	0.000858108			MSTRG.4796	-0.527127	4.16432	35.1363	3.03497e-06	0.000287968
MSTRG.11017	1.64995	0.748352	30.1966	9.31543e-06	0.000878409			MSTRG.7914	-1.17727	3.5673	34.6595	3.36777e-06	0.000315346
MSTRG.10895	0.712534	4.42969	30.1762	9.36064e-06	0.000878409			MSTRG.5896	-0.461752	6.22199	34.6551	3.37097e-06	0.000315346
MSTRG.3869	0.487521	4.8068	29.953	9.87115e-06	0.00091639			MSTRG.18409	-1.12032	2.57965	34.6444	3.3789e-06	0.000315346
MSTRG.20723	0.55131	5.18284	29.9524	9.8727e-06	0.00091639			MSTRG.23962	1.56093	6.07467	34.5218	3.47105e-06	0.000322185
MSTRG.10280	1.13227	2.10606	29.9229	9.94249e-06	0.00091788			MSTRG.17782	-0.552417	5.11451	34.4463	3.52906e-06	0.000325799
MSTRG.12951	1.44907	1.17198	29.8934	1.00125e-05	0.000919377			MSTRG.25446	0.596826	5.85216	34.3323	3.61877e-06	0.000330973
MSTRG.23284	1.08099	5.52836	29.8395	1.01424e-05	0.000922146			MSTRG.30144	0.901109	4.26093	34.3166	3.63128e-06	0.000330973
MSTRG.6929	0.853484	5.45773	29.8361	1.01507e-05	0.000922146			MSTRG.11071	-2.34425	0.264065	34.3017	3.64324e-06	0.000330973
MSTRG.21549	0.854344	3.82075	29.7512	1.03589e-05	0.000934127			MSTRG.19478	0.677902	4.07452	34.2595	3.67729e-06	0.000332299
MSTRG.2616	-2.20362	2.93684	29.7379	1.0392e-05	0.000934127			MSTRG.26920	-1.71613	5.54378	34.145	3.77144e-06	0.000339013
MSTRG.17174	0.744703	3.78209	29.6744	1.05511e-05	0.000943465			MSTRG.8576	-0.568104	5.13505	33.8621	4.01545e-06	0.000359057
MSTRG.28521	0.999638	4.32403	29.6399	1.06389e-05	0.000946362			MSTRG.22405	0.449183	5.89337	33.7621	4.10579e-06	0.000365223
MSTRG.8724	1.05385	1.96207	29.6017	1.07367e-05	0.000950111			MSTRG.6957	-0.91802	3.67779	33.7097	4.1539e-06	0.000367588
MSTRG.19432	0.379199	5.2711	29.5616	1.08407e-05	0.000954371			MSTRG.1379	-1.36912	3.41619	33.6747	4.18647e-06	0.00036856
MSTRG.28169	-2.02312	1.44129	29.5088	1.09791e-05	0.000961604			MSTRG.14810	-0.520407	6.31668	33.5365	4.31752e-06	0.000378148
MSTRG.19520	-2.69338	0.447783	29.4504	1.11344e-05	0.000961907			MSTRG.1970	-0.917654	4.33973	33.4569	4.39511e-06	0.00038298
MSTRG.22456	0.997813	6.65541	29.428	1.11948e-05	0.000961907			MSTRG.23701	4.16433	1.27308	33.2588	4.59458e-06	0.000398329
MSTRG.27186	-1.13778	2.37107	29.4157	1.12278e-05	0.000961907			MSTRG.30572	-3.61821	0.726039	33.2294	4.62503e-06	0.000398912
MSTRG.26939	1.37991	4.45326	29.4155	1.12285e-05	0.000961907			MSTRG.6540	-8.77656	-0.480966	38.6713	4.64801e-06	0.000398912
MSTRG.14697	0.648837	4.5285	29.4023	1.12642e-05	0.000961907			MSTRG.2678	-0.916342	3.89521	32.9459	4.92993e-06	0.000420992
MSTRG.30928	-1.55735	2.57219	29.3714	1.13485e-05	0.000963408			MSTRG.16122	0.94199	6.80736	32.8525	5.03508e-06	0.000427832
MSTRG.27064	-1.03108	4.56281	29.3546	1.13946e-05	0.000963408			MSTRG.15195	-1.25596	3.86207	32.8093	5.08448e-06	0.00042886
MSTRG.26279	1.41867	3.95188	29.1247	1.20455e-05	0.00100927			MSTRG.30916	0.525284	5.29862	32.7981	5.09741e-06	0.00042886
MSTRG.12643	-1.68905	3.54235	29.1214	1.20552e-05	0.00100927			MSTRG.26317	0.956089	2.95354	32.7182	5.19048e-06	0.00043455
MSTRG.7517	-0.795109	7.44758	29.069	1.22093e-05	0.00101546			MSTRG.17746	-1.17881	2.80185	32.6363	5.2878e-06	0.000440538
MSTRG.14912	0.49758	4.28654	29.0559	1.2248e-05	0.00101546			MSTRG.16364	4.54345	1.29849	32.4991	5.45535e-06	0.000451819
MSTRG.15182	-2.35621	6.62135	28.9852	1.24602e-05	0.00102277			MSTRG.14989	-10.1918	0.330129	37.7339	5.47611e-06	0.000451819
MSTRG.7706	2.64663	-0.840171	28.9714	1.25018e-05	0.00102277			MSTRG.20340	-4.39383	1.35679	32.2747	5.74173e-06	0.000471457
MSTRG.9658	1.22474	2.13627	28.9668	1.25158e-05	0.00102277			MSTRG.19174	-2.4482	0.90178	32.2161	5.8192e-06	0.000475531
MSTRG.9355	0.407001	4.63612	28.7724	1.31223e-05	0.00106722			MSTRG.16400	-0.657182	4.8805	32.1584	5.89646e-06	0.00047728
MSTRG.26454	-1.38593	3.84988	28.618	1.36268e-05	0.001103			MSTRG.10610	-2.52738	0.0144307	32.1584	5.89649e-06	0.00047728
MSTRG.21274	-4.02028	0.229364	28.4018	1.43683e-05	0.00115753			MSTRG.6913	0.557865	5.60585	31.9442	6.19351e-06	0.000498243
MSTRG.12529	6.07569	1.10276	30.0082	1.46809e-05	0.00117716			MSTRG.9790	-2.37772	1.14155	31.9299	6.21381e-06	0.000498243
MSTRG.6904	1.1506	5.40007	28.1674	1.52218e-05	0.00121483			MSTRG.21274	-4.35222	0.229364	31.7429	6.48724e-06	0.000515381
MSTRG.9271	0.373855	5.23022	27.9921	1.5896e-05	0.00126273			MSTRG.8308	1.71146	4.73577	31.7425	6.48791e-06	0.000515381
MSTRG.258	0.761749	4.60625	27.853	1.64537e-05	0.00130098			MSTRG.4633	0.848126	4.84691	31.5937	6.71485e-06	0.00053094
MSTRG.24497	-1.54247	2.18286	27.7891	1.67173e-05	0.00131573			MSTRG.26614	-1.04177	2.6775	31.5396	6.79939e-06	0.000535146
MSTRG.21389	0.511138	4.90665	27.7453	1.69001e-05	0.00132402			MSTRG.14846	-1.37938	1.4276	31.4436	6.9523e-06	0.000544671
MSTRG.4815	-1.92749	0.951721	27.6827	1.71657e-05	0.00133869			MSTRG.19378	0.849482	3.88941	31.3205	7.154e-06	0.000557914
MSTRG.6487	3.18771	2.25967	27.5617	1.76915e-05	0.00137343			MSTRG.10490	-0.749286	6.3999	31.2455	7.27984e-06	0.000565147
MSTRG.14988	-3.19449	5.63398	27.3002	1.88888e-05	0.00145974			MSTRG.10493	-0.57506	7.20892	31.2218	7.32022e-06	0.00056571
MSTRG.1460	1.08146	6.03752	27.2718	1.9024e-05	0.00146175			MSTRG.9922	0.619238	5.9572	31.1846	7.3839e-06	0.000566899
MSTRG.6540	-6.13629	-0.480966	31.0861	1.9086e-05	0.00146175			MSTRG.24873	-0.943006	4.52678	31.1741	7.40198e-06	0.000566899
MSTRG.13973	1.25585	1.65367	27.1372	1.96788e-05	0.00150042			MSTRG.21958	0.67703	4.46302	31.1333	7.47271e-06	0.00056976
MSTRG.28815	-4.29854	2.01283	28.6477	1.99524e-05	0.00151452			MSTRG.18700	-0.443029	6.94515	31.0873	7.55339e-06	0.000573353
MSTRG.6008	-1.80828	4.28044	27.0129	2.03055e-05	0.0015345			MSTRG.20098	0.767458	5.10964	31.031	7.65337e-06	0.000578371
MSTRG.3566	-0.620082	5.44732	26.7472	2.17179e-05	0.00163401			MSTRG.9234	-0.694827	5.49121	30.9497	7.80025e-06	0.000586874
MSTRG.17135	-1.01388	6.02535	26.7172	2.18841e-05	0.00163929			MSTRG.11725	1.39527	2.85611	30.9284	7.83938e-06	0.000587231
MSTRG.9677	-1.4235	1.74561	26.6616	2.21954e-05	0.00165535			MSTRG.326	-1.123	2.11036	30.9003	7.8911e-06	0.000588525
MSTRG.13182	0.927483	2.50943	26.6293	2.23787e-05	0.00166176			MSTRG.22876	1.42347	2.23453	30.7453	8.18332e-06	0.000605409
MSTRG.16505	1.38975	3.49935	26.57	2.27192e-05	0.00167233			MSTRG.24936	0.758077	3.92261	30.7265	8.21951e-06	0.000605409
MSTRG.13781	0.432802	5.63695	26.5633	2.27578e-05	0.00167233			MSTRG.25491	-1.54389	6.53766	30.7243	8.22383e-06	0.000605409
MSTRG.13327	-1.38869	5.42092	26.5535	2.28147e-05	0.00167233			MSTRG.9178	-2.07044	5.85424	30.7026	8.26588e-06	0.000605892
MSTRG.21644	-1.40014	1.28129	26.532	2.29398e-05	0.00167431			MSTRG.23273	-4.68967	4.41637	30.6113	8.44541e-06	0.000616407
MSTRG.30854	0.597143	6.05167	26.5054	2.30959e-05	0.00167853			MSTRG.26587	1.56883	4.25373	30.5506	8.56697e-06	0.000622618
MSTRG.11464	-14.6665	4.24998	30.0736	2.34271e-05	0.00169539			MSTRG.23260	-2.59108	-0.242427	30.4904	8.68966e-06	0.000628859
MSTRG.22876	1.30078	2.23453	26.3839	2.38241e-05	0.00171684			MSTRG.19889	-3.42412	0.822024	30.4586	8.75517e-06	0.000630927
MSTRG.17929	0.539918	5.39384	26.1895	2.50408e-05	0.00179694			MSTRG.14241	-2.14765	1.61683	30.3948	8.88802e-06	0.000637135
MSTRG.16373	-1.65282	0.535468	26.074	2.57948e-05	0.00183774			MSTRG.8220	1.16658	6.27443	30.3816	8.91593e-06	0.000637135
MSTRG.13272	0.432863	4.83338	26.0695	2.58246e-05	0.00183774			MSTRG.2376	0.920331	5.44988	30.1203	9.48589e-06	0.000671641
MSTRG.680	0.685675	6.58476	26.0261	2.61147e-05	0.00185068			MSTRG.9885	-4.5627	2.30678	30.1118	9.50508e-06	0.000671641
MSTRG.21395	-0.828763	4.23559	25.8127	2.75937e-05	0.00194741			MSTRG.13327	-1.48755	5.42092	30.1066	9.51679e-06	0.000671641
MSTRG.10912	1.62897	4.17762	25.7698	2.7902e-05	0.00196106			MSTRG.3884	-1.30729	1.56414	29.866	1.00784e-05	0.000708347
MSTRG.22256	-2.20992	-0.307529	25.7201	2.82637e-05	0.00197835			MSTRG.16381	0.592651	5.12861	29.7894	1.02646e-05	0.000718477
MSTRG.10277	0.917465	5.3232	25.6298	2.89331e-05	0.00201693			MSTRG.25290	0.658843	4.22029	29.6914	1.05082e-05	0.000732532
MSTRG.4617	-1.78196	3.39214	25.576	2.93407e-05	0.00203224			MSTRG.24459	-1.12864	3.88927	29.6179	1.0695e-05	0.000742521
MSTRG.25563	-1.87089	4.83529	25.5694	2.93907e-05	0.00203224			MSTRG.24743	0.561674	3.83265	29.5906	1.07654e-05	0.000742821
MSTRG.2238	-1.16781	6.83019	25.5267	2.97193e-05	0.00204667			MSTRG.31016	3.19341	5.30923	29.5825	1.07863e-05	0.000742821
MSTRG.21403	3.63691	2.61322	25.3855	3.08328e-05	0.00211484			MSTRG.1211	3.91049	6.3201	29.5599	1.0845e-05	0.000743865
MSTRG.2178	1.10659	7.2548	25.3496	3.1123e-05	0.0021262			MSTRG.29576	-2.33437	2.60397	29.4872	1.10363e-05	0.000753959
MSTRG.3992	0.440292	4.20245	25.3233	3.13379e-05	0.00213235			MSTRG.14909	4.59464	-0.2851	37.7345	1.12608e-05	0.000766226
MSTRG.22689	-1.23252	2.35985	25.2249	3.21554e-05	0.00217929			MSTRG.9356	0.901255	7.26857	29.3208	1.14878e-05	0.000778575
MSTRG.31071	-3.90086	1.06014	25.1819	3.25189e-05	0.00219522			MSTRG.12245	-1.44608	4.06792	29.3002	1.15449e-05	0.00077899
MSTRG.21937	-1.15616	3.65863	25.1445	3.28402e-05	0.00220818			MSTRG.16885	2.14084	0.581813	29.2728	1.16215e-05	0.00077899
MSTRG.15553	-1.70766	3.22616	25.0143	3.39821e-05	0.002276			MSTRG.25348	0.463612	6.49144	29.2587	1.16613e-05	0.00077899
MSTRG.25095	-2.719	2.42983	24.9734	3.43501e-05	0.00229166			MSTRG.28286	1.42	3.01162	29.2533	1.16764e-05	0.00077899
MSTRG.11646	0.388165	4.99357	24.9382	3.46694e-05	0.00229233			MSTRG.7558	1.55249	3.03141	29.1636	1.19326e-05	0.000792986
MSTRG.18268	0.728801	4.55116	24.9343	3.47053e-05	0.00229233			MSTRG.12845	-1.73578	0.191003	29.089	1.21502e-05	0.000804318
MSTRG.25258	0.918235	3.30341	24.9253	3.47875e-05	0.00229233			MSTRG.24934	0.58738	4.94652	28.942	1.25916e-05	0.000830319
MSTRG.31223	2.81095	0.691631	24.9134	3.4897e-05	0.00229233			MSTRG.22795	-0.536647	5.13591	28.9131	1.26804e-05	0.000832958
MSTRG.26883	1.37166	1.6611	24.8579	3.54119e-05	0.00231724			MSTRG.13996	0.780478	4.51692	28.8723	1.2807e-05	0.000833776
MSTRG.29107	1.35514	4.55541	24.8023	3.59348e-05	0.00234249			MSTRG.25757	1.6063	4.15747	28.8631	1.28357e-05	0.000833776
MSTRG.17884	2.68854	2.63024	24.6591	3.7323e-05	0.00242372			MSTRG.15553	-1.84538	3.22616	28.8614	1.28408e-05	0.000833776
MSTRG.17093	-0.88839	5.91719	24.6318	3.75941e-05	0.00243208			MSTRG.24737	-0.889651	5.23226	28.8463	1.28882e-05	0.000833776
MSTRG.19735	-2.26812	3.9513	24.5537	3.83809e-05	0.00247361			MSTRG.23286	-1.29333	6.77234	28.8077	1.30099e-05	0.000838479
MSTRG.3338	-0.650037	4.59036	24.4737	3.92061e-05	0.00250466			MSTRG.14080	3.17318	8.17923	28.7664	1.31417e-05	0.000843786
MSTRG.19997	-3.2237	6.50481	24.4723	3.92208e-05	0.00250466			MSTRG.30968	1.34449	2.83256	28.7477	1.32019e-05	0.000844476
MSTRG.21148	2.07027	1.7876	24.4644	3.93026e-05	0.00250466			MSTRG.18277	-1.3053	1.92728	28.7025	1.33482e-05	0.000850651
MSTRG.30572	-3.03782	0.726039	24.4176	3.97956e-05	0.00252536			MSTRG.14988	-3.29049	5.63398	28.6403	1.35525e-05	0.000860456
MSTRG.22590	-1.44796	2.51034	24.4056	3.99232e-05	0.00252536			MSTRG.14304	-4.95115	-0.134261	28.5327	1.39143e-05	0.000880157
MSTRG.16377	1.05233	4.89749	24.1766	4.24405e-05	0.00267367			MSTRG.2096	-3.39135	4.82674	28.4071	1.43497e-05	0.000904352
MSTRG.10016	0.81278	3.18856	24.1643	4.25808e-05	0.00267367			MSTRG.20777	8.41899	-0.408264	30.0817	1.44428e-05	0.000906867
MSTRG.613	-1.16636	5.52104	24.1355	4.29103e-05	0.00268449			MSTRG.23866	0.755331	4.75161	28.3168	1.46716e-05	0.000917863
MSTRG.31989	-6.19572	0.87946	24.1056	4.32556e-05	0.00269417			MSTRG.20675	0.826146	6.01713	28.275	1.48237e-05	0.000923992
MSTRG.8925	1.5277	2.48208	24.0942	4.33877e-05	0.00269417			MSTRG.7982	-0.489589	5.8405	28.1901	1.51371e-05	0.000940096
MSTRG.24663	-1.19473	5.59689	24.0813	4.35383e-05	0.00269417			MSTRG.6182	-0.745061	5.87522	28.1133	1.54266e-05	0.000954606
MSTRG.180	-0.714625	9.62368	24.0132	4.4342e-05	0.002734			MSTRG.1635	0.505416	5.27354	28.065	1.56119e-05	0.000962583
MSTRG.303	0.675953	2.27504	23.9856	4.46719e-05	0.00274443			MSTRG.8097	0.470979	5.57168	28.0089	1.58302e-05	0.000971757
MSTRG.28677	0.748504	5.94447	23.9694	4.48669e-05	0.00274653			MSTRG.15944	-4.98029	0.330426	27.9976	1.58745e-05	0.000971757
MSTRG.4274	-0.850478	4.41436	23.8943	4.57825e-05	0.00279257			MSTRG.16558	-3.91789	8.30238	27.868	1.63927e-05	0.000999894
MSTRG.24945	-0.89805	3.46664	23.8788	4.59739e-05	0.00279427			MSTRG.9762	2.03834	1.99836	27.8462	1.64817e-05	0.00100175
MSTRG.26703	-7.85978	3.00297	23.826	4.66332e-05	0.00282429			MSTRG.13156	-1.23781	0.987991	27.8145	1.66117e-05	0.00100492
MSTRG.3406	-5.96053	-0.322687	23.7967	4.70042e-05	0.00283669			MSTRG.29918	10.1945	-0.721414	35.314	1.66515e-05	0.00100492
MSTRG.20406	2.00672	3.708	23.7576	4.75025e-05	0.00285667			MSTRG.6949	0.563014	5.73559	27.7627	1.68273e-05	0.00101195
MSTRG.16381	0.528038	5.12861	23.7271	4.78956e-05	0.0028702			MSTRG.7983	0.77284	3.6431	27.7072	1.70615e-05	0.00102065
MSTRG.25840	0.727702	4.54891	23.6879	4.84054e-05	0.00289062			MSTRG.324	0.572025	3.89508	27.7001	1.70915e-05	0.00102065
MSTRG.8754	0.623068	4.14454	23.6203	4.93003e-05	0.00292982			MSTRG.27416	-0.918243	8.31465	27.6832	1.71635e-05	0.00102138
MSTRG.22774	-1.44928	3.2682	23.6124	4.9405e-05	0.00292982			MSTRG.1209	3.87724	6.86995	27.6557	1.72818e-05	0.00102485
MSTRG.9184	-1.33696	3.6634	23.5414	5.03667e-05	0.00297651			MSTRG.7557	1.67535	2.68202	27.5653	1.76758e-05	0.00104459
MSTRG.8201	0.473574	3.82945	23.5206	5.06507e-05	0.00298298			MSTRG.2116	-9.96907	2.46587	27.5144	1.79019e-05	0.0010543
MSTRG.10429	-0.587327	5.66939	23.4795	5.12194e-05	0.00300496			MSTRG.10931	-1.67311	3.44555	27.4721	1.80922e-05	0.0010585
MSTRG.2260	1.3187	2.6864	23.4683	5.13758e-05	0.00300496			MSTRG.8183	-0.94648	6.34187	27.471	1.80972e-05	0.0010585
MSTRG.15816	0.631446	4.04336	23.4123	5.21647e-05	0.00304068			MSTRG.8002	1.36347	4.53661	27.4365	1.82543e-05	0.00106404
MSTRG.25403	1.68088	4.7446	23.3721	5.2739e-05	0.00306371			MSTRG.9870	-4.94359	-0.369974	28.998	1.84223e-05	0.00107019
MSTRG.28291	0.562228	3.58938	23.328	5.33756e-05	0.00309017			MSTRG.8617	-0.587036	4.62085	27.3714	1.85542e-05	0.00107419
MSTRG.18767	-4.39501	-1.86373	23.1781	5.56063e-05	0.00320845			MSTRG.16309	-0.848326	6.77011	27.3339	1.87294e-05	0.00108068
MSTRG.11004	0.95571	3.10837	23.1412	5.61709e-05	0.00323011			MSTRG.25780	-1.5029	9.02632	27.3104	1.88402e-05	0.00108139
MSTRG.10504	-1.60388	4.09114	23.0713	5.72568e-05	0.0032815			MSTRG.4927	0.608617	8.59119	27.3045	1.88684e-05	0.00108139
MSTRG.20279	2.5837	0.733165	23.0552	5.7511e-05	0.00328505			MSTRG.4917	-0.529667	5.08132	27.1997	1.93716e-05	0.00110651
MSTRG.18337	-1.31347	1.57769	23.0079	5.82622e-05	0.00331687			MSTRG.11824	-5.46035	-0.289645	27.1101	1.98138e-05	0.00112464
MSTRG.10257	10.8281	-0.693213	168.976	5.89158e-05	0.00333814			MSTRG.26184	0.586362	7.82216	27.1087	1.98207e-05	0.00112464
MSTRG.27804	-1.96182	1.74403	22.9604	5.90268e-05	0.00333814			MSTRG.13141	1.8405	3.0883	27.0548	2.00919e-05	0.00113626
MSTRG.25089	0.790763	4.12843	22.8575	6.07226e-05	0.00342271			MSTRG.13069	0.789006	3.98705	27.032	2.02075e-05	0.00113902
MSTRG.8220	1.0046	6.27443	22.6871	6.36467e-05	0.00355463			MSTRG.4439	0.774359	3.10125	27.0119	2.03104e-05	0.00114106
MSTRG.22723	2.4517	2.92316	22.6853	6.36777e-05	0.00355463			MSTRG.23268	-1.17071	3.07868	26.9889	2.04287e-05	0.00114394
MSTRG.29918	8.6613	-0.721414	27.8166	6.37889e-05	0.00355463			MSTRG.21841	1.2008	3.45473	26.9523	2.06184e-05	0.00115079
MSTRG.1220	-0.843817	5.03152	22.6523	6.42618e-05	0.00355463			MSTRG.25950	1.33666	4.17902	26.929	2.07403e-05	0.00115382
MSTRG.29867	1.50958	4.21891	22.6498	6.43066e-05	0.00355463			MSTRG.174	-0.54664	8.72058	26.8476	2.11724e-05	0.00117404
MSTRG.28886	-5.99977	0.475057	22.6495	6.43118e-05	0.00355463			MSTRG.25280	0.721403	3.09716	26.8218	2.1311e-05	0.00117512
MSTRG.14140	2.26962	1.96632	22.5705	6.5734e-05	0.00361186			MSTRG.5994	-1.23162	4.99731	26.8184	2.13295e-05	0.00117512
MSTRG.11071	-1.88662	0.264065	22.5685	6.57701e-05	0.00361186			MSTRG.20062	-0.883658	2.30771	26.7961	2.14504e-05	0.00117798
MSTRG.15195	-1.03445	3.86207	22.5379	6.63313e-05	0.00362648			MSTRG.17916	1.35735	0.58872	26.7738	2.15719e-05	0.00117885
MSTRG.2636	2.03446	1.15478	22.5308	6.64611e-05	0.00362648			MSTRG.24945	-0.953604	3.46664	26.7679	2.16044e-05	0.00117885
MSTRG.5857	0.69069	5.54486	22.5009	6.70151e-05	0.00364507			MSTRG.30963	1.08396	3.65097	26.6289	2.23807e-05	0.00121732
MSTRG.3094	0.500799	4.85994	22.4664	6.76619e-05	0.00366857			MSTRG.25906	0.985291	3.08386	26.5715	2.27103e-05	0.00123133
MSTRG.15549	-6.21497	0.607332	22.4088	6.87536e-05	0.00371596			MSTRG.9837	0.626849	4.67384	26.5488	2.28421e-05	0.00123456
MSTRG.18481	1.29133	1.41997	22.3971	6.89779e-05	0.00371632			MSTRG.20498	-0.849777	2.82948	26.5013	2.31201e-05	0.00124564
MSTRG.246	0.953773	7.03519	22.3533	6.98245e-05	0.0037501			MSTRG.24667	-1.10197	5.11255	26.4792	2.32511e-05	0.00124876
MSTRG.10356	-0.567285	5.67544	22.3067	7.07358e-05	0.00378714			MSTRG.4275	-1.19402	2.31931	26.422	2.35931e-05	0.00126315
MSTRG.31008	1.32486	3.61828	22.2637	7.15898e-05	0.00381847			MSTRG.8525	-0.785712	4.19606	26.3252	2.41845e-05	0.00129077
MSTRG.22259	-1.93971	0.296739	22.2548	7.17682e-05	0.00381847			MSTRG.12638	-1.73122	7.04133	26.261	2.45852e-05	0.00130807
MSTRG.14873	-0.888493	2.5173	22.2344	7.21783e-05	0.00382836			MSTRG.16811	1.02981	4.30627	26.2257	2.48091e-05	0.00131589
MSTRG.27892	-4.72042	1.54528	22.2177	7.25158e-05	0.00383436			MSTRG.14950	1.47803	3.45698	26.148	2.53086e-05	0.00133822
MSTRG.326	-0.944369	2.11036	22.1396	7.41181e-05	0.0038988			MSTRG.22111	2.17047	0.966336	26.0836	2.57314e-05	0.00135638
MSTRG.14080	2.73277	8.17923	22.136	7.41911e-05	0.0038988			MSTRG.3931	-0.887318	3.7786	26.06	2.58883e-05	0.00136045
MSTRG.14964	-2.05298	4.98446	22.1034	7.48732e-05	0.00392258			MSTRG.2733	0.771735	4.62743	26.0383	2.60329e-05	0.00136385
MSTRG.9178	-1.73543	5.85424	22.076	7.54486e-05	0.00393323			MSTRG.305	1.81254	5.63571	26.0154	2.61871e-05	0.00136774
MSTRG.9885	-3.7372	2.30678	22.0713	7.5549e-05	0.00393323			MSTRG.18075	-1.06497	2.41	25.9767	2.64497e-05	0.00137724
MSTRG.1957	0.477199	5.4888	22.0594	7.58025e-05	0.00393323			MSTRG.4135	1.06213	7.78017	25.9494	2.66365e-05	0.00138275
MSTRG.4194	-0.513023	5.12458	22.0502	7.59977e-05	0.00393323			MSTRG.17088	-1.17716	3.37421	25.9308	2.67643e-05	0.00138517
MSTRG.26518	0.349677	5.2301	22.0148	7.67559e-05	0.00396046			MSTRG.545	-1.01214	2.82809	25.901	2.69715e-05	0.00138901
MSTRG.8688	-1.21457	1.9064	21.8239	8.09897e-05	0.00416633			MSTRG.1242	-1.50002	3.96637	25.8891	2.70544e-05	0.00138901
MSTRG.14910	-4.57071	5.16142	21.7435	8.28486e-05	0.00422908			MSTRG.6516	-1.22954	6.34317	25.8746	2.71556e-05	0.00138901
MSTRG.679	0.511958	4.24812	21.7412	8.29029e-05	0.00422908			MSTRG.23193	-1.15864	3.79154	25.8735	2.71636e-05	0.00138901
MSTRG.13667	-1.23336	3.60977	21.7391	8.29523e-05	0.00422908			MSTRG.23746	1.15423	3.55244	25.8192	2.75476e-05	0.00140443
MSTRG.16558	-3.37348	8.30238	21.7281	8.32092e-05	0.00422955			MSTRG.14912	0.468885	4.28654	25.7935	2.7731e-05	0.00140945
MSTRG.30806	4.28035	2.97169	22.767	8.35874e-05	0.00423617			MSTRG.11885	-0.361086	5.50531	25.7824	2.7811e-05	0.00140945
MSTRG.5412	-1.59395	1.4281	21.7003	8.38666e-05	0.00423774			MSTRG.23678	-1.25776	2.02368	25.7571	2.79937e-05	0.00141451
MSTRG.19543	0.349284	5.72861	21.6847	8.42363e-05	0.00424215			MSTRG.22723	2.09265	2.92316	25.704	2.83818e-05	0.00142989
MSTRG.4722	-0.618243	6.50783	21.6757	8.44505e-05	0.00424215			MSTRG.10347	0.670595	3.68338	25.6825	2.854e-05	0.00143058
MSTRG.10297	0.826524	2.90231	21.6222	8.57393e-05	0.00429426			MSTRG.21650	-2.16661	1.19232	25.6794	2.85631e-05	0.00143058
MSTRG.9005	7.22505	4.17288	21.5636	8.71746e-05	0.00435338			MSTRG.26996	-0.751387	11.8129	25.6651	2.86691e-05	0.00143169
MSTRG.316	0.269377	5.05273	21.5113	8.84798e-05	0.00440567			MSTRG.15182	2.20012	6.62135	25.5537	2.95115e-05	0.00146946
MSTRG.22536	-2.28304	3.57857	21.4578	8.98337e-05	0.00446009			MSTRG.14892	2.32373	4.01728	25.4234	3.05295e-05	0.00151573
MSTRG.19969	0.372736	5.03557	21.4286	9.05833e-05	0.00448427			MSTRG.13627	-4.67773	-0.312167	25.3628	3.10163e-05	0.00153544
MSTRG.15403	0.400465	4.85112	21.3663	9.22049e-05	0.00455135			MSTRG.29179	-0.734843	5.81259	25.3436	3.11721e-05	0.00153869
MSTRG.1740	0.549079	3.89379	21.3366	9.29884e-05	0.0045768			MSTRG.27115	0.654967	4.89075	25.3311	3.12738e-05	0.00153927
MSTRG.22565	-1.00136	3.79677	21.323	9.33479e-05	0.00458129			MSTRG.27311	0.420782	4.35547	25.2994	3.15342e-05	0.00154762
MSTRG.10610	-2.02113	0.0144307	21.2951	9.40954e-05	0.00460474			MSTRG.10923	1.29733	3.64818	25.2385	3.20406e-05	0.00156797
MSTRG.18277	-1.11684	1.92728	21.2593	9.50612e-05	0.00463871			MSTRG.12813	0.704669	3.95451	25.0671	3.35137e-05	0.00163537
MSTRG.1195	0.41917	4.45058	21.2419	9.55341e-05	0.00464851			MSTRG.6657	0.692694	4.54808	25.0137	3.39873e-05	0.00165336
MSTRG.7854	-0.936847	3.43774	21.1129	9.91255e-05	0.00480956			MSTRG.4705	-0.411061	6.63455	25.0038	3.40759e-05	0.00165336
MSTRG.19903	2.26371	1.20372	21.0622	0.000100579	0.00486624			MSTRG.17574	0.476025	5.49467	24.9731	3.43522e-05	0.00166204
MSTRG.23889	1.369	2.6168	21.0404	0.000101209	0.00488293			MSTRG.22360	-2.12117	7.36067	24.9259	3.4782e-05	0.00167808
MSTRG.28599	-2.48945	5.33256	21.0039	0.000102275	0.00492045			MSTRG.11615	3.37336	-1.08726	24.9132	3.48988e-05	0.00167898
MSTRG.2724	7.75011	3.39667	21.9726	0.00010296	0.00493948			MSTRG.1342	-0.469415	4.83827	24.8934	3.50816e-05	0.00168303
MSTRG.18073	1.05351	2.30648	20.9655	0.000103408	0.00494709			MSTRG.16829	0.462873	5.46365	24.8819	3.51882e-05	0.00168341
MSTRG.21383	0.448289	4.13552	20.928	0.00010453	0.00497624			MSTRG.24229	0.614439	4.37743	24.8654	3.53413e-05	0.00168602
MSTRG.4958	0.562534	4.10206	20.9165	0.000104877	0.00497624			MSTRG.27108	-0.358451	4.57262	24.8406	3.55739e-05	0.00169239
MSTRG.11895	0.589459	4.41683	20.916	0.000104892	0.00497624			MSTRG.18318	2.74045	0.363233	24.8144	3.58203e-05	0.00169938
MSTRG.3745	-0.619343	4.54757	20.8604	0.000106587	0.00504267			MSTRG.30386	-3.77025	2.12505	24.6975	3.69448e-05	0.00174787
MSTRG.4161	0.468311	4.91102	20.8156	0.000107971	0.00509054			MSTRG.19748	0.466215	6.30234	24.6601	3.73125e-05	0.00176039
MSTRG.30142	-1.32891	6.55755	20.8084	0.000108195	0.00509054			MSTRG.19534	0.605382	5.07378	24.6299	3.76126e-05	0.00176644
MSTRG.1979	0.450984	5.50521	20.7931	0.000108673	0.00509899			MSTRG.996	-0.578746	3.4444	24.6215	3.76968e-05	0.00176644
MSTRG.10642	-1.07947	3.11902	20.7749	0.000109248	0.00511189			MSTRG.25814	-0.67553	6.10451	24.616	3.77512e-05	0.00176644
MSTRG.24041	1.28269	4.85445	20.7248	0.000110842	0.0051723			MSTRG.4132	1.21222	3.39213	24.5974	3.7938e-05	0.00177034
MSTRG.24280	2.15444	5.54164	20.6981	0.000111699	0.00518686			MSTRG.25627	-1.08887	1.42117	24.5493	3.84263e-05	0.00178824
MSTRG.13156	-1.06078	0.987991	20.6962	0.000111761	0.00518686			MSTRG.23737	6.331	0.579574	25.8351	3.86911e-05	0.00179567
MSTRG.13430	0.527808	4.41499	20.6616	0.000112887	0.00521952			MSTRG.7389	0.826513	3.21888	24.502	3.89123e-05	0.00180104
MSTRG.14694	-4.1199	1.96952	20.6558	0.000113076	0.00521952			MSTRG.18205	0.582322	5.17767	24.4313	3.96503e-05	0.00183024
MSTRG.20340	-3.29553	1.35679	20.6218	0.000114195	0.00524837			MSTRG.8465	-1.38314	5.86095	24.4007	3.99748e-05	0.00184024
MSTRG.2241	-1.51162	-0.227817	20.6182	0.000114315	0.00524837			MSTRG.15207	-2.49932	3.16347	24.299	4.10745e-05	0.00188578
MSTRG.29337	0.873474	4.03521	20.5311	0.00011724	0.00536451			MSTRG.555	0.519509	4.88595	24.222	4.1928e-05	0.00191981
MSTRG.3416	-1.11857	8.79111	20.5242	0.000117473	0.00536451			MSTRG.15556	-8.40353	2.80838	25.2549	4.45779e-05	0.00203342
MSTRG.11531	-1.82892	0.627204	20.4709	0.000119309	0.00542274			MSTRG.23000	10.6122	-0.555617	29.6915	4.46504e-05	0.00203342
MSTRG.315	-1.16317	7.90578	20.463	0.000119583	0.00542274			MSTRG.3228	-3.46209	-0.087038	23.9777	4.47663e-05	0.00203342
MSTRG.3010	-1.28606	3.16232	20.4596	0.000119701	0.00542274			MSTRG.23266	-1.8468	5.72028	23.9396	4.52284e-05	0.00204896
MSTRG.11005	1.12916	0.788233	20.4367	0.000120503	0.00543886			MSTRG.18162	0.724656	3.51173	23.9239	4.54197e-05	0.00205218
MSTRG.23709	-2.64759	3.53848	20.4312	0.000120694	0.00543886			MSTRG.22882	0.382792	5.58156	23.8922	4.58083e-05	0.00206427
MSTRG.16980	0.651861	3.77705	20.3948	0.00012198	0.00548013			MSTRG.2495	0.525678	4.45478	23.8131	4.67957e-05	0.00210322
MSTRG.9856	-2.05589	0.208525	20.3872	0.000122251	0.00548013			MSTRG.15783	-1.8962	4.06533	23.7721	4.73165e-05	0.00212105
MSTRG.18501	-1.16292	1.59268	20.3654	0.000123029	0.00548403			MSTRG.29736	1.82473	3.40146	23.7427	4.7694e-05	0.00212694
MSTRG.24333	0.452841	3.21834	20.3602	0.000123217	0.00548403			MSTRG.23160	0.482649	4.18321	23.737	4.77673e-05	0.00212694
MSTRG.10894	0.732516	2.82536	20.3522	0.000123505	0.00548403			MSTRG.20026	-0.770165	5.47119	23.7271	4.78951e-05	0.00212694
MSTRG.13277	0.447514	4.15021	20.3489	0.000123623	0.00548403			MSTRG.15549	-6.74394	0.607332	23.7224	4.79569e-05	0.00212694
MSTRG.2389	0.407399	4.55632	20.3058	0.000125189	0.00553912			MSTRG.3929	0.527369	5.02117	23.7136	4.80707e-05	0.00212694
MSTRG.10910	11.9013	3.23146	22.5114	0.000126233	0.0055709			MSTRG.21644	-1.33243	1.28129	23.6708	4.863e-05	0.00214613
MSTRG.11725	1.11766	2.85611	20.2297	0.000128004	0.00563447			MSTRG.21545	-0.547853	7.09542	23.6493	4.89144e-05	0.00215312
MSTRG.20973	-6.40805	3.42424	20.2032	0.000128999	0.00566369			MSTRG.25692	0.681789	4.68485	23.613	4.9398e-05	0.00216881
MSTRG.10115	-0.672233	6.78058	20.1659	0.000130416	0.00569685			MSTRG.14156	-0.472398	6.28135	23.5489	5.02629e-05	0.00220113
MSTRG.30271	7.7512	-0.111975	20.1658	0.000130421	0.00569685			MSTRG.28521	0.889054	4.32403	23.4765	5.12621e-05	0.00223915
MSTRG.7217	2.05286	0.458041	20.1167	0.000132312	0.0057647			MSTRG.27105	-0.48997	4.84705	23.4334	5.18664e-05	0.00225329
MSTRG.10383	-0.72602	5.60503	20.0957	0.000133128	0.00578159			MSTRG.13586	-0.501985	9.38634	23.431	5.19004e-05	0.00225329
MSTRG.13927	-1.54669	6.00756	20.0893	0.000133377	0.00578159			MSTRG.4780	0.590565	5.30348	23.4252	5.19817e-05	0.00225329
MSTRG.25439	1.86198	4.05971	19.969	0.000138177	0.0059631			MSTRG.11363	-0.976991	3.51014	23.3762	5.26803e-05	0.00227779
MSTRG.16364	3.32234	1.29849	19.9669	0.000138263	0.0059631			MSTRG.11384	0.701793	3.90488	23.3402	5.31991e-05	0.00229428
MSTRG.19333	0.824537	2.45804	19.947	0.000139077	0.00598043			MSTRG.28532	-1.69946	3.26502	23.3311	5.33304e-05	0.00229428
MSTRG.10913	2.64857	4.32761	19.9399	0.000139365	0.00598043			MSTRG.5426	-3.77298	0.676988	23.2974	5.38242e-05	0.00230971
MSTRG.28404	-1.13075	2.89499	19.8958	0.000141189	0.00604354			MSTRG.5913	0.560765	4.55096	23.2824	5.40442e-05	0.00231333
MSTRG.5335	0.550749	6.90283	19.8825	0.000141743	0.00605205			MSTRG.12667	0.673026	5.71154	23.2667	5.42764e-05	0.00231746
MSTRG.2790	0.907767	2.73015	19.8354	0.000143726	0.00612142			MSTRG.15831	0.632197	4.48956	23.2232	5.49255e-05	0.00233933
MSTRG.14609	-0.552838	4.66016	19.7768	0.000146237	0.00620379			MSTRG.5527	-0.74233	4.31717	23.1753	5.56486e-05	0.00236423
MSTRG.1371	-1.80517	5.69402	19.7734	0.000146386	0.00620379			MSTRG.23063	-0.636573	7.82718	23.1015	5.67846e-05	0.00240651
MSTRG.21843	1.28484	9.15964	19.7542	0.00014722	0.00622367			MSTRG.11638	0.545516	4.271	23.0862	5.70239e-05	0.00241067
MSTRG.26159	-0.828562	5.32502	19.7369	0.000147973	0.00623996			MSTRG.28594	0.651577	5.88061	23.0588	5.74543e-05	0.00242287
MSTRG.12393	0.345411	6.59534	19.7286	0.000148336	0.00623996			MSTRG.9869	0.498554	4.4594	22.9462	5.9258e-05	0.00248341
MSTRG.19820	-1.74036	5.48022	19.6926	0.000149928	0.00628025			MSTRG.23513	0.989296	2.42889	22.9341	5.94553e-05	0.00248341
MSTRG.4171	2.74352	2.24265	19.6903	0.000150029	0.00628025			MSTRG.10356	-0.575539	5.67544	22.9308	5.95091e-05	0.00248341
MSTRG.10176	-6.62201	5.30812	19.6803	0.000150476	0.00628358			MSTRG.1483	1.44293	1.69817	22.9271	5.95703e-05	0.00248341
MSTRG.28585	-2.3557	0.41251	19.6528	0.000151708	0.00631956			MSTRG.3734	-0.48619	6.7035	22.9205	5.96774e-05	0.00248341
MSTRG.5303	1.23284	2.73355	19.6169	0.00015333	0.00637158			MSTRG.30006	-2.30957	3.70099	22.9139	5.97863e-05	0.00248341
MSTRG.24635	0.859468	5.83435	19.5988	0.000154155	0.00639033			MSTRG.9782	-0.628892	6.70364	22.9065	5.99078e-05	0.00248341
MSTRG.4628	0.498414	4.67831	19.5521	0.000156311	0.00645345			MSTRG.15690	0.443105	4.54522	22.891	6.01639e-05	0.00248799
MSTRG.1393	-2.51231	2.36743	20.423	0.000156434	0.00645345			MSTRG.20877	-3.11053	0.257464	22.8711	6.04946e-05	0.00249562
MSTRG.984	0.511173	5.53771	19.4991	0.000158795	0.00653509			MSTRG.12631	10.7122	2.32115	23.993	6.10483e-05	0.0025124
MSTRG.19251	-10.4851	0.680785	21.5375	0.00016044	0.0065869			MSTRG.17562	-2.22791	0.174985	22.798	6.17268e-05	0.00253421
MSTRG.12727	0.26774	5.19032	19.4513	0.000161071	0.00659696			MSTRG.21569	0.48852	8.96091	22.7732	6.21508e-05	0.0025455
MSTRG.24793	5.32413	-0.295815	19.4236	0.000162403	0.00663562			MSTRG.3561	-2.72508	6.01329	22.7254	6.29752e-05	0.00257309
MSTRG.2575	0.799436	4.97675	19.3946	0.000163814	0.00667672			MSTRG.20419	0.878552	6.67901	22.7031	6.33657e-05	0.00258132
MSTRG.2237	-0.469178	4.13677	19.3867	0.000164205	0.00667672			MSTRG.24275	-2.17014	3.14159	22.6966	6.34789e-05	0.00258132
MSTRG.11801	-0.632703	2.64339	19.3762	0.00016472	0.00667672			MSTRG.7090	-0.316531	5.4897	22.6377	6.45224e-05	0.00261033
MSTRG.13411	1.01838	1.80768	19.371	0.000164973	0.00667672			MSTRG.26702	-9.75029	-0.115394	25.3613	6.46324e-05	0.00261033
MSTRG.20961	0.738379	3.23972	19.3615	0.000165442	0.00667987			MSTRG.23284	0.939145	5.52836	22.6305	6.46507e-05	0.00261033
MSTRG.6897	-1.20371	5.93966	19.3205	0.000167482	0.00673792			MSTRG.4399	0.677126	4.36533	22.608	6.50543e-05	0.00261421
MSTRG.8308	1.32145	4.73577	19.3168	0.000167669	0.00673792			MSTRG.17235	-1.63626	1.77678	22.6022	6.51583e-05	0.00261421
MSTRG.25463	-0.587621	4.85729	19.3013	0.000168448	0.00674519			MSTRG.28606	-1.53219	3.10101	22.5996	6.5206e-05	0.00261421
MSTRG.21499	3.00296	0.136937	19.2975	0.00016864	0.00674519			MSTRG.20355	3.13623	0.204612	22.5668	6.58022e-05	0.00263193
MSTRG.30524	-2.16114	2.14485	19.284	0.000169319	0.00675654			MSTRG.8101	0.499939	6.76107	22.5137	6.67786e-05	0.00266475
MSTRG.4475	0.8801	5.55627	19.2752	0.000169768	0.00675866			MSTRG.26339	-1.37425	6.14888	22.5022	6.69913e-05	0.002667
MSTRG.13154	6.57426	1.00515	19.264	0.000170338	0.0067656			MSTRG.15324	-0.572852	3.94988	22.469	6.76124e-05	0.00268547
MSTRG.30326	-0.769314	5.62875	19.2059	0.000173328	0.00686838			MSTRG.15942	-2.67618	0.933794	22.4335	6.82818e-05	0.00270354
MSTRG.4210	-0.497645	5.62944	19.1964	0.000173821	0.00687198			MSTRG.20534	-2.18828	4.84361	22.4252	6.84404e-05	0.00270354
MSTRG.14989	-5.4316	0.330129	21.1974	0.0001747	0.00689078			MSTRG.87	-0.670826	2.92644	22.4199	6.85421e-05	0.00270354
MSTRG.21649	-1.46398	1.85552	19.1631	0.000175565	0.00690155			MSTRG.19735	-2.15602	3.9513	22.4036	6.88525e-05	0.00270952
MSTRG.23602	-2.21342	2.87536	19.159	0.000175782	0.00690155			MSTRG.21877	-1.17457	2.48173	22.333	7.02201e-05	0.00275699
MSTRG.26672	0.502021	4.44642	19.1188	0.000177917	0.00695714			MSTRG.25514	-2.26335	0.127606	22.233	7.22073e-05	0.00282851
MSTRG.29769	-1.5438	1.45582	19.117	0.000178012	0.00695714			MSTRG.28404	-1.19829	2.89499	22.2044	7.27862e-05	0.00283864
MSTRG.27234	-1.06187	1.21699	19.1061	0.000178594	0.00696394			MSTRG.14016	-0.45238	4.92471	22.2038	7.27983e-05	0.00283864
MSTRG.13101	0.397527	4.21064	19.0449	0.000181913	0.00707719			MSTRG.1750	-1.24081	3.22557	22.1291	7.43362e-05	0.002892
MSTRG.28955	-0.615196	3.65024	18.9993	0.000184425	0.00715864			MSTRG.7165	1.48756	2.53063	22.0986	7.49725e-05	0.00291012
MSTRG.5413	-0.434095	4.37336	18.9704	0.000186039	0.00720492			MSTRG.2759	0.767115	4.61889	22.0811	7.53411e-05	0.0029178
MSTRG.7984	0.643382	5.09355	18.958	0.000186738	0.00721212			MSTRG.24160	-0.923873	5.44995	22.021	7.66222e-05	0.0029607
MSTRG.9364	0.671655	3.95088	18.9521	0.00018707	0.00721212			MSTRG.8734	1.81481	4.54852	21.9754	7.76088e-05	0.00298848
MSTRG.7135	0.692405	5.08548	18.9021	0.000189915	0.0073053			MSTRG.6158	-1.00804	4.44811	21.9656	7.78229e-05	0.00298848
MSTRG.22549	-3.30641	1.77333	18.8848	0.000190907	0.00732695			MSTRG.17943	0.755318	3.8532	21.9637	7.78661e-05	0.00298848
MSTRG.20556	-10.583	2.0179	22.5199	0.000191534	0.00733456			MSTRG.23824	0.505167	5.5801	21.9225	7.87725e-05	0.00301484
MSTRG.14375	0.539311	3.80112	18.8197	0.000194701	0.00743914			MSTRG.12951	1.24461	1.17198	21.9155	7.89275e-05	0.00301484
MSTRG.8419	1.24161	1.4816	18.779	0.000197119	0.00751472			MSTRG.13997	0.612694	4.85709	21.9086	7.90823e-05	0.00301484
MSTRG.20017	0.431387	4.4811	18.7053	0.00020157	0.0076673			MSTRG.1365	-1.28344	4.10911	21.8594	8.01835e-05	0.00305001
MSTRG.9048	-1.08063	2.05134	18.6975	0.000202047	0.00766837			MSTRG.13420	-0.435279	8.04781	21.8397	8.06296e-05	0.00305647
MSTRG.31016	2.46252	5.30923	18.6687	0.000203826	0.00771871			MSTRG.23509	-0.463482	4.50766	21.8331	8.07796e-05	0.00305647
MSTRG.11919	-1.69789	1.13953	18.571	0.000209967	0.00792335			MSTRG.12676	0.94036	4.58872	21.8227	8.10177e-05	0.00305647
MSTRG.28739	1.96954	3.03529	18.568	0.000210157	0.00792335			MSTRG.27273	0.823604	4.20229	21.8205	8.10691e-05	0.00305647
MSTRG.23504	-4.41932	0.337542	18.5561	0.000210926	0.00793163			MSTRG.26294	-0.958355	7.84409	21.7617	8.24245e-05	0.00310072
MSTRG.9296	-0.814923	3.08321	18.5487	0.0002114	0.00793163			MSTRG.3259	0.769124	4.23274	21.7364	8.30149e-05	0.0031116
MSTRG.11174	-0.725802	4.07274	18.5429	0.00021177	0.00793163			MSTRG.20056	-0.538137	3.86595	21.7337	8.3078e-05	0.0031116
MSTRG.29911	1.19673	4.00212	18.5211	0.000213182	0.00796703			MSTRG.28739	2.11099	3.03529	21.6423	8.5253e-05	0.00318607
MSTRG.26216	0.451888	5.12676	18.4731	0.000216329	0.00806699			MSTRG.30827	1.70002	0.516393	21.6132	8.59588e-05	0.00320544
MSTRG.24469	-2.26652	8.34532	18.4032	0.000220995	0.00822302			MSTRG.5675	-1.39207	2.57958	21.6031	8.62052e-05	0.00320762
MSTRG.10155	-0.560428	5.09594	18.3701	0.000223242	0.00828019			MSTRG.26762	4.28361	0.686843	21.546	8.7611e-05	0.00325284
MSTRG.23008	4.11489	1.58303	18.3664	0.000223501	0.00828019			MSTRG.9355	0.351502	4.63612	21.4478	9.00887e-05	0.00333758
MSTRG.25509	-0.523408	6.18503	18.3521	0.000224479	0.00829842			MSTRG.2448	0.662513	6.67649	21.3863	9.16807e-05	0.00338921
MSTRG.20272	-2.47676	1.72162	18.3274	0.000226185	0.00834346			MSTRG.18464	0.370295	5.65772	21.3377	9.29595e-05	0.0034229
MSTRG.2759	0.697205	4.61889	18.3164	0.000226949	0.00834616			MSTRG.10182	0.608132	4.12946	21.3364	9.29928e-05	0.0034229
MSTRG.3561	-2.4125	6.01329	18.3122	0.000227236	0.00834616			MSTRG.26020	1.43011	3.50699	21.2435	9.54896e-05	0.00350207
MSTRG.26065	0.96587	2.72118	18.2415	0.000232218	0.00851083			MSTRG.22209	-3.3719	4.25011	21.2412	9.55539e-05	0.00350207
MSTRG.4363	-1.95505	6.86608	18.2271	0.000233248	0.00853028			MSTRG.20058	-0.549526	3.44254	21.2181	9.61875e-05	0.00351774
MSTRG.3793	1.53457	4.72056	18.2192	0.000233817	0.0085328			MSTRG.30178	1.1331	3.16597	21.1853	9.70927e-05	0.00353796
MSTRG.13271	-0.775318	2.95172	18.2112	0.000234389	0.00853544			MSTRG.167	0.848795	4.97083	21.1771	9.73209e-05	0.00353796
MSTRG.24449	0.605458	4.28449	18.1857	0.000236236	0.00858441			MSTRG.27780	0.853895	5.27151	21.1756	9.73616e-05	0.00353796
MSTRG.28960	0.551741	4.09784	18.1557	0.000238423	0.00861337			MSTRG.13042	0.705171	3.52253	21.1597	9.78053e-05	0.00354653
MSTRG.5350	0.796028	6.18154	18.155	0.000238476	0.00861337			MSTRG.20556	-12.1399	2.0179	25.6103	9.90849e-05	0.00358046
MSTRG.23304	0.405097	4.94136	18.154	0.000238546	0.00861337			MSTRG.10883	-1.87128	1.77953	21.1117	9.91601e-05	0.00358046
MSTRG.16733	0.54006	5.86124	18.14	0.000239576	0.00863232			MSTRG.1773	3.16737	1.98513	21.053	0.000100843	0.00363353
MSTRG.20282	2.57167	1.63154	18.119	0.000241133	0.00867013			MSTRG.10383	-0.742727	5.60503	21.0196	0.000101815	0.0036566
MSTRG.26650	9.10359	0.0330124	23.991	0.000242401	0.00868638			MSTRG.18580	-0.785056	7.35064	21.0163	0.000101911	0.0036566
MSTRG.1970	-0.67177	4.33973	18.0992	0.000242602	0.00868638			MSTRG.8935	0.503065	5.59317	20.9876	0.000102755	0.00367367
MSTRG.8171	-1.01195	6.82427	18.0905	0.000243253	0.00869144			MSTRG.3601	1.00164	8.38418	20.9855	0.000102817	0.00367367
MSTRG.29833	4.55087	1.55144	18.0724	0.000244619	0.00871921			MSTRG.3126	0.646644	4.27281	20.9764	0.000103085	0.00367554
MSTRG.22477	1.19148	3.06464	18.0634	0.000245297	0.00871921			MSTRG.14753	-1.17474	0.996686	20.9362	0.000104284	0.0037072
MSTRG.19746	-0.501317	4.29188	18.0529	0.00024609	0.00871921			MSTRG.14609	-0.566332	4.66016	20.9321	0.000104407	0.0037072
MSTRG.6386	0.575688	7.25024	18.0481	0.000246457	0.00871921			MSTRG.25258	0.841084	3.30341	20.8925	0.000105604	0.00374191
MSTRG.26702	-6.66269	-0.115394	19.8514	0.000246582	0.00871921			MSTRG.51	0.66284	5.41729	20.8534	0.0001068	0.00377648
MSTRG.14570	-0.583646	6.49927	18.0347	0.000247476	0.00873274			MSTRG.2822	0.919817	1.68961	20.8146	0.000108003	0.00381111
MSTRG.1121	-0.971742	3.63964	18.011	0.000249296	0.0087788			MSTRG.7740	-0.727816	3.76035	20.7957	0.000108593	0.00382403
MSTRG.17422	0.505701	4.52084	17.8857	0.000259142	0.00910678			MSTRG.31109	6.48094	0.722446	20.7579	0.000109787	0.00385812
MSTRG.29881	-1.03604	1.59679	17.8442	0.000262492	0.00920202			MSTRG.29247	-0.872985	3.47671	20.7189	0.00011103	0.0038938
MSTRG.18885	5.79941	0.905581	18.5767	0.000263137	0.00920202			MSTRG.2636	1.96427	1.15478	20.706	0.000111445	0.00390034
MSTRG.1888	0.388628	5.13188	17.8323	0.000263469	0.00920202			MSTRG.18533	0.522351	5.43963	20.6801	0.000112282	0.00392161
MSTRG.13627	-3.67481	-0.312167	17.8035	0.000265834	0.00925231			MSTRG.10913	2.69365	4.32761	20.6563	0.00011306	0.00394073
MSTRG.7423	-0.992033	5.93698	17.8015	0.000265992	0.00925231			MSTRG.9803	5.70923	-0.377057	20.6202	0.000114247	0.00397397
MSTRG.14838	-0.583472	3.56998	17.7783	0.000267914	0.00930022			MSTRG.3716	0.637047	6.45215	20.5897	0.000115262	0.00400112
MSTRG.20534	-1.92727	4.84361	17.7618	0.000269295	0.0093292			MSTRG.2425	0.598603	3.73178	20.5482	0.00011666	0.00404146
MSTRG.18580	-0.720614	7.35064	17.7347	0.000271574	0.00938525			MSTRG.4210	-0.514859	5.62944	20.5215	0.000117566	0.00406221
MSTRG.28153	-1.71414	4.44534	17.7276	0.000272169	0.00938525			MSTRG.2047	0.653914	7.82842	20.5166	0.000117735	0.00406221
MSTRG.14072	2.40297	2.5644	17.723	0.000272562	0.00938525			MSTRG.20531	-0.761613	6.88526	20.5005	0.000118286	0.00406736
MSTRG.14114	-3.21947	3.9109	17.7008	0.000274452	0.00943133			MSTRG.22389	-1.03903	2.32305	20.4983	0.00011836	0.00406736
MSTRG.19955	-0.742031	3.90511	17.6445	0.000279302	0.0095787			MSTRG.13667	-1.20105	3.60977	20.4779	0.000119065	0.00408336
MSTRG.15583	-1.73838	0.177123	17.6381	0.000279863	0.0095787			MSTRG.9144	0.953531	4.10428	20.3857	0.000122304	0.00418502
MSTRG.11209	1.21339	3.30601	17.6194	0.000281501	0.00961552			MSTRG.22589	-0.905265	2.92895	20.3797	0.00012252	0.00418502
MSTRG.1364	0.620044	4.16267	17.5972	0.000283453	0.00966286			MSTRG.10785	0.53373	3.17213	20.3555	0.000123385	0.00420619
MSTRG.30165	-1.81082	5.59407	17.583	0.000284714	0.00968651			MSTRG.8279	0.700084	4.78467	20.34	0.000123946	0.00421666
MSTRG.25303	0.589977	4.70741	17.5659	0.000286235	0.00971877			MSTRG.8285	0.746085	2.79328	20.3333	0.000124186	0.00421666
MSTRG.27311	0.349835	4.35547	17.5596	0.0002868	0.00971877			MSTRG.8164	-0.917479	7.59331	20.3099	0.000125039	0.00423539
MSTRG.23701	2.87136	1.27308	17.5324	0.00028925	0.00978239			MSTRG.29108	2.37687	4.90976	20.3046	0.000125234	0.00423539
MSTRG.22369	-1.32336	4.18197	17.5234	0.000290061	0.00978329			MSTRG.8663	0.401993	5.20961	20.2972	0.000125502	0.00423608
MSTRG.12373	1.22005	3.19698	17.5194	0.000290423	0.00978329			MSTRG.710	0.606239	3.25804	20.2794	0.000126156	0.00424303
MSTRG.26277	0.950825	0.49807	17.4982	0.000292352	0.00982891			MSTRG.6451	-0.431377	6.32123	20.2781	0.000126205	0.00424303
MSTRG.16984	-0.676846	4.50062	17.491	0.00029301	0.00983165			MSTRG.21148	1.8031	1.7876	20.2527	0.000127146	0.00426625
MSTRG.11120	-2.21246	2.8903	17.4052	0.000300992	0.0100797			MSTRG.8193	0.480228	5.11804	20.2235	0.000128237	0.00429444
MSTRG.29121	6.7414	-1.30063	19.0803	0.00030212	0.0100977			MSTRG.16596	0.551073	4.06507	20.1765	0.000130011	0.00433751
MSTRG.6037	0.689443	3.34655	17.3744	0.000303913	0.0101378			MSTRG.786	-1.06991	1.41991	20.1695	0.000130277	0.00433751
MSTRG.7452	-4.46572	0.94502	17.3607	0.000305224	0.0101567			MSTRG.14140	2.13484	1.96632	20.1693	0.000130285	0.00433751
MSTRG.22209	-2.98494	4.25011	17.3561	0.00030567	0.0101567			MSTRG.26938	0.656471	5.16174	20.13	0.000131795	0.00437922
MSTRG.10190	0.93087	5.25819	17.3477	0.000306473	0.0101636			MSTRG.3566	-0.537487	5.44732	20.1163	0.000132326	0.00438836
MSTRG.23292	1.49202	4.43451	17.3393	0.000307284	0.0101707			MSTRG.11120	-2.39363	2.8903	20.0777	0.000133834	0.00442974
MSTRG.16738	-0.700192	6.8899	17.3223	0.000308929	0.0101902			MSTRG.7587	-0.655067	3.94441	20.0502	0.000134917	0.00445697
MSTRG.2614	5.48206	1.8991	18.0231	0.000309065	0.0101902			MSTRG.11279	-0.436558	5.61215	20.0365	0.000135463	0.00446448
MSTRG.16385	-0.800944	2.07468	17.2857	0.000312505	0.0102392			MSTRG.26921	-2.69508	4.21914	20.0279	0.000135807	0.00446448
MSTRG.3228	-2.87972	-0.087038	17.2806	0.000313001	0.0102392			MSTRG.23272	-4.0975	4.91276	20.0248	0.000135929	0.00446448
MSTRG.6957	0.653933	3.67779	17.2723	0.000313819	0.0102392			MSTRG.18451	1.12035	7.54532	19.9088	0.00014065	0.00460449
MSTRG.22883	0.591366	7.58858	17.2723	0.000313822	0.0102392			MSTRG.9784	-1.35712	0.29006	19.9068	0.000140731	0.00460449
MSTRG.26861	-2.19338	1.02148	17.2684	0.000314204	0.0102392			MSTRG.2627	0.838818	2.6647	19.899	0.000141056	0.00460629
MSTRG.4101	0.63363	3.83476	17.2638	0.000314658	0.0102392			MSTRG.1980	0.796617	4.28633	19.8734	0.000142127	0.00463242
MSTRG.8745	-1.19139	1.04354	17.2629	0.000314747	0.0102392			MSTRG.11004	0.882591	3.10837	19.8438	0.000143372	0.00466409
MSTRG.24443	0.357296	6.14178	17.2512	0.000315911	0.0102575			MSTRG.18427	9.77248	1.91001	21.9579	0.000144558	0.00469373
MSTRG.28681	1.09126	4.67407	17.2329	0.000317736	0.0102972			MSTRG.23522	1.15138	1.64486	19.8058	0.000144988	0.00469876
MSTRG.23064	-2.61864	0.519851	17.2059	0.000320451	0.0103655			MSTRG.4386	-0.950589	4.22474	19.799	0.00014528	0.0046993
MSTRG.18923	0.439914	6.17175	17.1953	0.000321525	0.0103806			MSTRG.495	-0.366709	6.83274	19.7867	0.000145811	0.00470757
MSTRG.31159	-0.693032	3.47083	17.1809	0.00032299	0.0104007			MSTRG.15548	-10.1504	0.659089	20.6696	0.000146205	0.00471139
MSTRG.9584	-0.759896	4.76534	17.1772	0.000323366	0.0104007			MSTRG.27408	-1.04178	3.1847	19.7708	0.000146497	0.00471189
MSTRG.26106	1.49035	0.737588	17.1698	0.000324123	0.0104054			MSTRG.22996	-1.75175	7.54824	19.7581	0.00014705	0.00472081
MSTRG.21506	0.733541	3.10646	17.1516	0.000325982	0.0104455			MSTRG.8460	-0.657348	4.22233	19.7308	0.000148243	0.00475018
MSTRG.29108	2.18207	4.90976	17.1315	0.00032806	0.010481			MSTRG.3836	-0.553443	5.76292	19.702	0.000149509	0.00478176
MSTRG.23165	-1.01608	3.7184	17.129	0.000328318	0.010481			MSTRG.13747	0.540486	3.49891	19.6778	0.000150588	0.00480726
MSTRG.24460	1.03582	3.50278	17.0993	0.00033141	0.01056			MSTRG.31181	1.09036	1.13094	19.6571	0.000151514	0.00482782
MSTRG.15277	-3.66037	2.00929	17.091	0.000332285	0.0105641			MSTRG.22788	-1.73336	2.96383	19.6249	0.000152969	0.00486511
MSTRG.22216	-1.68386	1.22492	17.0816	0.000333276	0.0105641			MSTRG.7136	-0.45788	7.00692	19.6074	0.000153764	0.00488129
MSTRG.29736	1.53479	3.40146	17.0792	0.00033353	0.0105641			MSTRG.18073	1.02872	2.30648	19.58	0.000155018	0.00490479
MSTRG.12848	1.91152	3.55598	17.0746	0.000334015	0.0105641			MSTRG.9239	0.293235	6.10665	19.5775	0.000155133	0.00490479
MSTRG.10223	-10.9093	3.19007	18.6584	0.000338265	0.0106788			MSTRG.20051	-0.606053	3.2618	19.5725	0.000155366	0.00490479
MSTRG.12639	-5.6685	-1.08349	19.9786	0.000343604	0.0108074			MSTRG.26648	0.947744	3.38393	19.561	0.000155898	0.00491252
MSTRG.20560	0.615068	5.20354	16.9784	0.00034434	0.0108074			MSTRG.1367	1.12692	2.17412	19.5491	0.000156449	0.00492079
MSTRG.15554	-3.88819	1.97149	16.9781	0.000344374	0.0108074			MSTRG.4274	-0.76801	4.41436	19.5088	0.000158335	0.00497097
MSTRG.5030	0.393977	5.04715	16.9735	0.00034487	0.0108074			MSTRG.3745	-0.597815	4.54757	19.4889	0.000159275	0.00499128
MSTRG.8744	-1.08916	1.61498	16.9646	0.000345851	0.0108183			MSTRG.19604	-1.19322	3.75131	19.3793	0.000164567	0.00514768
MSTRG.28532	-1.43774	3.26502	16.9565	0.000346741	0.0108263			MSTRG.12393	0.342121	6.59534	19.355	0.000165763	0.00517561
MSTRG.4275	-0.945272	2.31931	16.945	0.000348002	0.0108458			MSTRG.30101	0.55974	4.11996	19.3482	0.000166103	0.00517677
MSTRG.31109	5.52008	0.722446	16.9281	0.000349877	0.0108844			MSTRG.26374	1.49438	5.58152	19.3395	0.000166532	0.00518071
MSTRG.22874	0.890446	1.4274	16.8607	0.000357445	0.0110997			MSTRG.180	-0.639993	9.62368	19.298	0.00016861	0.0052358
MSTRG.21152	1.04497	4.68797	16.7979	0.000364657	0.0113017			MSTRG.15554	-4.3294	1.97149	19.2862	0.000169208	0.00524484
MSTRG.20897	-0.567629	5.34635	16.7914	0.000365419	0.0113017			MSTRG.18915	0.675689	3.84042	19.2728	0.000169889	0.0052564
MSTRG.4208	0.448812	3.92508	16.7847	0.0003662	0.0113017			MSTRG.5777	-0.537767	6.80128	19.2597	0.000170556	0.00526749
MSTRG.17562	-1.79013	0.174985	16.7813	0.0003666	0.0113017			MSTRG.2932	0.634999	3.15968	19.1953	0.000173879	0.00536044
MSTRG.3884	-0.967745	1.56414	16.7475	0.000370569	0.0114035			MSTRG.17060	3.90044	0.827255	19.1227	0.000177706	0.00546855
MSTRG.27815	1.76816	8.97263	16.7221	0.000373583	0.0114694			MSTRG.15602	-0.913799	5.23533	19.1043	0.000178692	0.005489
MSTRG.19896	0.35705	5.11533	16.7181	0.000374052	0.0114694			MSTRG.7997	0.490176	6.77726	19.0922	0.000179344	0.00549662
MSTRG.15944	-3.48901	0.330426	16.698	0.000376469	0.0115228			MSTRG.23883	1.02621	3.19206	19.0877	0.000179584	0.00549662
MSTRG.25060	8.28499	-0.362775	17.3439	0.000377737	0.0115409			MSTRG.12783	0.804375	3.42123	18.9814	0.000185424	0.0056652
MSTRG.30006	-1.93573	3.70099	16.6736	0.00037941	0.0115713			MSTRG.18352	0.971676	3.0256	18.9749	0.000185788	0.00566619
MSTRG.27026	1.72082	2.05887	16.6656	0.000380386	0.0115804			MSTRG.14130	-0.622866	5.11712	18.9465	0.000187387	0.00570121
MSTRG.22360	-1.70968	7.36067	16.6493	0.000382364	0.0116199			MSTRG.12925	-1.22399	2.08435	18.9427	0.000187604	0.00570121
MSTRG.7319	0.274786	6.03057	16.6304	0.000384685	0.0116697			MSTRG.18513	0.96421	3.39343	18.8678	0.000191895	0.00582126
MSTRG.19540	-0.39483	5.10345	16.6145	0.000386651	0.0116959			MSTRG.4722	-0.575486	6.50783	18.8218	0.000194578	0.00589219
MSTRG.13488	-0.723413	4.66492	16.6123	0.000386919	0.0116959			MSTRG.11778	0.633228	4.29197	18.7965	0.000196077	0.00592709
MSTRG.30647	-1.43441	6.48397	16.5943	0.000389154	0.0117241			MSTRG.4533	0.576374	4.19033	18.7874	0.000196618	0.00593293
MSTRG.18064	0.327518	4.37881	16.5938	0.000389225	0.0117241			MSTRG.22554	-2.47647	3.37817	18.7733	0.000197459	0.00594779
MSTRG.31088	-2.56793	1.69927	16.5669	0.000392581	0.0117956			MSTRG.21389	0.419295	4.90665	18.7473	0.00019902	0.00598426
MSTRG.2660	0.40633	4.79202	16.5634	0.000393022	0.0117956			MSTRG.31989	-5.37451	0.87946	18.7089	0.000201351	0.00604373
MSTRG.31025	-1.46182	4.84655	16.5583	0.000393672	0.0117956			MSTRG.7127	1.51932	1.32811	18.6829	0.000202946	0.0060809
MSTRG.4872	-1.40846	4.84204	16.5437	0.000395513	0.0118301			MSTRG.6903	0.865404	3.42246	18.6615	0.000204266	0.00610974
MSTRG.27828	-1.8978	1.16645	16.5083	0.000400029	0.0118983			MSTRG.4815	-1.56996	0.951721	18.6516	0.000204885	0.00611753
MSTRG.19249	-0.441959	4.72458	16.5083	0.000400033	0.0118983			MSTRG.24429	-1.70746	1.00217	18.6433	0.000205403	0.0061223
MSTRG.19444	0.369213	4.8349	16.4963	0.000401574	0.0118983			MSTRG.1286	-0.942802	5.37928	18.6281	0.000206356	0.00613998
MSTRG.26912	0.718768	3.05528	16.4952	0.000401719	0.0118983			MSTRG.31973	1.00497	3.94496	18.5979	0.000208258	0.0061858
MSTRG.439	-0.471912	6.11923	16.4949	0.000401754	0.0118983			MSTRG.24933	-1.2677	4.9262	18.5759	0.000209659	0.0062166
MSTRG.21392	1.10435	3.05211	16.4932	0.000401974	0.0118983			MSTRG.14873	-0.813028	2.5173	18.5631	0.000210473	0.00622992
MSTRG.11434	1.18812	4.27951	16.4787	0.00040385	0.0119092			MSTRG.22208	-0.88616	3.15706	18.5517	0.000211209	0.0062409
MSTRG.3577	-0.58612	5.9344	16.4761	0.000404188	0.0119092			MSTRG.19718	0.609963	7.28838	18.5332	0.000212401	0.00626527
MSTRG.23274	-1.81791	0.538232	16.4742	0.000404435	0.0119092			MSTRG.7860	-1.65167	0.583604	18.5025	0.000214395	0.00631319
MSTRG.16309	-0.656056	6.77011	16.4436	0.000408428	0.0119878			MSTRG.12118	-3.02434	0.187646	18.4887	0.000215303	0.00632901
MSTRG.18696	0.447864	4.03807	16.4378	0.00040919	0.0119878			MSTRG.4366	0.552025	3.59077	18.4812	0.000215797	0.00633264
MSTRG.24589	0.727738	2.42742	16.4377	0.000409208	0.0119878			MSTRG.26133	0.537162	6.01842	18.472	0.000216404	0.00633956
MSTRG.27764	-0.623961	4.08924	16.4067	0.000413306	0.0120871			MSTRG.28698	-0.701145	7.97538	18.4517	0.000217746	0.00635418
MSTRG.444	-1.0748	3.55961	16.3986	0.000414385	0.0120876			MSTRG.3434	0.692359	3.48085	18.4496	0.000217884	0.00635418
MSTRG.13747	-0.492607	3.49891	16.396	0.000414739	0.0120876			MSTRG.8932	-0.568336	5.45115	18.4476	0.000218019	0.00635418
MSTRG.11824	-3.85203	-0.289645	16.3811	0.000416726	0.0121248			MSTRG.28313	-8.07741	-0.0955283	19.2165	0.000219132	0.00637575
MSTRG.3999	-0.738667	4.80012	16.3264	0.000424139	0.0123195			MSTRG.18426	3.33806	0.449081	18.4159	0.000220142	0.00638812
MSTRG.19647	2.43414	1.98819	16.3181	0.000425269	0.0123313			MSTRG.15584	-1.46485	3.6303	18.4134	0.000220306	0.00638812
MSTRG.16243	-5.89282	8.75945	16.301	0.000427629	0.0123788			MSTRG.16803	-3.64143	0.303621	18.3924	0.000221726	0.00641841
MSTRG.6507	0.422856	5.038	16.2732	0.000431481	0.0124691			MSTRG.30647	-1.51312	6.48397	18.3776	0.000222734	0.00643077
MSTRG.26853	-0.650022	2.88919	16.2622	0.00043302	0.0124925			MSTRG.29769	-1.53398	1.45582	18.3751	0.000222906	0.00643077
MSTRG.7728	0.619103	3.3625	16.2559	0.000433904	0.0124969			MSTRG.15643	0.781512	3.53818	18.3163	0.000226955	0.00653654
MSTRG.12360	-0.492349	7.08306	16.2469	0.000435168	0.0125122			MSTRG.1434	-1.55646	1.50035	18.2918	0.000228662	0.00657462
MSTRG.2754	5.66133	9.31651	16.2353	0.000436789	0.0125377			MSTRG.5874	-0.708784	5.36758	18.2687	0.00023029	0.00661029
MSTRG.9922	0.446023	5.9572	16.2279	0.000437837	0.0125467			MSTRG.22216	-1.7698	1.22492	18.2454	0.000231941	0.0066465
MSTRG.21437	0.607984	4.12187	16.2185	0.000439174	0.0125639			MSTRG.27638	2.27525	4.63843	18.2274	0.000233225	0.00667212
MSTRG.30296	1.24447	3.06812	16.1572	0.000447967	0.012794			MSTRG.13117	0.684063	3.7607	18.2115	0.000234369	0.00669029
MSTRG.19729	-0.417181	6.42701	16.1513	0.000448834	0.0127974			MSTRG.4041	2.06719	0.902996	18.2064	0.000234732	0.00669029
MSTRG.27984	0.341491	5.92064	16.1357	0.000451099	0.0128405			MSTRG.19520	-2.08529	0.447783	18.2022	0.000235036	0.00669029
MSTRG.8283	0.365454	4.77884	16.1287	0.000452126	0.0128483			MSTRG.15271	0.80009	4.93773	18.1873	0.000236113	0.00669883
MSTRG.17088	-0.927632	3.37421	16.1149	0.000454162	0.0128848			MSTRG.8829	0.713241	3.70355	18.1873	0.00023612	0.00669883
MSTRG.18336	0.393423	7.34376	16.09	0.000457836	0.012941			MSTRG.29866	0.634021	6.19857	18.1762	0.000236921	0.00671042
MSTRG.30081	-1.41918	0.658666	16.0798	0.000459353	0.012941			MSTRG.31020	-0.781062	4.29387	18.1431	0.000239347	0.0067588
MSTRG.17712	1.00155	5.14055	16.0777	0.000459668	0.012941			MSTRG.1323	0.730089	4.18636	18.1385	0.000239688	0.0067588
MSTRG.19338	0.388651	5.21136	16.0775	0.000459706	0.012941			MSTRG.7411	-0.747657	6.41598	18.1367	0.000239817	0.0067588
MSTRG.8128	-0.408651	7.73623	16.0759	0.000459933	0.012941			MSTRG.21526	-2.12153	3.43823	18.1304	0.000240288	0.00676091
MSTRG.14078	0.730375	3.01972	16.0399	0.000465346	0.0130718			MSTRG.18569	0.392451	4.90492	18.1122	0.000241632	0.0067837
MSTRG.15207	-1.99529	3.16347	16.0265	0.000467378	0.0131073			MSTRG.11361	-0.721234	3.51845	18.1043	0.000242224	0.0067837
MSTRG.31951	-2.13724	0.790311	16.0083	0.000470151	0.0131635			MSTRG.1923	-2.88568	6.47005	18.1019	0.0002424	0.0067837
MSTRG.14412	-2.23135	1.43608	15.9347	0.000481557	0.0134607			MSTRG.25859	1.26593	3.98569	18.0981	0.000242686	0.0067837
MSTRG.15556	-5.94253	2.80838	16.5171	0.000484703	0.0135266			MSTRG.12373	1.22289	3.19698	18.0902	0.000243279	0.00678916
MSTRG.2019	1.32929	4.10509	15.9071	0.000485909	0.0135356			MSTRG.10577	0.763673	2.75477	18.0846	0.000243701	0.00678982
MSTRG.23824	0.430092	5.5801	15.9026	0.000486612	0.0135356			MSTRG.26903	-0.776351	7.1915	18.0745	0.000244461	0.00679991
MSTRG.29179	-0.580441	5.81259	15.8849	0.000489436	0.013592			MSTRG.21308	0.566756	4.7471	18.0543	0.000245986	0.00682822
MSTRG.13096	0.409802	5.49389	15.8745	0.000491096	0.013616			MSTRG.2641	-1.56558	5.82909	18.0484	0.000246436	0.00682822
MSTRG.8484	0.3782	6.61514	15.8473	0.00049547	0.013715			MSTRG.10979	0.535185	5.17898	18.045	0.000246695	0.00682822
MSTRG.31456	8.49398	-0.0656054	17.2415	0.000499379	0.0138008			MSTRG.15678	-0.364424	5.22384	18.0399	0.000247078	0.00682822
MSTRG.31518	-2.61766	-0.00356431	15.8182	0.000500212	0.0138015			MSTRG.7196	0.910497	2.83518	18.025	0.000248221	0.00684874
MSTRG.4413	-1.48727	1.33714	15.8051	0.000502362	0.0138385			MSTRG.7422	-0.432038	9.0801	18.0193	0.000248657	0.00684969
MSTRG.19722	-2.45404	0.448563	15.7923	0.000504463	0.0138739			MSTRG.4475	0.850234	5.55627	18.0074	0.000249568	0.00686371
MSTRG.13132	-0.799133	2.57479	15.7813	0.000506279	0.0139015			MSTRG.18393	-1.20434	6.48979	17.9952	0.000250513	0.00687271
MSTRG.20531	-0.666419	6.88526	15.7316	0.000514593	0.0141071			MSTRG.22547	0.485338	5.14336	17.9928	0.0002507	0.00687271
MSTRG.15339	0.430105	5.30827	15.7064	0.000518859	0.014186			MSTRG.22540	-4.68911	5.39112	17.9842	0.000251368	0.00687998
MSTRG.13463	0.599403	3.43026	15.7048	0.000519132	0.014186			MSTRG.30173	-0.826494	6.45954	17.9641	0.000252932	0.00691173
MSTRG.29900	1.90265	2.3636	15.6918	0.000521343	0.0142204			MSTRG.27804	-1.7297	1.74403	17.9578	0.000253427	0.00691419
MSTRG.3731	0.349223	6.26531	15.6876	0.000522057	0.0142204			MSTRG.20035	-1.54334	0.0399225	17.9321	0.000255443	0.00695357
MSTRG.31038	-1.44289	2.57456	15.6633	0.000526245	0.0143117			MSTRG.9209	1.16353	2.00272	17.9291	0.000255685	0.00695357
MSTRG.2152	-0.535283	3.34137	15.6489	0.000528731	0.0143453			MSTRG.5627	-0.611397	6.19112	17.9176	0.000256593	0.00696718
MSTRG.27417	0.971005	4.21	15.6445	0.000529509	0.0143453			MSTRG.16681	2.03745	2.03972	17.8752	0.000259989	0.00704817
MSTRG.20949	-0.732921	8.69076	15.6416	0.000530002	0.0143453			MSTRG.30313	-0.770994	2.62758	17.8513	0.000261916	0.00708915
MSTRG.2280	0.693845	3.27104	15.6341	0.000531313	0.0143581			MSTRG.4277	-0.823789	2.6504	17.8359	0.000263172	0.0071119
MSTRG.29029	1.50111	2.4158	15.6244	0.00053301	0.0143812			MSTRG.17928	0.929941	4.72222	17.8148	0.000264896	0.00714162
MSTRG.15415	0.571891	4.28622	15.6193	0.000533906	0.0143826			MSTRG.4383	-1.2798	3.81697	17.8108	0.000265231	0.00714162
MSTRG.3525	-2.15737	1.32471	15.6081	0.000535878	0.014413			MSTRG.8861	0.376606	5.58524	17.8062	0.000265606	0.00714162
MSTRG.29576	-1.65245	2.60397	15.5894	0.000539183	0.0144791			MSTRG.23512	-0.936031	1.98552	17.8021	0.000265945	0.00714162
MSTRG.4663	-1.40222	1.4435	15.5718	0.000542301	0.01454			MSTRG.2685	0.684368	4.416	17.7742	0.000268255	0.00719235
MSTRG.3079	1.23034	6.75293	15.5632	0.000543842	0.0145584			MSTRG.429	0.391104	5.56492	17.7538	0.000269961	0.00722675
MSTRG.21545	-0.443843	7.09542	15.5548	0.000545356	0.0145761			MSTRG.15206	-1.3405	4.66875	17.7406	0.000271075	0.00723769
MSTRG.23256	0.714018	4.66469	15.5191	0.000551794	0.0147251			MSTRG.9759	2.60501	2.17242	17.7377	0.000271318	0.00723769
MSTRG.31681	-1.29569	4.71107	15.4665	0.000561446	0.0149167			MSTRG.5303	1.18753	2.73355	17.7339	0.000271641	0.00723769
MSTRG.8376	0.482531	4.73799	15.4648	0.000561773	0.0149167			MSTRG.3376	-2.57603	0.952042	17.6955	0.000274906	0.00731327
MSTRG.15826	0.666609	1.52843	15.4625	0.00056219	0.0149167			MSTRG.2486	-0.670576	6.03799	17.6599	0.000277964	0.00738311
MSTRG.20777	3.95061	-0.408264	16.0327	0.000562468	0.0149167			MSTRG.9856	-1.89298	0.208525	17.6406	0.000279642	0.00741615
MSTRG.10511	0.351111	5.25196	15.4392	0.000566534	0.0150013			MSTRG.10235	0.555626	6.24675	17.5891	0.000284168	0.00752451
MSTRG.15591	0.973772	2.54112	15.4278	0.000568667	0.0150345			MSTRG.26146	1.9129	1.81597	17.5829	0.000284722	0.00752751
MSTRG.18447	1.46383	2.06254	15.3975	0.0005744	0.0151626			MSTRG.27828	-1.98586	1.16645	17.5763	0.000285306	0.00753129
MSTRG.23767	0.397452	4.84138	15.3765	0.000578394	0.0152315			MSTRG.27234	-1.02587	1.21699	17.5454	0.000288074	0.00759262
MSTRG.17030	0.381085	5.67872	15.3744	0.000578793	0.0152315			MSTRG.17551	-0.60639	5.40249	17.5274	0.000289698	0.00762367
MSTRG.11633	0.408582	6.78025	15.369	0.00057983	0.0152353			MSTRG.12848	1.93041	3.55598	17.5001	0.000292182	0.0076772
MSTRG.23316	-3.25254	6.09664	15.3613	0.000581322	0.015251			MSTRG.21384	1.13792	1.65544	17.4706	0.000294891	0.00772803
MSTRG.8450	-0.525962	9.33702	15.3369	0.000586025	0.0153148			MSTRG.16767	-0.669209	3.92532	17.4692	0.000295022	0.00772803
MSTRG.27151	0.493764	8.55277	15.3365	0.000586114	0.0153148			MSTRG.23287	-1.50565	3.08525	17.4548	0.000296353	0.00774312
MSTRG.19000	-0.438856	4.76124	15.3348	0.000586444	0.0153148			MSTRG.882	-0.358133	5.17499	17.4532	0.000296504	0.00774312
MSTRG.22543	-4.5099	4.98952	15.3244	0.000588453	0.0153438			MSTRG.29029	1.58719	2.4158	17.4352	0.000298173	0.0077748
MSTRG.27192	1.18941	1.82029	15.2963	0.000593962	0.0154638			MSTRG.16612	-1.04987	1.99826	17.4254	0.000299091	0.00778684
MSTRG.7184	-1.64819	1.66422	15.2861	0.000595982	0.0154928			MSTRG.2237	-0.444489	4.13677	17.3763	0.000303738	0.0078958
MSTRG.3017	-1.05218	1.16822	15.2715	0.000598864	0.0155441			MSTRG.4540	-2.05239	-0.0456219	17.371	0.000304242	0.00789606
MSTRG.8183	-0.702394	6.34187	15.2576	0.000601632	0.0155922			MSTRG.4960	0.524689	5.86211	17.3665	0.000304673	0.00789606
MSTRG.9675	-1.33374	0.977289	15.2494	0.000603282	0.0156113			MSTRG.12360	-0.508665	7.08306	17.3481	0.000306435	0.00792969
MSTRG.118	0.360504	5.77131	15.2402	0.000605129	0.0156354			MSTRG.24793	4.41427	-0.295815	17.3236	0.000308799	0.00797879
MSTRG.15830	0.412278	4.90506	15.2239	0.000608416	0.0156966			MSTRG.3678	0.953242	3.8625	17.305	0.00031061	0.00801345
MSTRG.3262	-7.85726	3.32246	16.5217	0.000612497	0.0157616			MSTRG.12558	0.389383	3.65664	17.2877	0.0003123	0.00803407
MSTRG.15584	-1.32049	3.6303	15.1913	0.000615033	0.0157616			MSTRG.107	0.576197	4.24621	17.2872	0.00031235	0.00803407
MSTRG.25859	1.15405	3.98569	15.1898	0.000615334	0.0157616			MSTRG.29787	-2.70877	-0.970838	17.2656	0.000314487	0.00807688
MSTRG.3559	-2.69193	7.09542	15.1893	0.000615449	0.0157616			MSTRG.11970	0.69612	3.81655	17.2305	0.000317976	0.00815262
MSTRG.24982	0.330652	5.88216	15.1888	0.00061555	0.0157616			MSTRG.11755	-0.379208	7.33029	17.2264	0.000318391	0.00815262
MSTRG.23490	1.01445	3.24632	15.1823	0.000616871	0.0157718			MSTRG.7423	-0.974374	5.93698	17.2108	0.00031996	0.0081705
MSTRG.18532	0.406032	4.94203	15.1244	0.000628887	0.016055			MSTRG.18839	1.08601	3.77075	17.2099	0.000320046	0.0081705
MSTRG.9674	-0.541504	2.2061	15.1045	0.000633071	0.0161376			MSTRG.16420	0.487784	4.06985	17.1873	0.000322339	0.00819363
MSTRG.23503	-3.12626	0.670109	15.0923	0.000635651	0.0161793			MSTRG.678	-1.11648	2.72012	17.1801	0.000323069	0.00819363
MSTRG.23296	0.480139	3.47802	15.057	0.000643181	0.0163466			MSTRG.2669	1.15984	3.97919	17.1798	0.000323094	0.00819363
MSTRG.4366	0.496971	3.59077	15.0511	0.000644437	0.0163541			MSTRG.7388	0.651186	3.51952	17.1792	0.00032316	0.00819363
MSTRG.4135	0.804891	7.78017	15.0428	0.00064623	0.0163753			MSTRG.21804	-0.812582	5.31538	17.1773	0.000323351	0.00819363
MSTRG.30386	-2.77751	2.12505	14.9913	0.000657447	0.0166349			MSTRG.12165	-0.830709	2.48458	17.1348	0.000327718	0.00829199
MSTRG.125	0.990423	0.77784	14.9815	0.000659603	0.0166647			MSTRG.24519	0.676414	3.86863	17.1251	0.000328723	0.0082948
MSTRG.17447	0.639193	5.00871	14.9655	0.000663138	0.0167293			MSTRG.8236	-0.634956	3.47561	17.1244	0.0003288	0.0082948
MSTRG.1083	0.42514	5.49338	14.9515	0.000666246	0.0167509			MSTRG.26957	-1.05533	4.26706	17.1073	0.000330579	0.00832737
MSTRG.12569	1.88424	3.74418	14.9513	0.000666299	0.0167509			MSTRG.19105	-1.79217	5.46943	17.0767	0.000333788	0.00837701
MSTRG.16613	1.91192	0.519531	14.9448	0.000667745	0.0167509			MSTRG.4615	-0.407881	4.52032	17.0727	0.00033421	0.00837701
MSTRG.26700	-5.36491	1.52124	14.9365	0.000669619	0.0167509			MSTRG.14792	0.90764	3.0119	17.0664	0.000334874	0.00837701
MSTRG.24961	0.428375	3.83594	14.9354	0.000669866	0.0167509			MSTRG.18390	-0.74345	5.64388	17.0664	0.00033488	0.00837701
MSTRG.4369	0.300751	7.19833	14.9345	0.00067005	0.0167509			MSTRG.12637	-1.58109	2.80129	17.0652	0.000335002	0.00837701
MSTRG.19229	-0.686992	5.5795	14.9276	0.000671604	0.0167509			MSTRG.13912	-0.461107	5.42018	17.0351	0.000338205	0.00844474
MSTRG.14984	-1.26399	0.708705	16.1952	0.000672898	0.0167509			MSTRG.9394	-0.710675	6.47452	17.0037	0.000341592	0.00851685
MSTRG.7729	-6.59632	0.812617	15.4556	0.000673397	0.0167509			MSTRG.21475	1.45979	2.45716	16.9569	0.000346699	0.00863159
MSTRG.27549	-0.521976	9.13704	14.9148	0.000674503	0.0167509			MSTRG.11185	0.877314	4.48525	16.9447	0.000348038	0.00863776
MSTRG.12559	-4.3614	1.54638	14.9135	0.000674781	0.0167509			MSTRG.14806	-0.503244	3.83272	16.9427	0.000348255	0.00863776
MSTRG.9484	0.287919	4.81729	14.8945	0.000679096	0.01683			MSTRG.26615	-0.617229	2.61629	16.9394	0.000348626	0.00863776
MSTRG.7734	-0.535968	5.09261	14.8908	0.000679938	0.01683			MSTRG.21846	1.23715	2.84917	16.9363	0.00034897	0.00863776
MSTRG.19656	-2.98674	2.1584	14.8813	0.000682106	0.0168512			MSTRG.23898	-1.21701	7.65792	16.9082	0.000352097	0.00870255
MSTRG.22168	-1.79262	1.26012	14.8784	0.00068277	0.0168512			MSTRG.21290	-0.379418	5.96832	16.9001	0.000353004	0.00871236
MSTRG.25530	1.32408	4.77839	14.8704	0.000684605	0.0168534			MSTRG.26564	-0.851354	2.24442	16.8755	0.000355765	0.00874944
MSTRG.2047	0.556102	7.82842	14.8694	0.000684832	0.0168534			MSTRG.31008	1.14446	3.61828	16.8704	0.000356349	0.00874944
MSTRG.3405	-4.20338	-0.293275	14.8576	0.000687552	0.0168907			MSTRG.12381	-1.28454	2.18992	16.87	0.000356394	0.00874944
MSTRG.20419	0.708857	6.67901	14.8543	0.000688325	0.0168907			MSTRG.22829	0.611452	3.88139	16.8642	0.000357049	0.00874944
MSTRG.9414	0.353534	5.01965	14.8372	0.000692288	0.0169635			MSTRG.18738	-0.681997	5.3206	16.864	0.000357068	0.00874944
MSTRG.18390	-0.692764	5.64388	14.8265	0.00069477	0.017			MSTRG.24723	2.0855	2.45484	16.8446	0.00035928	0.00879105
MSTRG.15078	-1.08763	1.61075	14.7828	0.000705053	0.0172067			MSTRG.758	0.523263	5.62388	16.8013	0.000364269	0.00890037
MSTRG.8659	-0.706415	7.94646	14.782	0.000705236	0.0172067			MSTRG.21889	0.428362	5.4399	16.7894	0.000365653	0.00890828
MSTRG.24866	1.0211	2.34959	14.7776	0.000706289	0.0172079			MSTRG.14584	-0.490706	4.93162	16.787	0.000365935	0.00890828
MSTRG.5409	-0.342668	6.74462	14.7593	0.000710646	0.0172893			MSTRG.16474	0.5456	4.75035	16.785	0.000366158	0.00890828
MSTRG.7552	0.474711	3.82154	14.7407	0.000715096	0.0173729			MSTRG.21402	-0.817393	4.10316	16.7667	0.000368305	0.00894776
MSTRG.29790	-5.24728	1.68846	14.7274	0.000718325	0.0174133			MSTRG.16161	1.29814	0.986044	16.7485	0.000370445	0.00898606
MSTRG.4119	0.296488	6.29234	14.7254	0.000718801	0.0174133			MSTRG.10223	-11.4748	3.19007	18.3178	0.000370934	0.00898606
MSTRG.30144	0.586797	4.26093	14.6843	0.00072883	0.0175977			MSTRG.18184	-0.332836	6.7774	16.7315	0.000372466	0.0090104
MSTRG.2678	-0.607034	3.89521	14.6838	0.000728944	0.0175977			MSTRG.9541	0.637258	3.07033	16.7173	0.000374155	0.00903845
MSTRG.26053	1.11903	3.53366	14.6794	0.000730022	0.0175977			MSTRG.6037	0.67773	3.34655	16.6951	0.000376818	0.00908994
MSTRG.2465	0.298035	7.6577	14.6774	0.000730535	0.0175977			MSTRG.254	0.402488	6.50006	16.6735	0.000379428	0.00914
MSTRG.30162	-1.11116	3.32322	14.6356	0.000740903	0.0178224			MSTRG.16411	-0.798445	6.03691	16.6636	0.000380627	0.00914435
MSTRG.6038	0.888254	3.56613	14.6239	0.00074384	0.017847			MSTRG.27837	0.638265	3.13015	16.6604	0.000381018	0.00914435
MSTRG.5592	0.307446	5.009	14.6232	0.000744016	0.017847			MSTRG.25971	-2.96745	1.42292	16.6588	0.000381215	0.00914435
MSTRG.710	0.512587	3.25804	14.6102	0.000747281	0.0178662			MSTRG.10803	1.40118	2.26439	16.6466	0.000382695	0.00915727
MSTRG.15827	0.357183	4.51902	14.6092	0.000747544	0.0178662			MSTRG.25102	-0.743525	4.22858	16.6456	0.000382826	0.00915727
MSTRG.20287	-2.45719	-0.842712	14.6075	0.000747957	0.0178662			MSTRG.20973	-5.57076	3.42424	16.5847	0.00039035	0.00931261
MSTRG.16074	0.523502	7.94655	14.6002	0.000749814	0.0178709			MSTRG.27417	1.00181	4.21	16.5843	0.000390411	0.00931261
MSTRG.20873	-1.62082	1.14248	14.5985	0.000750243	0.0178709			MSTRG.9008	-0.434425	5.80432	16.5664	0.000392652	0.00934554
MSTRG.9803	4.56563	-0.377057	14.5819	0.000754461	0.0179223			MSTRG.20054	-0.532099	3.23878	16.56	0.000393462	0.00934554
MSTRG.29613	-5.12152	-1.37627	16.8268	0.000755567	0.0179223			MSTRG.9810	-1.12853	2.12499	16.5588	0.000393603	0.00934554
MSTRG.2407	0.753546	1.801	14.5758	0.000756022	0.0179223			MSTRG.1844	0.72265	4.64151	16.5558	0.00039398	0.00934554
MSTRG.9155	-6.08081	0.267384	16.8216	0.0007566	0.0179223			MSTRG.11380	-1.43326	3.69744	16.5323	0.000396966	0.00939495
MSTRG.21841	0.879653	3.45473	14.5649	0.000758815	0.0179324			MSTRG.1962	0.336937	5.95884	16.5307	0.000397163	0.00939495
MSTRG.11545	0.685731	2.79928	14.5637	0.000759128	0.0179324			MSTRG.1961	0.772419	3.25435	16.5054	0.000400399	0.00945838
MSTRG.25146	1.10194	3.51372	14.5531	0.000761861	0.0179721			MSTRG.4601	1.00282	3.30805	16.4883	0.00040261	0.00949294
MSTRG.5470	0.318807	5.93913	14.523	0.000769668	0.0181312			MSTRG.3823	0.734544	5.31361	16.4855	0.000402973	0.00949294
MSTRG.18193	0.341547	5.39997	14.5119	0.00077256	0.0181743			MSTRG.2466	-2.02669	2.65058	16.454	0.000407064	0.00957611
MSTRG.15467	-0.886964	4.1506	14.4862	0.000779327	0.0183004			MSTRG.26455	4.80044	5.91258	16.4415	0.00040871	0.00960159
MSTRG.18161	-0.974701	1.50835	14.4834	0.000780064	0.0183004			MSTRG.3430	3.96	-0.42293	16.4354	0.000409513	0.00960725
MSTRG.11205	1.21621	2.41626	14.4625	0.000785601	0.0184051			MSTRG.26518	-0.302621	5.2301	16.4246	0.000410931	0.00962729
MSTRG.693	-5.43945	2.15032	14.4404	0.000791517	0.0185183			MSTRG.30694	-1.69224	1.66306	16.4127	0.000412514	0.00965113
MSTRG.12965	0.483887	7.25565	14.4007	0.000802285	0.0186675			MSTRG.21602	-8.07069	-0.989963	19.1953	0.000415029	0.00969669
MSTRG.837	0.835162	1.35504	14.3992	0.000802671	0.0186675			MSTRG.950	0.298785	5.80911	16.3508	0.000420818	0.00981851
MSTRG.10490	-0.507264	6.3999	14.3987	0.00080283	0.0186675			MSTRG.2424	0.75603	5.12315	16.3156	0.000425622	0.00991706
MSTRG.1756	-5.28325	2.20021	14.3957	0.000803627	0.0186675			MSTRG.6386	0.547544	7.25024	16.3064	0.000426884	0.00992749
MSTRG.23238	-0.870872	1.45462	14.3896	0.000805315	0.0186675			MSTRG.11187	1.01757	1.80464	16.3038	0.000427233	0.00992749
MSTRG.5426	-2.80146	0.676988	14.3892	0.000805428	0.0186675			MSTRG.20219	-0.942663	2.71147	16.2858	0.000429734	0.00997204
MSTRG.78	-1.37781	2.95105	14.3887	0.000805546	0.0186675			MSTRG.26650	8.82852	0.0330124	21.0227	0.000435769	0.0100984
MSTRG.5805	-2.86245	6.51341	14.3816	0.000807501	0.0186874			MSTRG.13927	-1.38267	6.00756	16.1934	0.000442759	0.0102465
MSTRG.11634	-0.657696	4.58509	14.3762	0.000808972	0.0186901			MSTRG.30271	6.19591	-0.111975	16.1761	0.000445238	0.0102899
MSTRG.11199	0.398491	3.97752	14.3732	0.000809805	0.0186901			MSTRG.5895	-0.845196	4.51109	16.1666	0.000446618	0.0103078
MSTRG.17694	-1.41793	0.616788	14.3491	0.000816465	0.0188134			MSTRG.18656	0.908096	1.81618	16.1577	0.000447908	0.0103236
MSTRG.2518	-6.25572	7.59516	14.346	0.000817351	0.0188134			MSTRG.14910	-3.79821	5.16142	16.1461	0.000449584	0.0103483
MSTRG.4006	-0.36292	9.21452	14.3089	0.000827723	0.0190265			MSTRG.24631	-0.404843	7.23694	16.1174	0.000453789	0.010431
MSTRG.15840	-0.71565	3.94659	14.2916	0.000832623	0.0190885			MSTRG.29868	0.849383	5.4598	16.0808	0.000459211	0.0105415
MSTRG.29190	-1.10967	3.84953	14.2915	0.000832657	0.0190885			MSTRG.28806	-0.3803	8.77269	16.0678	0.000461145	0.0105717
MSTRG.16370	0.657053	3.25334	14.2837	0.000834887	0.019114			MSTRG.21468	-0.94986	5.25881	16.0631	0.000461861	0.0105739
MSTRG.24160	-0.742339	5.44995	14.2694	0.000838947	0.0191764			MSTRG.20755	-2.04228	1.30073	16.0583	0.000462572	0.010576
MSTRG.22527	0.673993	13.1228	14.2663	0.000839859	0.0191764			MSTRG.10880	-1.12013	2.77622	16.0373	0.000465748	0.0106307
MSTRG.21877	0.931239	2.48173	14.2609	0.000841384	0.0191856			MSTRG.21463	-0.92617	6.6775	16.0342	0.000466211	0.0106307
MSTRG.475	0.42926	7.46446	14.2231	0.000852336	0.0194094			MSTRG.28001	0.810376	5.60477	16.0288	0.000467033	0.0106353
MSTRG.8232	1.16235	0.920282	14.1827	0.000864173	0.0196354			MSTRG.1001	-0.314515	6.67452	16.0156	0.000469039	0.0106667
MSTRG.19604	-1.01953	3.75131	14.1814	0.000864559	0.0196354			MSTRG.3751	0.318913	4.80417	16.0041	0.000470796	0.0106925
MSTRG.16500	-2.73893	-0.259456	14.1716	0.000867451	0.0196749			MSTRG.29850	0.960567	2.38612	15.9924	0.000472584	0.0107137
MSTRG.20215	-1.55213	2.94848	14.1592	0.00087114	0.0197324			MSTRG.22785	3.21337	1.19366	15.9898	0.000472984	0.0107137
MSTRG.4250	3.91749	3.46679	14.1436	0.000875809	0.0198118			MSTRG.6159	-1.24307	1.01688	15.9715	0.000475811	0.0107634
MSTRG.17575	0.514178	3.65259	14.1331	0.000878974	0.0198571			MSTRG.25959	-0.626311	3.83579	15.9587	0.000477804	0.0107942
MSTRG.1386	1.91885	1.26997	14.1245	0.000881555	0.0198766			MSTRG.23905	-0.483507	7.29506	15.954	0.000478529	0.0107963
MSTRG.6933	0.812364	2.64274	14.1225	0.000882164	0.0198766			MSTRG.15627	0.453786	4.64852	15.9402	0.000480692	0.0108203
MSTRG.4277	-0.729373	2.6504	14.1179	0.000883569	0.019882			MSTRG.444	-1.06524	3.55961	15.9391	0.00048086	0.0108203
MSTRG.22524	-0.586405	6.6789	14.1122	0.000885298	0.0198948			MSTRG.2937	2.11947	3.48996	15.9281	0.00048259	0.0108449
MSTRG.29759	-1.76607	3.88763	14.1069	0.000886886	0.0199042			MSTRG.3701	-0.397142	9.09831	15.9219	0.000483559	0.0108524
MSTRG.1977	0.370808	5.3356	14.0775	0.000895895	0.0200675			MSTRG.2149	-0.903126	1.27615	15.9086	0.000485657	0.0108852
MSTRG.7523	-0.493921	3.95962	14.0719	0.000897602	0.0200675			MSTRG.15520	0.590864	4.53748	15.9024	0.000486646	0.0108858
MSTRG.18451	0.93858	7.54532	14.0716	0.000897686	0.0200675			MSTRG.4194	-0.435606	5.12458	15.9004	0.000486959	0.0108858
MSTRG.25870	-1.10581	4.93171	14.0451	0.000905895	0.0202226			MSTRG.7654	-0.601083	6.3616	15.8755	0.000490936	0.0109604
MSTRG.12780	1.04985	3.6389	14.0415	0.000907029	0.0202226			MSTRG.321	1.8485	3.47039	15.8698	0.000491844	0.0109663
MSTRG.5606	-0.594063	5.66416	14.0378	0.000908174	0.0202226			MSTRG.18412	-1.80273	2.80322	15.848	0.000495372	0.0110306
MSTRG.24395	-1.37834	6.17031	14.0104	0.000916778	0.0203768			MSTRG.16382	2.05244	0.690392	15.8438	0.000496044	0.0110312
MSTRG.497	-3.94479	0.204879	14.0044	0.000918656	0.0203768			MSTRG.2943	7.27652	2.03214	15.8294	0.000498382	0.0110688
MSTRG.17082	-1.30845	1.02625	14.0043	0.000918679	0.0203768			MSTRG.8451	0.562034	8.31503	15.8124	0.000501157	0.0111134
MSTRG.16802	-1.23124	6.60927	13.9863	0.000924407	0.0204772			MSTRG.14449	0.514859	4.24497	15.8035	0.000502624	0.0111134
MSTRG.8531	-0.544564	3.06637	13.9789	0.000926751	0.0204839			MSTRG.30512	-2.22538	2.92568	15.8023	0.000502825	0.0111134
MSTRG.3708	0.370057	6.053	13.9778	0.000927107	0.0204839			MSTRG.23602	-2.00207	2.87536	15.7996	0.000503259	0.0111134
MSTRG.3086	0.728132	3.80585	13.9608	0.000932549	0.0205775			MSTRG.23021	2.24534	2.35684	15.7973	0.000503645	0.0111134
MSTRG.514	4.68885	0.802627	14.4215	0.000936903	0.0206469			MSTRG.14447	-0.632105	3.65278	15.7864	0.000505447	0.011135
MSTRG.7997	0.418468	6.77726	13.9369	0.00094024	0.0206938			MSTRG.18756	0.480366	4.90095	15.7834	0.000505928	0.011135
MSTRG.4196	0.720099	5.45007	13.9263	0.000943672	0.0207426			MSTRG.16733	0.502881	5.86124	15.7388	0.000513369	0.0112842
MSTRG.24251	0.857644	3.18693	13.8944	0.000954128	0.0209378			MSTRG.8658	-2.31979	2.34701	15.7348	0.000514041	0.0112845
MSTRG.3526	-0.645456	4.81944	13.8917	0.000955005	0.0209378			MSTRG.21900	1.36388	3.23073	15.6923	0.000521261	0.0114283
MSTRG.30569	1.11844	1.77915	13.859	0.000965836	0.0211481			MSTRG.14280	-1.68591	6.17367	15.6654	0.000525873	0.011496
MSTRG.8193	0.396785	5.11804	13.851	0.00096853	0.0211799			MSTRG.10304	-0.672623	3.73824	15.6635	0.000526211	0.011496
MSTRG.45	-0.425819	7.8672	13.8465	0.000970037	0.0211858			MSTRG.8682	-0.361452	5.2713	15.6626	0.00052637	0.011496
MSTRG.13322	-3.12386	-0.100005	13.8241	0.000977553	0.0213226			MSTRG.18067	0.364401	5.69439	15.6548	0.000527712	0.0115106
MSTRG.2932	0.536243	3.15968	13.8126	0.000981447	0.0213803			MSTRG.25277	0.619522	4.01962	15.6154	0.000534583	0.0116456
MSTRG.5574	-1.49282	1.05837	13.7696	0.000996165	0.0216531			MSTRG.27216	1.30508	1.97737	15.61	0.000535529	0.0116506
MSTRG.5622	0.504264	6.02704	13.7654	0.000997624	0.0216531			MSTRG.8085	-1.6668	0.520318	15.605	0.000536411	0.0116506
MSTRG.14081	2.7462	6.08361	13.7628	0.000998497	0.0216531			MSTRG.20740	-2.53068	0.58944	15.6025	0.000536858	0.0116506
MSTRG.13289	0.463163	4.3076	13.7592	0.000999768	0.0216531			MSTRG.14797	0.443402	4.30844	15.594	0.000538367	0.0116685
MSTRG.1471	-0.377958	8.09055	13.7576	0.00100031	0.0216531			MSTRG.20049	-0.94754	1.6291	15.579	0.000541017	0.011695
MSTRG.20859	-0.472023	5.60135	13.7514	0.00100244	0.021663			MSTRG.12460	2.85078	0.119214	15.5722	0.000542233	0.011695
MSTRG.25757	1.09036	4.15747	13.749	0.0010033	0.021663			MSTRG.1953	-0.393503	4.6673	15.5672	0.000543125	0.011695
MSTRG.8877	0.41755	3.51457	13.7349	0.0010082	0.0217172			MSTRG.10064	8.1763	-0.453368	16.146	0.00054314	0.011695
MSTRG.7898	-0.753552	4.83368	13.7345	0.00100836	0.0217172			MSTRG.8235	-0.522807	3.57717	15.5638	0.000543741	0.011695
MSTRG.25714	-6.45702	4.35444	13.7267	0.00101108	0.0217405			MSTRG.19338	0.382584	5.21136	15.5583	0.000544728	0.011695
MSTRG.7914	-0.735226	3.5673	13.7185	0.00101395	0.0217405			MSTRG.30113	0.861193	6.83725	15.5567	0.00054501	0.011695
MSTRG.14522	1.23621	4.67432	13.7184	0.00101398	0.0217405			MSTRG.312	0.443087	4.19099	15.553	0.00054568	0.011695
MSTRG.2034	-0.700096	4.55596	13.7168	0.00101453	0.0217405			MSTRG.10307	0.463561	3.76101	15.5526	0.000545751	0.011695
MSTRG.26855	0.506527	3.90897	13.7011	0.00102008	0.0218319			MSTRG.7949	-4.20097	0.296111	15.5193	0.000551756	0.0118088
MSTRG.26951	1.03529	2.82956	13.674	0.00102974	0.0220111			MSTRG.23439	0.761431	2.39295	15.5031	0.000554711	0.0118572
MSTRG.28595	-2.36822	0.692478	13.6334	0.00104435	0.0222957			MSTRG.30162	-1.14498	3.32322	15.4921	0.000556725	0.0118711
MSTRG.23922	1.67605	2.93255	13.6251	0.00104736	0.0223319			MSTRG.29949	0.505399	3.23039	15.492	0.000556751	0.0118711
MSTRG.15642	0.543005	3.30571	13.604	0.00105505	0.0224679			MSTRG.13762	-0.646292	4.62669	15.4834	0.000558331	0.0118899
MSTRG.150	-10.0342	4.09064	14.6576	0.00106173	0.022582			MSTRG.3813	-0.551529	5.33717	15.4633	0.00056205	0.0119542
MSTRG.25446	0.374538	5.85216	13.5768	0.00106511	0.0226118			MSTRG.23211	-5.61677	6.2098	17.9137	0.000570818	0.0121256
MSTRG.9779	0.323007	4.8648	13.575	0.00106578	0.0226118			MSTRG.10168	3.67943	4.38848	15.4098	0.000572062	0.0121332
MSTRG.14913	0.419053	5.0483	13.5656	0.00106925	0.0226449			MSTRG.28434	-1.61669	4.84045	15.4066	0.000572667	0.0121332
MSTRG.18464	0.295102	5.65772	13.5636	0.00107	0.0226449			MSTRG.6798	-0.727378	5.50901	15.4032	0.000573308	0.0121332
MSTRG.23312	-2.16928	5.94801	13.538	0.00107959	0.022781			MSTRG.28196	-1.02858	4.38404	15.3812	0.000577507	0.012207
MSTRG.3007	1.0205	3.21839	13.5378	0.00107967	0.022781			MSTRG.25303	0.553283	4.70741	15.3579	0.000581972	0.0122862
MSTRG.4740	-1.06793	4.09561	13.5358	0.00108043	0.022781			MSTRG.4697	0.933389	2.57604	15.3471	0.000584048	0.0123148
MSTRG.31870	2.78163	2.05873	13.5177	0.00108726	0.0228968			MSTRG.4643	-1.99519	1.64673	15.3399	0.000585455	0.0123242
MSTRG.5659	0.557639	3.45157	13.5116	0.00108958	0.0229175			MSTRG.8281	0.43969	3.72633	15.3374	0.00058594	0.0123242
MSTRG.20813	-2.78927	-0.186446	13.5059	0.00109174	0.0229345			MSTRG.1803	-0.487667	6.45581	15.317	0.000589896	0.0123922
MSTRG.23905	-0.444613	7.29506	13.4874	0.00109882	0.0230487			MSTRG.16731	-0.339501	11.7729	15.3132	0.000590644	0.0123926
MSTRG.20538	5.0956	-0.579554	15.4268	0.00110048	0.0230487			MSTRG.8086	-1.51154	3.53987	15.3067	0.000591914	0.0124041
MSTRG.8971	-1.63286	0.740139	13.4804	0.0011015	0.0230487			MSTRG.1917	-4.08038	1.88497	15.2891	0.000595384	0.0124615
MSTRG.23266	-1.36569	5.72028	13.4776	0.00110257	0.0230487			MSTRG.14593	-0.563287	4.53579	15.2821	0.000596759	0.012475
MSTRG.30853	-0.301388	5.71478	13.4408	0.00111682	0.0233181			MSTRG.21137	0.322108	7.72332	15.2457	0.000604015	0.0126112
MSTRG.24380	0.71269	1.90304	13.4123	0.00112801	0.0234641			MSTRG.11383	0.670151	2.99386	15.2393	0.0006053	0.0126226
MSTRG.29285	0.960493	3.85175	13.4116	0.0011283	0.0234641			MSTRG.14992	0.493548	5.72354	15.2348	0.000606201	0.012626
MSTRG.25348	0.313436	6.49144	13.4091	0.00112927	0.0234641			MSTRG.9911	0.619479	4.54614	15.2185	0.000609509	0.0126681
MSTRG.8658	-2.12055	2.34701	13.409	0.00112931	0.0234641			MSTRG.4196	0.752659	5.45007	15.2175	0.000609706	0.0126681
MSTRG.31181	0.889765	1.13094	13.4053	0.00113078	0.0234661			MSTRG.17600	0.415735	4.65171	15.1947	0.000614334	0.0127429
MSTRG.30449	5.79171	0.485784	13.3944	0.00113512	0.0235255			MSTRG.29977	0.857835	3.24184	15.1913	0.00061504	0.0127429
MSTRG.11324	0.461145	6.21957	13.3912	0.0011364	0.0235255			MSTRG.23476	0.253056	6.11929	15.1888	0.000615545	0.0127429
MSTRG.20414	-1.63366	2.19274	13.3836	0.00113941	0.0235593			MSTRG.11179	-0.441366	3.87802	15.1816	0.000617021	0.012758
MSTRG.31029	-1.13278	1.47225	13.379	0.00114125	0.0235641			MSTRG.30592	1.5857	5.04484	15.1771	0.000617939	0.0127615
MSTRG.30408	-1.90873	0.992583	13.3707	0.00114455	0.0235641			MSTRG.18578	-1.1915	1.903	15.1535	0.000622826	0.0128469
MSTRG.15602	-0.761573	5.23533	13.3666	0.00114622	0.0235641			MSTRG.14260	0.828001	3.63861	15.1366	0.000626333	0.0129037
MSTRG.30644	0.731369	2.77073	13.3662	0.00114639	0.0235641			MSTRG.23423	-1.0034	3.83251	15.1152	0.000630817	0.0129804
MSTRG.18357	2.52662	3.75983	13.3658	0.00114654	0.0235641			MSTRG.29105	8.38478	0.0700067	16.404	0.000633558	0.0130211
MSTRG.23291	0.693879	3.18697	13.3585	0.00114947	0.0235958			MSTRG.25711	-0.557346	5.04747	15.0832	0.000637574	0.0130716
MSTRG.9686	-0.84425	2.52151	13.3441	0.00115527	0.0236864			MSTRG.4721	-1.04226	1.60251	15.0805	0.000638154	0.0130716
MSTRG.29866	0.542339	6.19857	13.3319	0.00116024	0.02376			MSTRG.24866	1.03875	2.34959	15.0797	0.000638311	0.0130716
MSTRG.17940	0.781573	3.69593	13.3263	0.00116253	0.0237783			MSTRG.2626	0.471505	4.74674	15.076	0.000639108	0.0130722
MSTRG.488	0.520335	5.16419	13.3196	0.00116526	0.0238055			MSTRG.7050	0.507964	3.57203	15.0704	0.00064031	0.0130812
MSTRG.26066	0.591573	3.67689	13.3111	0.00116875	0.0238483			MSTRG.19759	0.454931	5.04702	15.0478	0.000645147	0.0131642
MSTRG.28201	1.11889	0.986757	13.297	0.00117454	0.0239242			MSTRG.2509	-0.689741	5.59186	15.0206	0.000651028	0.0132684
MSTRG.12160	-0.677293	8.04222	13.293	0.00117616	0.0239242			MSTRG.4119	0.299143	6.29234	14.9769	0.000660609	0.0134476
MSTRG.13301	1.06607	2.01339	13.2911	0.00117698	0.0239242			MSTRG.29820	0.686235	2.55448	14.9449	0.000667736	0.0135765
MSTRG.14940	1.37056	5.29355	13.2884	0.00117807	0.0239242			MSTRG.28436	-1.58893	9.22227	14.9387	0.00066911	0.0135883
MSTRG.24440	-0.759197	3.12463	13.2795	0.00118176	0.0239706			MSTRG.18923	0.409843	6.17175	14.9343	0.000670104	0.0135923
MSTRG.16750	-1.62276	1.94233	13.2721	0.00118484	0.0240047			MSTRG.26039	2.02997	3.20772	14.9202	0.000673267	0.0136402
MSTRG.15851	1.42617	-0.338787	13.2568	0.00119123	0.0240459			MSTRG.13284	0.661143	3.22337	14.9159	0.000674234	0.0136437
MSTRG.23193	-0.820246	3.79154	13.2555	0.00119179	0.0240459			MSTRG.23274	-1.7564	0.538232	14.9016	0.000677488	0.0136933
MSTRG.17424	-0.953259	4.19663	13.2538	0.00119248	0.0240459			MSTRG.14872	-0.899473	2.50864	14.8851	0.000681245	0.0137529
MSTRG.1917	-3.75929	1.88497	13.2488	0.00119459	0.0240459			MSTRG.20765	0.978499	3.659	14.8711	0.000684452	0.0138014
MSTRG.26696	0.893489	1.93012	13.2472	0.00119526	0.0240459			MSTRG.11791	-0.437251	5.25666	14.8659	0.000685637	0.0138089
MSTRG.22628	1.68224	2.19667	13.2464	0.0011956	0.0240459			MSTRG.30524	-1.91104	2.14485	14.8565	0.000687804	0.0138363
MSTRG.12852	-10.016	8.17065	13.2427	0.00119714	0.0240459			MSTRG.7184	-1.62423	1.66422	14.8524	0.000688755	0.0138391
MSTRG.25280	0.50539	3.09716	13.2391	0.00119866	0.0240459			MSTRG.14081	2.85881	6.08361	14.846	0.000690238	0.0138526
MSTRG.6570	-0.538514	6.43466	13.2331	0.0012012	0.0240459			MSTRG.14825	2.46525	0.255456	14.8364	0.000692473	0.0138812
MSTRG.5362	-0.575943	4.70334	13.2317	0.00120177	0.0240459			MSTRG.23748	0.493873	3.00426	14.8299	0.000693971	0.0138949
MSTRG.29192	-10.8058	-0.00988929	15.1065	0.00120236	0.0240459			MSTRG.5814	-1.01708	6.02844	14.7993	0.000701144	0.0140158
MSTRG.9759	2.20128	2.17242	13.2119	0.00121018	0.0241738			MSTRG.19956	0.88124	3.26107	14.7972	0.000701654	0.0140158
MSTRG.13150	-0.622178	7.44891	13.2002	0.00121518	0.0242454			MSTRG.20504	-1.03823	1.97379	14.7919	0.000702901	0.0140193
MSTRG.23423	-0.932934	3.83251	13.1883	0.00122027	0.0242928			MSTRG.25356	0.524502	4.47347	14.7888	0.000703631	0.0140193
MSTRG.23663	0.443013	4.17196	13.188	0.0012204	0.0242928			MSTRG.25662	-0.848188	4.7197	14.786	0.000704288	0.0140193
MSTRG.1642	0.240585	5.7436	13.1841	0.00122206	0.0242975			MSTRG.617	-0.751585	8.16736	14.7798	0.000705758	0.0140322
MSTRG.15206	-1.15201	4.66875	13.1732	0.00122676	0.0243626			MSTRG.4184	3.65243	1.52493	14.7527	0.000712235	0.0141445
MSTRG.10045	0.634776	4.63556	13.1466	0.00123833	0.0245637			MSTRG.19435	0.500846	3.58443	14.7089	0.000722816	0.0143273
MSTRG.31908	-1.42201	3.42188	13.1067	0.00125587	0.0248829			MSTRG.27026	1.64431	2.05887	14.7076	0.000723117	0.0143273
MSTRG.30101	0.45829	4.11996	13.1009	0.00125845	0.0248869			MSTRG.8106	1.38193	8.52041	14.7037	0.00072408	0.0143297
MSTRG.21800	-1.31178	2.12243	13.0997	0.00125899	0.0248869			MSTRG.4874	-0.361135	5.25021	14.6989	0.000725246	0.0143362
MSTRG.17224	-0.881865	2.69019	13.0934	0.00126178	0.0249132			MSTRG.19374	0.800864	5.48546	14.6936	0.000726539	0.0143452
MSTRG.26749	1.79269	4.0625	13.089	0.00126378	0.0249238			MSTRG.18388	-0.505934	3.80611	14.68	0.000729873	0.0143877
MSTRG.3879	-0.463647	4.82852	13.0853	0.0012654	0.0249271			MSTRG.23889	1.14046	2.6168	14.678	0.000730377	0.0143877
MSTRG.28592	-3.93158	0.733686	13.071	0.00127182	0.0250246			MSTRG.20902	-0.649791	7.58421	14.6535	0.00073644	0.0144729
MSTRG.29105	7.469	0.0700067	14.055	0.00127744	0.0251064			MSTRG.17884	2.03691	2.63024	14.6528	0.000736621	0.0144729
MSTRG.21577	0.624217	3.16377	13.0537	0.0012796	0.0251198			MSTRG.30925	2.29074	0.374067	14.6502	0.000737248	0.0144729
MSTRG.14251	1.71717	1.62967	13.0472	0.00128255	0.0251323			MSTRG.27547	-0.675911	4.64113	14.6414	0.000739444	0.0144994
MSTRG.23273	-2.77101	4.41637	13.043	0.00128448	0.0251323			MSTRG.13075	1.1084	3.74327	14.6323	0.000741716	0.0145273
MSTRG.3095	0.633318	3.28852	13.0426	0.00128465	0.0251323			MSTRG.3416	-0.940878	8.79111	14.6216	0.000744404	0.0145378
MSTRG.4643	-1.82942	1.64673	13.0156	0.00129699	0.025304			MSTRG.6486	-0.613926	5.01952	14.6184	0.00074521	0.0145378
MSTRG.10880	-1.00564	2.77622	13.0147	0.00129738	0.025304			MSTRG.27842	-0.756315	6.42969	14.6181	0.000745307	0.0145378
MSTRG.28593	0.413846	4.24556	13.012	0.00129861	0.025304			MSTRG.8482	-0.352456	6.42853	14.6166	0.000745661	0.0145378
MSTRG.13268	1.41498	0.332328	13.0089	0.00130004	0.025304			MSTRG.6886	0.531464	4.27072	14.6009	0.00074964	0.0145988
MSTRG.2278	-0.558783	4.26708	13.0043	0.00130217	0.025304			MSTRG.7523	-0.50378	3.95962	14.5973	0.000750549	0.0145998
MSTRG.21468	-0.864088	5.25881	13.004	0.00130231	0.025304			MSTRG.10045	0.670116	4.63556	14.5904	0.000752291	0.0146168
MSTRG.29915	0.575228	3.58472	12.9976	0.00130527	0.0253081			MSTRG.19333	0.702758	2.45804	14.5864	0.000753313	0.0146168
MSTRG.13064	-0.946909	3.16416	12.9943	0.00130679	0.0253081			MSTRG.10207	-5.05407	0.494973	14.5838	0.00075399	0.0146168
MSTRG.171	-0.617806	7.40313	12.9939	0.00130697	0.0253081			MSTRG.6897	-1.04029	5.93966	14.5623	0.00075949	0.0147067
MSTRG.10734	0.298021	5.45021	12.9848	0.00131121	0.0253614			MSTRG.4026	-0.403792	6.48476	14.5412	0.000764937	0.0147953
MSTRG.20962	0.914501	1.22576	12.981	0.00131296	0.0253615			MSTRG.4512	0.4297	4.88747	14.5379	0.000765796	0.0147953
MSTRG.606	0.339275	4.63447	12.9784	0.00131418	0.0253615			MSTRG.11776	-0.320203	7.81428	14.5236	0.000769496	0.01485
MSTRG.165	9.53274	-1.60568	23.6653	0.00131652	0.0253779			MSTRG.23165	-0.936798	3.7184	14.5186	0.000770817	0.0148575
MSTRG.15326	-0.372318	7.72971	12.9653	0.00132028	0.0254216			MSTRG.24134	-0.386773	4.22135	14.515	0.000771755	0.0148575
MSTRG.26671	0.860864	1.56894	12.962	0.00132183	0.0254229			MSTRG.3431	3.54201	-0.112795	14.5117	0.000772614	0.0148575
MSTRG.23240	-3.76945	-1.04062	12.9563	0.00132449	0.0254378			MSTRG.28676	1.28321	5.79624	14.5088	0.000773367	0.0148575
MSTRG.14790	-1.06103	2.04793	12.954	0.00132559	0.0254378			MSTRG.31241	2.43537	2.17813	14.5021	0.00077513	0.0148746
MSTRG.26976	0.656888	6.81144	12.9346	0.00133474	0.0255848			MSTRG.20961	0.639872	3.23972	14.4817	0.000780521	0.0149613
MSTRG.23856	0.404221	4.57557	12.9306	0.00133664	0.0255924			MSTRG.8271	1.10444	1.40018	14.4778	0.000781545	0.0149641
MSTRG.29504	-4.10713	0.770656	12.9132	0.00134493	0.0257224			MSTRG.17196	-0.33853	6.57182	14.4586	0.000786637	0.0150448
MSTRG.7466	0.424643	5.93959	12.9067	0.001348	0.0257522			MSTRG.27549	-0.513602	9.13704	14.4418	0.000791141	0.015114
MSTRG.20355	-2.31246	0.204612	12.903	0.00134978	0.0257574			MSTRG.17447	0.626989	5.00871	14.4204	0.000796924	0.0152074
MSTRG.20097	0.433997	3.84932	12.8936	0.00135432	0.0258152			MSTRG.22549	-2.84397	1.77333	14.4165	0.000797966	0.0152103
MSTRG.4099	-1.00343	3.46902	12.8885	0.00135675	0.0258327			MSTRG.9669	0.348243	7.20661	14.3684	0.000811143	0.0154432
MSTRG.24933	-1.04822	4.9262	12.8803	0.00136072	0.0258794			MSTRG.9839	-0.564694	4.52281	14.3653	0.000811993	0.0154432
MSTRG.21661	-0.965541	3.58372	12.8674	0.00136699	0.0259698			MSTRG.15306	1.17655	4.93016	14.3525	0.000815527	0.0154932
MSTRG.27523	-0.701554	4.53939	12.859	0.00137106	0.0260173			MSTRG.9915	-0.912946	6.4006	14.3476	0.000816908	0.0155022
MSTRG.1087	-0.51691	7.42373	12.856	0.00137254	0.0260173			MSTRG.30425	-0.415481	4.74772	14.3253	0.000823117	0.0156017
MSTRG.27919	-1.28126	1.98179	12.8397	0.00138049	0.026139			MSTRG.921	0.645044	4.32626	14.3223	0.000823976	0.0156017
MSTRG.12245	-0.94711	4.06792	12.8316	0.0013845	0.0261859			MSTRG.23490	0.983451	3.24632	14.3014	0.000829852	0.0156955
MSTRG.3955	-0.365298	5.31317	12.8239	0.00138828	0.0262074			MSTRG.27267	0.512899	5.03513	14.2879	0.000833692	0.0157346
MSTRG.2587	-0.686909	5.26763	12.8231	0.0013887	0.0262074			MSTRG.269	0.498845	5.35952	14.2848	0.000834568	0.0157346
MSTRG.6160	-0.860784	6.93775	12.8111	0.00139461	0.0262675			MSTRG.17967	0.860938	2.46899	14.2815	0.000835501	0.0157346
MSTRG.28843	-9.33069	3.38477	13.7723	0.00139497	0.0262675			MSTRG.7956	1.35337	1.62584	14.2791	0.000836192	0.0157346
MSTRG.30387	-5.85518	0.879249	15.8024	0.00140864	0.0264958			MSTRG.12254	0.810339	2.68625	14.2754	0.000837244	0.0157346
MSTRG.1209	2.4737	6.86995	12.7734	0.00141348	0.0265575			MSTRG.16611	-0.995168	1.40781	14.2747	0.000837445	0.0157346
MSTRG.9512	0.324144	5.00368	12.7576	0.00142147	0.0266783			MSTRG.30099	0.872189	4.62462	14.2646	0.000840335	0.0157595
MSTRG.5920	0.28023	4.68782	12.7544	0.0014231	0.0266795			MSTRG.8744	-0.993321	1.61498	14.2636	0.00084062	0.0157595
MSTRG.29617	-1.34153	4.85278	12.7474	0.00142668	0.0267174			MSTRG.19679	-0.344809	4.68618	14.2421	0.000846803	0.0158581
MSTRG.25508	2.51133	3.99644	12.7341	0.00143345	0.0268147			MSTRG.2680	-0.429371	4.54589	14.2364	0.000848452	0.0158715
MSTRG.28885	-2.60285	0.83413	12.7308	0.00143511	0.0268164			MSTRG.557	-0.801997	8.72926	14.1883	0.000862521	0.0161001
MSTRG.9180	-0.807571	2.5277	12.723	0.00143913	0.0268337			MSTRG.19950	0.479974	6.00716	14.1882	0.000862553	0.0161001
MSTRG.30652	-0.291856	5.86562	12.7222	0.00143957	0.0268337			MSTRG.23126	-1.16889	6.02334	14.1654	0.000869306	0.0162013
MSTRG.12200	0.516959	7.01253	12.7184	0.00144153	0.0268337			MSTRG.21843	1.08297	9.15964	14.1635	0.000869875	0.0162013
MSTRG.24275	-1.59102	3.14159	12.7168	0.00144232	0.0268337			MSTRG.15674	-0.448476	5.25569	14.1556	0.000872219	0.0162273
MSTRG.8726	0.348954	6.29069	12.7119	0.00144483	0.0268512			MSTRG.7363	0.400521	4.82969	14.1272	0.000880756	0.0163683
MSTRG.12638	-1.18594	7.04133	12.6905	0.00145594	0.0269684			MSTRG.176	-0.476264	9.29325	14.1076	0.000886674	0.0164603
MSTRG.24406	-1.02842	6.61544	12.69	0.00145618	0.0269684			MSTRG.14581	0.493445	3.74669	14.088	0.000892677	0.0165419
MSTRG.10084	-2.81569	-0.38389	12.6845	0.00145907	0.0269684			MSTRG.28669	0.434032	8.78082	14.082	0.00089449	0.0165419
MSTRG.11968	0.675616	2.7396	12.6836	0.00145951	0.0269684			MSTRG.10194	-3.48692	-0.300992	14.0814	0.000894691	0.0165419
MSTRG.992	5.11812	0.676598	13.6265	0.00146024	0.0269684			MSTRG.3283	5.94954	1.51025	14.563	0.000894941	0.0165419
MSTRG.29030	0.660776	5.05339	12.6815	0.00146061	0.0269684			MSTRG.17430	-0.684329	7.97651	14.0703	0.000898114	0.0165758
MSTRG.22526	0.810706	10.6903	12.677	0.00146298	0.026983			MSTRG.4520	0.435575	4.29814	14.0683	0.000898716	0.0165758
MSTRG.4633	0.533893	4.84691	12.6726	0.00146529	0.0269964			MSTRG.19787	1.4407	2.17083	14.0607	0.000901053	0.016601
MSTRG.3761	0.798808	2.94897	12.6685	0.00146746	0.0270072			MSTRG.2695	0.799097	1.62082	14.0533	0.000903368	0.0166257
MSTRG.22716	-1.3425	1.59932	12.6621	0.00147077	0.0270391			MSTRG.17493	3.44395	0.114287	14.0415	0.000907008	0.0166747
MSTRG.5494	1.83118	4.16102	12.6468	0.00147886	0.0271408			MSTRG.21086	0.644143	4.18957	14.0303	0.000910504	0.016721
MSTRG.24194	0.563441	4.17381	12.6456	0.00147948	0.0271408			MSTRG.8625	0.596406	3.87784	14.021	0.000913434	0.0167568
MSTRG.5875	-0.532724	6.67676	12.6401	0.00148241	0.0271653			MSTRG.27011	-1.27807	6.73149	14.0103	0.000916791	0.0168003
MSTRG.13691	0.775975	3.38733	12.6141	0.0014963	0.0273905			MSTRG.15639	-0.248965	6.39764	14.0055	0.000918326	0.0168104
MSTRG.9702	0.222119	6.32242	12.602	0.00150276	0.0274794			MSTRG.13123	0.552341	3.10243	14.0004	0.000919914	0.0168214
MSTRG.5994	-0.835983	4.99731	12.5957	0.00150621	0.0275129			MSTRG.5911	-0.571912	4.64701	13.9913	0.000922798	0.0168561
MSTRG.18689	0.41796	4.40627	12.5798	0.0015148	0.0276122			MSTRG.20683	0.66839	2.65001	13.9802	0.000926342	0.0169028
MSTRG.9948	0.400774	3.97721	12.5797	0.00151488	0.0276122			MSTRG.11852	1.20715	7.32694	13.9641	0.000931495	0.0169787
MSTRG.2720	0.31428	4.34809	12.5711	0.00151955	0.0276678			MSTRG.18386	-0.861937	3.33697	13.9606	0.000932593	0.0169805
MSTRG.13733	-0.772306	8.40822	12.5619	0.00152455	0.0277293			MSTRG.20813	-2.94495	-0.186446	13.9574	0.000933648	0.0169817
MSTRG.12226	0.256367	5.4524	12.5531	0.00152938	0.0277705			MSTRG.23221	-0.682669	4.17482	13.9421	0.000938563	0.0170529
MSTRG.2214	-0.429529	4.27882	12.5518	0.00153007	0.0277705			MSTRG.23741	0.487826	4.86558	13.9385	0.000939744	0.0170562
MSTRG.25586	-0.661542	3.04972	12.5397	0.00153677	0.027854			MSTRG.22120	-0.879901	4.68965	13.9167	0.000946825	0.0171582
MSTRG.7783	0.288055	4.94705	12.5376	0.00153793	0.027854			MSTRG.9214	0.31259	5.31492	13.9135	0.000947854	0.0171582
MSTRG.9870	-3.18912	-0.369974	12.916	0.00154434	0.0279404			MSTRG.27743	1.58064	4.967	13.9063	0.000950215	0.0171582
MSTRG.6354	0.355629	4.76828	12.519	0.00154819	0.0279804			MSTRG.30100	0.600214	5.09402	13.9048	0.000950715	0.0171582
MSTRG.26074	-1.07177	5.0324	12.5065	0.0015552	0.0280775			MSTRG.1362	-0.593992	5.24639	13.9044	0.000950842	0.0171582
MSTRG.17597	0.305091	6.79805	12.4948	0.00156171	0.0281653			MSTRG.11806	-0.423896	5.7591	13.9027	0.000951392	0.0171582
MSTRG.28316	-1.08939	2.78261	12.4901	0.00156437	0.0281835			MSTRG.6709	2.14537	1.0222	13.8815	0.00095837	0.0172495
MSTRG.10518	-7.79931	3.02663	13.4049	0.00156605	0.0281839			MSTRG.16280	-0.377888	3.89027	13.8812	0.000958471	0.0172495
MSTRG.1576	0.320951	5.49467	12.4804	0.00156985	0.0282226			MSTRG.29973	-1.12898	3.95892	13.8696	0.000962304	0.0173002
MSTRG.25389	0.519928	3.01778	12.475	0.00157291	0.0282479			MSTRG.25621	-0.751711	4.30253	13.8561	0.000966825	0.0173632
MSTRG.26024	0.45072	3.94527	12.4718	0.0015747	0.0282503			MSTRG.13938	0.316481	4.87439	13.8505	0.000968676	0.0173782
MSTRG.21637	-1.63127	1.92383	12.4528	0.00158549	0.0284095			MSTRG.25804	0.443992	4.80595	13.8422	0.000971476	0.0174101
MSTRG.10770	0.356382	3.94394	12.4495	0.0015874	0.0284095			MSTRG.20529	0.434369	5.08681	13.8229	0.000977955	0.0175079
MSTRG.12791	-0.960142	1.9516	12.445	0.00158997	0.0284095			MSTRG.23713	0.460812	9.1595	13.8044	0.000984225	0.0176017
MSTRG.30122	-7.80568	2.42065	15.3084	0.00159205	0.0284095			MSTRG.21700	0.265827	5.2987	13.7878	0.000989898	0.0176846
MSTRG.15669	-1.3369	8.95117	12.4394	0.0015932	0.0284095			MSTRG.13946	0.436119	4.40583	13.7727	0.000995106	0.0177441
MSTRG.5667	-0.568951	7.57906	12.4384	0.00159379	0.0284095			MSTRG.8727	1.87872	-0.0527033	13.7721	0.00099531	0.0177441
MSTRG.31111	1.85027	1.0977	12.4359	0.00159522	0.0284095			MSTRG.29520	0.559213	4.34382	13.7575	0.00100034	0.0178152
MSTRG.498	-8.77716	7.72952	12.4262	0.00160078	0.0284789			MSTRG.6488	0.720126	1.94474	13.7486	0.00100344	0.0178518
MSTRG.10316	-0.989403	1.5262	12.419	0.00160494	0.0285232			MSTRG.3362	0.656361	4.03101	13.7399	0.00100645	0.0178868
MSTRG.3995	0.404007	5.59232	12.4122	0.0016089	0.0285638			MSTRG.12841	-1.14906	0.795504	13.7259	0.00101136	0.0179554
MSTRG.1077	0.396245	7.09029	12.4018	0.0016149	0.0286158			MSTRG.7131	-1.1936	0.714719	13.716	0.00101481	0.0179859
MSTRG.1619	-0.410485	4.64288	12.4012	0.00161524	0.0286158			MSTRG.30053	-1.28897	3.50999	13.7142	0.00101546	0.0179859
MSTRG.14045	0.343207	5.41595	12.3969	0.00161776	0.0286158			MSTRG.11675	0.56926	4.00275	13.7101	0.00101689	0.0179859
MSTRG.29173	-0.842067	0.826652	12.3933	0.00161987	0.0286158			MSTRG.24888	-0.518127	4.87719	13.707	0.001018	0.0179859
MSTRG.19302	0.281228	6.45772	12.3927	0.00162021	0.0286158			MSTRG.15560	-12.6407	0.967434	19.7651	0.00101835	0.0179859
MSTRG.362	-0.713018	8.68273	12.3813	0.00162688	0.028704			MSTRG.24505	1.36911	0.444651	13.7009	0.00102015	0.0179991
MSTRG.19449	0.351679	8.81883	12.3775	0.00162913	0.0287141			MSTRG.23623	0.400467	3.71486	13.6952	0.00102218	0.0180163
MSTRG.31973	0.821159	3.94496	12.3717	0.00163256	0.0287449			MSTRG.16657	0.465373	5.19355	13.6572	0.00103575	0.0182366
MSTRG.25527	0.494249	3.39546	12.3678	0.00163485	0.0287556			MSTRG.10280	0.77017	2.10606	13.6525	0.00103742	0.0182472
MSTRG.539	1.32671	0.524442	12.3629	0.00163774	0.0287768			MSTRG.25952	0.42279	4.42489	13.6414	0.00104144	0.0182992
MSTRG.18166	-0.833505	3.0693	12.3582	0.00164052	0.0287959			MSTRG.26125	0.438301	4.18548	13.6358	0.00104348	0.0183148
MSTRG.15302	0.354176	3.46264	12.3448	0.00164845	0.0289055			MSTRG.5991	6.96489	-0.866546	17.0484	0.00104448	0.0183148
MSTRG.14569	-1.39992	2.85918	12.3311	0.00165667	0.0289899			MSTRG.28577	0.728986	2.16074	13.6171	0.00105026	0.0183973
MSTRG.14491	0.495828	3.84143	12.3286	0.00165814	0.0289899			MSTRG.22575	4.48794	4.12254	13.6087	0.00105333	0.0184206
MSTRG.25251	0.649213	4.62637	12.3283	0.00165836	0.0289899			MSTRG.23504	-3.59913	0.337542	13.6076	0.00105374	0.0184206
MSTRG.12114	0.283191	5.04474	12.3165	0.00166545	0.0290841			MSTRG.21058	0.456484	4.92466	13.5834	0.00106265	0.0185397
MSTRG.26690	-4.14015	2.7894	12.3103	0.00166916	0.0291191			MSTRG.20064	-0.682716	2.23674	13.5832	0.00106273	0.0185397
MSTRG.4408	0.342954	6.5102	12.2954	0.0016782	0.0292337			MSTRG.8421	0.860382	4.75057	13.5782	0.00106458	0.0185491
MSTRG.19406	-1.15988	0.778171	12.2938	0.00167915	0.0292337			MSTRG.2934	-3.84658	0.551277	13.5749	0.00106582	0.0185491
MSTRG.1211	2.34966	6.3201	12.2859	0.00168394	0.0292872			MSTRG.24558	-1.66752	0.268134	13.573	0.00106652	0.0185491
MSTRG.12235	0.353362	4.1109	12.2545	0.00170322	0.029586			MSTRG.1145	0.47286	4.35348	13.5503	0.00107499	0.0186696
MSTRG.16821	-11.0173	5.33657	13.1385	0.00170459	0.029586			MSTRG.16216	0.41362	5.06186	13.5485	0.00107564	0.0186696
MSTRG.23509	-0.346179	4.50766	12.2433	0.00171013	0.029652			MSTRG.10912	1.16977	4.17762	13.5442	0.00107726	0.0186776
MSTRG.19004	-4.55377	6.70734	12.2339	0.00171597	0.0297231			MSTRG.9450	-0.795586	8.02082	13.5406	0.00107863	0.0186776
MSTRG.24209	1.04022	2.64088	12.223	0.00172277	0.0298107			MSTRG.25830	1.17964	1.51906	13.5386	0.00107938	0.0186776
MSTRG.5404	-0.419183	6.59887	12.2174	0.00172628	0.0298413			MSTRG.28963	-0.717191	3.05482	13.513	0.00108904	0.0188256
MSTRG.29979	0.612771	3.86493	12.2129	0.00172906	0.0298591			MSTRG.693	-5.2583	2.15032	13.5101	0.00109015	0.0188258
MSTRG.27063	-0.909205	4.40183	12.202	0.00173594	0.0299413			MSTRG.11724	2.79293	0.625604	13.4975	0.00109494	0.0188894
MSTRG.545	-0.690081	2.82809	12.1998	0.00173733	0.0299413			MSTRG.2189	-1.01889	6.68326	13.4891	0.00109816	0.0189257
MSTRG.31932	-1.1256	2.22248	12.1831	0.00174786	0.0300797			MSTRG.10504	-1.214	4.09114	13.4501	0.00111321	0.0191659
MSTRG.7163	0.240207	6.1688	12.1815	0.00174888	0.0300797			MSTRG.22717	-4.86803	-1.17364	13.8834	0.00111713	0.019214
MSTRG.2695	0.752205	1.62082	12.175	0.00175301	0.0301204			MSTRG.21104	3.23084	3.04347	13.8748	0.00112029	0.0192307
MSTRG.23382	-2.33766	1.05869	12.1549	0.00176589	0.0303112			MSTRG.21579	-0.772567	4.49387	13.4318	0.00112035	0.0192307
MSTRG.6455	-1.07164	1.39677	12.1513	0.00176819	0.0303203			MSTRG.9858	1.03143	4.26759	13.4285	0.00112164	0.0192334
MSTRG.2943	5.47401	2.03214	12.1475	0.00177061	0.0303313			MSTRG.27317	-0.299944	5.60391	13.4237	0.00112354	0.0192467
MSTRG.3820	-1.2895	5.55152	12.1429	0.0017736	0.0303521			MSTRG.3871	0.275268	4.96505	13.4121	0.00112811	0.0193056
MSTRG.1695	0.25922	5.65813	12.1384	0.00177652	0.0303716			MSTRG.21400	0.40426	5.18552	13.4078	0.00112979	0.019315
MSTRG.17864	-9.5315	4.02463	12.9935	0.00178565	0.0304971			MSTRG.439	-0.424816	6.11923	13.384	0.00113925	0.0194573
MSTRG.2070	-0.807141	1.64042	12.1193	0.00178887	0.0305216			MSTRG.2389	0.331057	4.55632	13.3755	0.00114266	0.0194776
MSTRG.21078	-8.01275	8.0257	12.0917	0.0018069	0.0307691			MSTRG.10316	-1.02978	1.5262	13.3753	0.00114272	0.0194776
MSTRG.8299	0.548562	3.32866	12.0893	0.00180849	0.0307691			MSTRG.20535	-1.12299	8.65435	13.3717	0.00114416	0.0194826
MSTRG.22461	0.738141	3.69398	12.0889	0.00180878	0.0307691			MSTRG.4720	-0.740222	1.64688	13.3508	0.00115258	0.0196022
MSTRG.1569	-0.474225	3.4523	12.0836	0.00181226	0.0307976			MSTRG.14811	0.305885	4.77119	13.3486	0.00115347	0.0196022
MSTRG.6488	0.676565	1.94474	12.0484	0.00183563	0.0311638			MSTRG.14021	1.2834	4.04938	13.3276	0.00116197	0.019727
MSTRG.22554	-1.93264	3.37817	12.0391	0.00184186	0.0312385			MSTRG.13570	0.898368	2.7763	13.3199	0.00116513	0.0197549
MSTRG.10524	-0.782604	6.84005	12.0297	0.0018482	0.0312711			MSTRG.15086	2.50881	-0.0592307	13.3165	0.00116652	0.0197549
MSTRG.20107	-0.515107	5.11378	12.0285	0.00184901	0.0312711			MSTRG.14442	-0.808011	3.45953	13.3151	0.00116709	0.0197549
MSTRG.25017	-11.6136	8.89455	12.0281	0.00184927	0.0312711			MSTRG.16738	-0.612834	6.8899	13.3013	0.00117274	0.0197993
MSTRG.21564	0.928681	1.06238	12.0187	0.00185562	0.0313474			MSTRG.22356	-1.31258	4.51413	13.3009	0.00117291	0.0197993
MSTRG.31626	-0.976479	3.50693	12.015	0.00185814	0.0313555			MSTRG.3934	0.450914	7.47418	13.3002	0.00117319	0.0197993
MSTRG.21602	-6.9165	-0.989963	13.5791	0.00185978	0.0313555			MSTRG.3577	-0.526049	5.9344	13.2969	0.00117456	0.0198025
MSTRG.7503	0.244641	6.54359	11.9965	0.00187074	0.0315047			MSTRG.19312	-0.731602	3.18746	13.2942	0.0011757	0.0198025
MSTRG.4370	0.268901	5.25329	11.9942	0.00187231	0.0315047			MSTRG.13690	0.295711	5.25754	13.2873	0.00117851	0.0198303
MSTRG.10225	-0.742389	4.59134	11.9533	0.00190054	0.0319481			MSTRG.24735	-0.938608	1.57226	13.2673	0.00118683	0.0199369
MSTRG.11653	0.421166	4.13733	11.9505	0.00190244	0.0319486			MSTRG.7215	1.6018	0.1537	13.2638	0.00118831	0.0199369
MSTRG.3578	0.339531	5.47687	11.9313	0.00191584	0.0320794			MSTRG.17500	0.760241	3.83693	13.2637	0.00118834	0.0199369
MSTRG.19453	0.494025	5.45908	11.9303	0.00191654	0.0320794			MSTRG.23434	0.622251	2.31455	13.2582	0.00119064	0.0199558
MSTRG.19478	0.398142	4.07452	11.9299	0.00191686	0.0320794			MSTRG.499	-0.920143	6.17217	13.2479	0.00119494	0.0200082
MSTRG.18102	-1.4429	3.71893	11.9286	0.00191774	0.0320794			MSTRG.7451	1.38384	0.445131	13.2424	0.00119728	0.0200278
MSTRG.16726	-0.430669	6.26769	11.9237	0.00192117	0.0320895			MSTRG.14114	-2.72655	3.9109	13.2391	0.00119868	0.0200315
MSTRG.31815	-1.18464	3.31562	11.9224	0.0019221	0.0320895			MSTRG.24556	-3.39074	1.68462	13.2327	0.00120136	0.0200567
MSTRG.25020	-12.2012	6.7839	12.7578	0.00192672	0.0321352			MSTRG.12524	0.291076	6.42817	13.2235	0.00120526	0.0201022
MSTRG.21475	1.21132	2.45716	11.9034	0.00193551	0.0322503			MSTRG.4712	-1.00738	2.4065	13.2144	0.0012091	0.0201289
MSTRG.28315	0.576767	4.28195	11.9	0.00193792	0.032259			MSTRG.7201	0.521598	3.53081	13.2129	0.00120974	0.0201289
MSTRG.3720	0.477868	4.56757	11.893	0.00194289	0.0323102			MSTRG.25660	-0.814923	3.26722	13.2114	0.0012104	0.0201289
MSTRG.29751	1.49155	2.81284	11.886	0.0019479	0.032362			MSTRG.21564	1.00291	1.06238	13.2052	0.00121305	0.0201534
MSTRG.20277	1.63368	0.824107	11.8797	0.0019524	0.0324053			MSTRG.13602	-0.423403	4.16968	13.1889	0.00122001	0.0202493
MSTRG.3815	0.385141	5.07262	11.8749	0.00195587	0.0324313			MSTRG.13817	-3.73813	0.163056	13.1749	0.00122603	0.0203295
MSTRG.26449	-0.646839	4.30129	11.8675	0.00196114	0.0324431			MSTRG.30843	0.80768	3.46544	13.1668	0.00122956	0.0203504
MSTRG.6993	0.375774	3.83271	11.8656	0.00196252	0.0324431			MSTRG.2221	0.839301	3.05254	13.1665	0.00122967	0.0203504
MSTRG.28436	-1.40895	9.22227	11.862	0.00196507	0.0324431			MSTRG.15610	-1.05858	3.27313	13.1564	0.00123407	0.0204034
MSTRG.3736	0.283756	4.32323	11.8619	0.00196515	0.0324431			MSTRG.11919	-1.42628	1.13953	13.1525	0.00123576	0.02041
MSTRG.245	-0.336062	7.93261	11.8607	0.00196608	0.0324431			MSTRG.9943	0.607487	5.12254	13.149	0.00123729	0.02041
MSTRG.20026	-0.543084	5.47119	11.8579	0.00196805	0.0324444			MSTRG.21406	-0.689076	3.49	13.146	0.00123857	0.02041
MSTRG.7504	0.592762	3.55604	11.8547	0.00197036	0.0324512			MSTRG.11089	0.717542	1.64964	13.1445	0.00123925	0.02041
MSTRG.19946	-1.91024	0.255398	11.8406	0.00198057	0.0325879			MSTRG.29501	1.15572	2.22948	13.1375	0.00124233	0.020441
MSTRG.7723	4.45671	-0.73075	11.8361	0.00198385	0.0326103			MSTRG.5718	-0.357844	4.6581	13.1235	0.00124848	0.0205201
MSTRG.26181	-0.588195	4.33389	11.831	0.00198758	0.0326403			MSTRG.1371	-1.4567	5.69402	13.1211	0.00124954	0.0205201
MSTRG.14442	-0.760739	3.45953	11.8234	0.0019931	0.0326995			MSTRG.19122	-0.39877	7.64521	13.1138	0.00125274	0.0205528
MSTRG.17739	-6.81533	4.15558	11.8154	0.00199898	0.0327491			MSTRG.9453	-0.295732	4.90703	13.1078	0.00125538	0.0205742
MSTRG.29787	-2.0302	-0.970838	11.8115	0.00200183	0.0327491			MSTRG.8234	0.488342	5.40794	13.1016	0.00125816	0.0205742
MSTRG.26553	-0.45974	2.88264	11.8115	0.00200187	0.0327491			MSTRG.18275	-0.583375	5.62227	13.0996	0.00125905	0.0205742
MSTRG.30876	-2.00743	-0.11798	11.8049	0.00200673	0.0327836			MSTRG.29296	-1.02913	2.98845	13.0994	0.00125914	0.0205742
MSTRG.10727	0.330822	4.84499	11.8007	0.00200979	0.0327836			MSTRG.20845	-0.497809	5.07359	13.0956	0.00126083	0.0205742
MSTRG.14821	-0.5212	3.7554	11.7989	0.00201112	0.0327836			MSTRG.23944	-0.948027	2.71018	13.0946	0.00126127	0.0205742
MSTRG.6191	0.805235	2.37025	11.7982	0.00201166	0.0327836			MSTRG.18338	-0.735472	3.70974	13.0904	0.00126313	0.0205775
MSTRG.12307	-0.760556	6.27537	11.7844	0.00202193	0.0329195			MSTRG.22026	6.01289	-0.478835	13.5112	0.00126388	0.0205775
MSTRG.28691	-1.11365	5.50405	11.7781	0.00202657	0.0329637			MSTRG.5404	-0.43393	6.59887	13.0795	0.00126799	0.0206247
MSTRG.22673	-2.95964	1.57539	11.7737	0.00202988	0.032986			MSTRG.11828	-1.11171	2.17968	13.0641	0.0012749	0.0207174
MSTRG.17637	-1.03562	3.31852	11.7679	0.00203418	0.0330124			MSTRG.9876	-0.326192	4.67025	13.053	0.00127995	0.0207754
MSTRG.24429	-1.34193	1.00217	11.7663	0.00203537	0.0330124			MSTRG.27410	-0.923395	3.04601	13.0509	0.0012809	0.0207754
MSTRG.23482	0.394689	5.16891	11.7616	0.00203888	0.033038			MSTRG.16316	-0.36151	6.5204	13.045	0.00128355	0.020791
MSTRG.20109	0.472612	4.05634	11.7511	0.00204679	0.0331348			MSTRG.22193	-0.382266	4.99025	13.0424	0.00128475	0.020791
MSTRG.28973	-2.88336	7.11044	11.7416	0.00205397	0.0331799			MSTRG.8232	1.11427	0.920282	13.0407	0.00128552	0.020791
MSTRG.19845	-0.842676	7.11912	11.7382	0.00205652	0.0331799			MSTRG.25403	1.23723	4.7446	13.0321	0.00128944	0.0208347
MSTRG.22756	0.378834	5.45312	11.7375	0.00205709	0.0331799			MSTRG.1147	0.428544	4.42286	13.0231	0.00129355	0.0208815
MSTRG.31093	-9.90015	4.7645	12.5561	0.00205735	0.0331799			MSTRG.3526	-0.624898	4.81944	13.0108	0.00129917	0.0209523
MSTRG.29416	-6.7264	3.03693	12.0759	0.00206291	0.0332382			MSTRG.18932	-5.42421	-0.652484	13.0011	0.00130364	0.0210045
MSTRG.26370	1.03324	7.64531	11.72	0.00207038	0.0332926			MSTRG.2792	-0.363158	4.7442	12.9938	0.00130704	0.0210395
MSTRG.6518	0.590504	3.80001	11.7162	0.00207327	0.0332926			MSTRG.13590	0.394898	5.34102	12.9842	0.00131148	0.0210912
MSTRG.12524	0.273909	6.42817	11.716	0.0020734	0.0332926			MSTRG.9312	-0.566297	5.44445	12.9762	0.00131521	0.0211312
MSTRG.8612	-9.98094	9.29422	11.7151	0.00207409	0.0332926			MSTRG.17303	0.630172	6.59103	12.9692	0.00131848	0.0211639
MSTRG.254	0.33716	6.50006	11.7117	0.00207672	0.0333035			MSTRG.7734	-0.500237	5.09261	12.9488	0.00132805	0.0212974
MSTRG.27368	-2.86119	6.41289	11.6887	0.00209437	0.0335551			MSTRG.6014	0.40381	5.39285	12.9377	0.00133326	0.0213609
MSTRG.12622	0.313346	6.12773	11.6803	0.00210089	0.033628			MSTRG.28721	1.48338	1.06765	12.931	0.00133643	0.021373
MSTRG.27262	2.15504	1.20745	11.6761	0.00210414	0.0336484			MSTRG.24635	0.696098	5.83435	12.9306	0.00133663	0.021373
MSTRG.13284	0.582223	3.22337	11.6729	0.00210663	0.0336569			MSTRG.30854	0.41642	6.05167	12.9282	0.00133777	0.021373
MSTRG.27805	-1.29743	3.53309	11.6681	0.00211036	0.033685			MSTRG.23370	-0.425768	4.25585	12.9128	0.00134511	0.0214525
MSTRG.26339	-0.980602	6.14888	11.6588	0.00211764	0.0337696			MSTRG.31873	-0.879483	1.40917	12.9113	0.00134582	0.0214525
MSTRG.26316	-12.8712	7.71112	11.9964	0.00212114	0.0337939			MSTRG.24209	1.07109	2.64088	12.9098	0.00134651	0.0214525
MSTRG.23699	4.51673	-0.636612	11.6365	0.00213511	0.0339846			MSTRG.16724	0.550724	4.998	12.894	0.00135411	0.0215473
MSTRG.9510	0.385367	4.30693	11.6314	0.00213916	0.0340175			MSTRG.24430	0.370904	6.67561	12.8922	0.00135498	0.0215473
MSTRG.24985	0.43892	5.33016	11.6193	0.00214877	0.0340694			MSTRG.29790	-4.86444	1.68846	12.88	0.00136086	0.0216077
MSTRG.13051	0.445647	4.69187	11.6163	0.00215113	0.0340694			MSTRG.25139	-0.998509	2.103	12.8791	0.00136132	0.0216077
MSTRG.340	0.288448	4.86215	11.6147	0.00215238	0.0340694			MSTRG.12337	0.982266	4.88266	12.8585	0.00137132	0.0217464
MSTRG.21705	-2.02022	3.47306	11.6138	0.00215308	0.0340694			MSTRG.18701	0.404769	5.33808	12.8435	0.00137866	0.0218288
MSTRG.24149	0.304425	4.68604	11.613	0.00215374	0.0340694			MSTRG.15648	-0.657282	3.41952	12.8426	0.00137908	0.0218288
MSTRG.25962	-1.07088	1.18734	11.6122	0.0021544	0.0340694			MSTRG.1981	0.328766	5.28567	12.8308	0.00138489	0.0219004
MSTRG.22624	0.290137	4.89286	11.6051	0.00216005	0.0341272			MSTRG.24323	-1.3564	3.01192	12.8246	0.00138793	0.0219282
MSTRG.25753	0.328028	5.97837	11.5953	0.00216787	0.0342191			MSTRG.20197	2.31177	0.286965	12.8152	0.00139261	0.0219819
MSTRG.809	-0.988492	1.46503	11.5747	0.00218448	0.0344494			MSTRG.13186	-1.50773	1.87178	12.8083	0.00139602	0.0220154
MSTRG.17910	1.05099	1.50256	11.5698	0.00218841	0.0344795			MSTRG.593	0.389905	5.33963	12.8048	0.00139775	0.0220223
MSTRG.26241	-0.657428	5.63466	11.5619	0.00219483	0.0345488			MSTRG.18132	-2.21014	0.877743	12.7965	0.00140188	0.022067
MSTRG.1971	1.06957	2.99921	11.5582	0.0021978	0.0345638			MSTRG.25326	-0.68134	2.76753	12.788	0.00140617	0.0221141
MSTRG.12350	-0.950533	3.14793	11.5351	0.00221673	0.0348294			MSTRG.6210	1.03772	1.19533	12.7825	0.0014089	0.0221367
MSTRG.2081	0.356208	5.33456	11.5262	0.00222401	0.0349116			MSTRG.215	0.766952	5.057	12.7717	0.00141436	0.022202
MSTRG.31375	-1.63094	0.883199	11.5228	0.00222681	0.0349235			MSTRG.10237	0.428589	5.63308	12.7633	0.00141857	0.0222143
MSTRG.3976	-6.13216	4.7581	11.4977	0.00224769	0.0352187			MSTRG.7190	0.38915	5.38935	12.7624	0.00141903	0.0222143
MSTRG.5312	-0.880566	2.54092	11.4934	0.00225127	0.0352423			MSTRG.5654	-0.360941	5.6459	12.7624	0.00141904	0.0222143
MSTRG.8421	0.78909	4.75057	11.479	0.00226328	0.035398			MSTRG.24417	0.580922	4.82304	12.7466	0.00142707	0.0223148
MSTRG.3066	2.48147	3.53042	11.4676	0.00227288	0.0355156			MSTRG.27460	2.28916	3.33511	12.7446	0.00142807	0.0223148
MSTRG.27189	-0.345008	5.33278	11.4581	0.00228094	0.035546			MSTRG.4122	-1.02045	2.80428	12.7228	0.00143926	0.0224333
MSTRG.29056	-0.843838	5.27799	11.4559	0.00228284	0.035546			MSTRG.7507	0.338226	5.36043	12.7205	0.00144041	0.0224333
MSTRG.29596	0.697154	3.53393	11.4556	0.00228308	0.035546			MSTRG.3278	-1.05935	6.09126	12.7199	0.0014407	0.0224333
MSTRG.10377	-0.709605	5.15594	11.4555	0.00228315	0.035546			MSTRG.1226	2.65997	-0.00161111	12.7195	0.00144091	0.0224333
MSTRG.6971	-1.06361	3.9788	11.4351	0.00230056	0.0357843			MSTRG.20544	-0.994604	4.57626	12.6972	0.00145248	0.0225928
MSTRG.2722	5.21207	3.99761	12.8515	0.00230914	0.0358566			MSTRG.13552	0.782463	2.04612	12.6884	0.00145701	0.0226228
MSTRG.18215	-1.45065	5.39568	11.4247	0.0023094	0.0358566			MSTRG.20406	1.43046	3.708	12.6884	0.00145705	0.0226228
MSTRG.3533	0.347896	5.0628	11.4219	0.00231183	0.0358618			MSTRG.16675	0.223427	5.83445	12.6599	0.00147198	0.0228337
MSTRG.6932	5.74027	-0.390869	13.85	0.00231623	0.0358973			MSTRG.28612	-2.51425	2.25203	12.6557	0.00147416	0.0228469
MSTRG.5397	0.53056	4.68233	11.4139	0.00231876	0.035904			MSTRG.889	0.808669	3.61788	12.6523	0.00147594	0.0228537
MSTRG.18754	-1.30335	6.2721	11.4102	0.00232193	0.0359205			MSTRG.10523	-0.403889	6.48458	12.6412	0.00148182	0.0229239
MSTRG.16784	-2.47864	6.45052	11.3904	0.00233905	0.0361526			MSTRG.13986	0.818317	3.74166	12.6295	0.00148806	0.0229996
MSTRG.22120	-0.794484	4.68965	11.3817	0.00234672	0.0362117			MSTRG.13222	4.77709	-0.26611	12.9939	0.00150403	0.0232254
MSTRG.20678	1.63591	2.113	11.3812	0.00234711	0.0362117			MSTRG.3872	-0.344904	5.22771	12.5812	0.00151405	0.023359
MSTRG.27890	-6.56636	0.142696	12.7923	0.00235082	0.0362362			MSTRG.10238	0.435802	5.01881	12.5715	0.00151931	0.023419
MSTRG.4601	0.823031	3.30805	11.369	0.00235777	0.0362936			MSTRG.19062	0.977482	1.4557	12.552	0.00152999	0.0235624
MSTRG.22532	3.26211	0.993978	11.3679	0.0023588	0.0362936			MSTRG.30585	-0.710122	9.33659	12.5391	0.00153708	0.0236503
MSTRG.21985	0.401373	4.11714	11.3571	0.00236824	0.0364036			MSTRG.21437	0.534587	4.12187	12.53	0.00154209	0.0236927
MSTRG.26374	1.13439	5.58152	11.3506	0.00237399	0.0364036			MSTRG.25318	-0.596518	4.46603	12.5291	0.00154262	0.0236927
MSTRG.10390	-4.50375	4.02022	11.3504	0.00237417	0.0364036			MSTRG.18754	-1.36791	6.2721	12.526	0.00154435	0.0236981
MSTRG.10592	-0.824719	2.44321	11.349	0.00237548	0.0364036			MSTRG.12797	-1.18894	7.45944	12.5145	0.0015507	0.0237742
MSTRG.3929	0.363543	5.02117	11.3477	0.0023766	0.0364036			MSTRG.17694	-1.32131	0.616788	12.5086	0.00155404	0.0237948
MSTRG.27975	-1.21984	4.3022	11.3429	0.00238089	0.0364365			MSTRG.23264	-1.53457	0.963369	12.5053	0.00155585	0.0237948
MSTRG.949	-0.437481	6.80687	11.3243	0.00239746	0.0366573			MSTRG.15311	-0.640659	4.39499	12.5046	0.00155623	0.0237948
MSTRG.27023	-3.97903	11.5769	11.3213	0.00240011	0.0366651			MSTRG.983	-0.428327	4.7229	12.5015	0.00155799	0.0238005
MSTRG.30619	0.909563	4.12846	11.3139	0.0024067	0.0367328			MSTRG.9971	-0.663274	4.58457	12.4972	0.00156038	0.0238075
MSTRG.22355	-2.55722	4.33947	11.3072	0.00241277	0.0367926			MSTRG.28412	1.23627	1.56088	12.4957	0.00156124	0.0238075
MSTRG.26750	1.88601	2.95727	11.3031	0.00241643	0.0368155			MSTRG.12297	0.776494	3.56477	12.4809	0.00156955	0.0239129
MSTRG.23392	0.99955	2.08052	11.2984	0.00242066	0.0368196			MSTRG.17732	-3.02885	1.64797	12.467	0.00157746	0.0239967
MSTRG.29194	-2.78734	2.6215	11.2981	0.00242101	0.0368196			MSTRG.16401	-0.838127	4.59115	12.4662	0.00157786	0.0239967
MSTRG.8618	-1.23972	6.29073	11.283	0.00243463	0.0369834			MSTRG.26719	-0.608083	4.61204	12.4637	0.00157932	0.0239975
MSTRG.8164	-0.681218	7.59331	11.2814	0.00243611	0.0369834			MSTRG.15684	0.573426	3.52455	12.4478	0.00158838	0.0241138
MSTRG.22356	-1.20319	4.51413	11.2724	0.00244432	0.0370684			MSTRG.13322	-2.97132	-0.100005	12.4446	0.0015902	0.0241199
MSTRG.7721	-7.47641	8.60956	11.2705	0.00244605	0.0370684			MSTRG.12946	-0.940301	1.26262	12.4397	0.00159302	0.0241413
MSTRG.3956	-2.67803	2.09762	11.2678	0.0024485	0.0370726			MSTRG.1681	-0.661743	2.38091	12.4304	0.00159837	0.0242009
MSTRG.31909	-1.78683	2.65958	11.2654	0.00245073	0.0370735			MSTRG.15342	0.363509	4.18157	12.4274	0.00160009	0.0242054
MSTRG.17109	0.216536	5.89474	11.2607	0.00245499	0.0371051			MSTRG.3160	-0.400758	8.81608	12.4181	0.00160546	0.0242652
MSTRG.12652	0.194937	5.65821	11.2518	0.00246321	0.0371729			MSTRG.5312	-0.913954	2.54092	12.411	0.00160956	0.0243056
MSTRG.13825	-2.64756	3.52449	11.2511	0.00246383	0.0371729			MSTRG.29360	-0.300546	7.03504	12.3798	0.00162778	0.024559
MSTRG.14976	-0.89704	2.03986	11.2435	0.00247087	0.0372075			MSTRG.25962	-1.1139	1.18734	12.3764	0.00162981	0.0245679
MSTRG.7204	-1.09136	2.51004	11.2422	0.00247204	0.0372075			MSTRG.13703	-0.531427	4.26503	12.3643	0.0016369	0.0245909
MSTRG.6723	-7.68234	4.04404	11.2416	0.00247266	0.0372075			MSTRG.11874	-0.949677	13.5121	12.363	0.00163769	0.0245909
MSTRG.7716	-8.85091	6.62548	11.5591	0.00247513	0.037212			MSTRG.31292	-4.60812	0.281616	12.7429	0.00163825	0.0245909
MSTRG.15484	0.646863	5.51908	11.2333	0.00248035	0.0372319			MSTRG.369	-0.407694	3.71581	12.362	0.00163827	0.0245909
MSTRG.29778	-6.59858	2.98177	11.5496	0.00248351	0.0372319			MSTRG.8857	0.469766	4.56513	12.3616	0.00163853	0.0245909
MSTRG.8876	0.445994	4.67744	11.2282	0.00248501	0.0372319			MSTRG.992	5.44082	0.676598	13.2514	0.00164427	0.0246396
MSTRG.18037	-1.05133	1.18469	11.2281	0.00248518	0.0372319			MSTRG.24126	-0.859961	6.0619	12.3491	0.00164594	0.0246396
MSTRG.18500	0.455575	3.60788	11.2221	0.00249075	0.0372767			MSTRG.19672	0.515142	6.08438	12.3488	0.00164611	0.0246396
MSTRG.7657	-0.829136	8.45111	11.22	0.00249269	0.0372767			MSTRG.17673	-0.298294	6.00986	12.3398	0.00165147	0.0246982
MSTRG.25789	-4.89507	-1.73475	13.5709	0.00249472	0.0372767			MSTRG.20414	-1.57663	2.19274	12.3342	0.00165482	0.0247267
MSTRG.5633	0.780731	1.88673	11.2144	0.00249791	0.0372918			MSTRG.570	-0.618069	5.78731	12.3267	0.00165932	0.0247709
MSTRG.27547	-0.590427	4.64113	11.209	0.00250294	0.037312			MSTRG.15785	-2.25888	3.56863	12.3244	0.00166068	0.0247709
MSTRG.14507	1.03395	5.70127	11.2052	0.00250654	0.037312			MSTRG.8578	1.1702	2.22864	12.3174	0.00166491	0.0248123
MSTRG.2175	-0.995535	3.53416	11.2048	0.0025069	0.037312			MSTRG.6900	0.617796	5.79023	12.305	0.00167237	0.0248814
MSTRG.17235	-1.13126	1.77678	11.2036	0.002508	0.037312			MSTRG.23964	-0.959998	1.90065	12.3049	0.00167245	0.0248814
MSTRG.11742	0.486259	6.14933	11.1989	0.00251242	0.0373452			MSTRG.4613	0.32404	6.4745	12.2982	0.00167651	0.02492
MSTRG.14792	0.73659	3.0119	11.1943	0.00251678	0.0373624			MSTRG.3444	1.75261	0.739811	12.2794	0.00168791	0.0250676
MSTRG.11380	-1.17117	3.69744	11.1931	0.00251796	0.0373624			MSTRG.15816	0.455107	4.04336	12.2749	0.00169069	0.0250872
MSTRG.16685	-7.61912	1.62649	13.5279	0.00252359	0.0374136			MSTRG.14028	-1.08969	5.03276	12.266	0.00169615	0.0251463
MSTRG.7587	-0.486985	3.94441	11.176	0.00253414	0.0375352			MSTRG.3422	1.00463	1.94497	12.2543	0.00170331	0.0252306
MSTRG.28248	-5.36077	-0.503433	11.9219	0.00253619	0.0375352			MSTRG.22980	-0.477227	4.45537	12.2423	0.00171076	0.0253189
MSTRG.4003	-0.480678	3.32591	11.1509	0.00255806	0.0378261			MSTRG.17090	-0.306501	5.63478	12.2183	0.0017257	0.025518
MSTRG.23287	-1.19321	3.08525	11.1475	0.00256132	0.0378414			MSTRG.4006	-0.335103	9.21452	12.2033	0.00173509	0.0256346
MSTRG.5993	0.398749	3.94474	11.144	0.00256474	0.0378593			MSTRG.22798	0.375535	5.55832	12.2004	0.00173696	0.0256401
MSTRG.4543	-0.452457	6.2951	11.1416	0.00256697	0.0378596			MSTRG.19997	-2.16335	6.50481	12.1959	0.00173977	0.025644
MSTRG.16282	-0.755403	2.91815	11.1361	0.00257228	0.037905			MSTRG.14154	-0.528459	5.94256	12.195	0.00174032	0.025644
MSTRG.28118	-10.1819	0.597046	11.8741	0.00257704	0.0379424			MSTRG.19540	-0.338144	5.10345	12.1928	0.00174173	0.025644
MSTRG.13692	0.238374	5.26095	11.1227	0.00258533	0.0379972			MSTRG.25688	0.877189	0.362914	12.1877	0.00174494	0.025655
MSTRG.24456	-1.17352	3.29077	11.12	0.00258787	0.0379972			MSTRG.19903	1.68816	1.20372	12.1869	0.00174548	0.025655
MSTRG.3529	-0.861341	3.72107	11.1189	0.00258895	0.0379972			MSTRG.8673	0.507675	4.32985	12.1833	0.00174776	0.0256664
MSTRG.5446	0.361947	5.0894	11.1147	0.00259311	0.0379972			MSTRG.13472	-0.651144	3.23515	12.1745	0.00175333	0.025716
MSTRG.28907	1.45311	0.85388	11.1118	0.00259584	0.0379972			MSTRG.30159	-0.616514	1.86582	12.1732	0.00175415	0.025716
MSTRG.10089	-0.77158	9.20642	11.1103	0.00259733	0.0379972			MSTRG.21649	-1.16079	1.85552	12.1686	0.00175708	0.0257369
MSTRG.647	0.269273	7.03051	11.1096	0.00259807	0.0379972			MSTRG.9789	-0.514338	5.70147	12.1391	0.00177601	0.0259919
MSTRG.29304	1.05644	4.41318	11.108	0.00259961	0.0379972			MSTRG.14027	-1.09677	2.87291	12.1317	0.00178085	0.0260282
MSTRG.23345	0.336036	5.70974	11.1068	0.00260078	0.0379972			MSTRG.250	0.349437	5.90322	12.1306	0.00178154	0.0260282
MSTRG.25677	0.376466	7.95138	11.0983	0.00260906	0.0380857			MSTRG.10391	-0.944692	7.9978	12.1255	0.00178483	0.0260336
MSTRG.18513	0.736279	3.39343	11.0947	0.00261266	0.0381056			MSTRG.4589	0.978032	2.73721	12.1253	0.00178496	0.0260336
MSTRG.6903	0.664339	3.42246	11.089	0.00261819	0.0381218			MSTRG.26106	1.24126	0.737588	12.1196	0.00178868	0.0260492
MSTRG.8235	-0.43993	3.57717	11.089	0.00261824	0.0381218			MSTRG.27533	3.24204	0.318902	12.119	0.00178908	0.0260492
MSTRG.29850	0.796139	2.38612	11.0824	0.00262469	0.0381609			MSTRG.30384	-3.76849	-1.33131	14.8251	0.00179849	0.0261639
MSTRG.25750	0.299823	4.01016	11.0817	0.00262539	0.0381609			MSTRG.4505	-0.8976	5.86655	12.0986	0.00180241	0.0261987
MSTRG.19634	0.770798	3.3304	11.0695	0.00263745	0.0383036			MSTRG.25760	0.631737	3.41536	12.093	0.00180607	0.0262232
MSTRG.20244	-1.31656	2.32617	11.0665	0.00264044	0.0383145			MSTRG.27064	-0.657063	4.56281	12.0913	0.00180717	0.0262232
MSTRG.7018	0.282633	4.32152	11.0631	0.00264381	0.0383307			MSTRG.11531	-1.39473	0.627204	12.0845	0.00181165	0.0262659
MSTRG.29793	1.89014	2.41152	11.0579	0.00264906	0.0383443			MSTRG.29182	-0.350395	4.06393	12.0771	0.00181656	0.0262933
MSTRG.13653	0.299716	4.59587	11.0577	0.00264923	0.0383443			MSTRG.19132	-10.1619	1.2303	12.442	0.00181662	0.0262933
MSTRG.17060	2.85691	0.827255	11.054	0.00265296	0.0383656			MSTRG.29751	1.50524	2.81284	12.0555	0.0018309	0.0264776
MSTRG.15164	-0.676286	8.53518	11.0402	0.00266673	0.0385065			MSTRG.21527	0.723322	1.69739	12.0417	0.00184011	0.0265797
MSTRG.5366	0.669767	2.78109	11.0397	0.00266721	0.0385065			MSTRG.25476	1.30394	5.102	12.0403	0.00184108	0.0265797
MSTRG.24667	-0.706423	5.11255	11.0289	0.00267814	0.0386317			MSTRG.19573	2.17322	0.479537	12.0329	0.00184606	0.026629
MSTRG.5895	-0.691973	4.51109	11.0017	0.00270563	0.0389613			MSTRG.3556	0.405528	4.70608	12.0242	0.00185191	0.0266869
MSTRG.18325	0.4018	6.40545	10.9989	0.00270856	0.0389613			MSTRG.23064	-2.14543	0.519851	12.0223	0.00185319	0.0266869
MSTRG.23657	0.513522	2.90391	10.9974	0.00271007	0.0389613			MSTRG.19084	-4.27907	0.467151	12.0153	0.00185796	0.026733
MSTRG.16046	0.839104	3.48548	10.9974	0.00271011	0.0389613			MSTRG.2751	0.580377	3.7647	12.012	0.00186017	0.0267424
MSTRG.22632	-0.642886	4.39257	10.9853	0.00272244	0.0391055			MSTRG.2214	-0.420752	4.27882	11.9915	0.00187414	0.0269205
MSTRG.19323	0.308182	4.42377	10.9784	0.00272958	0.0391751			MSTRG.12791	-0.948779	1.9516	11.988	0.00187654	0.0269322
MSTRG.6830	0.604839	4.09204	10.9698	0.00273844	0.0392693			MSTRG.29547	-1.88993	2.53237	11.9773	0.00188392	0.0270121
MSTRG.1034	0.285121	6.42111	10.9676	0.00274075	0.0392695			MSTRG.11685	1.61274	1.19742	11.9749	0.00188554	0.0270121
MSTRG.9933	0.323566	4.42908	10.961	0.00274757	0.0393342			MSTRG.14393	0.961461	3.85137	11.973	0.00188685	0.0270121
MSTRG.12136	0.757439	0.733766	10.9586	0.00275005	0.0393367			MSTRG.28249	-0.792765	3.38369	11.9647	0.00189257	0.0270547
MSTRG.10728	0.405548	4.32296	10.9405	0.00276892	0.0395372			MSTRG.7018	0.294175	4.32152	11.9641	0.00189299	0.0270547
MSTRG.13433	-1.12816	-0.151973	10.9387	0.00277072	0.0395372			MSTRG.29879	0.954771	3.87331	11.9544	0.00189974	0.0271284
MSTRG.11952	0.39101	6.16808	10.9385	0.00277101	0.0395372			MSTRG.10136	-0.35806	9.32738	11.9469	0.00190498	0.0271806
MSTRG.11505	0.430986	3.18035	10.9321	0.00277767	0.0395752			MSTRG.6004	0.677287	6.58741	11.9413	0.00190885	0.0272131
MSTRG.3055	0.268031	5.72853	10.9315	0.0027783	0.0395752			MSTRG.21399	-0.62062	3.46807	11.9204	0.0019235	0.0273991
MSTRG.593	0.359968	5.33963	10.9283	0.00278171	0.0395907			MSTRG.29752	-1.87268	0.34484	11.9149	0.00192739	0.0274123
MSTRG.774	-0.394579	5.30742	10.9237	0.00278654	0.0396264			MSTRG.16892	-1.44911	0.901591	11.9145	0.00192764	0.0274123
MSTRG.20681	1.91023	2.0502	10.9197	0.0027907	0.0396526			MSTRG.7026	-0.209667	5.64488	11.8964	0.00194049	0.0275721
MSTRG.11632	0.475766	7.15043	10.9172	0.00279335	0.0396573			MSTRG.9407	-0.488824	6.99202	11.8904	0.00194475	0.0275933
MSTRG.2390	0.602632	3.90128	10.9086	0.00280246	0.0397518			MSTRG.3207	-0.377048	4.37262	11.8898	0.00194522	0.0275933
MSTRG.25814	-0.448796	6.10451	10.9065	0.00280471	0.0397518			MSTRG.2690	2.09203	3.40247	11.8757	0.00195528	0.027699
MSTRG.1166	0.379278	6.83717	10.9043	0.002807	0.0397518			MSTRG.6994	-0.325697	4.60407	11.8748	0.00195591	0.027699
MSTRG.19408	-1.17836	1.14023	10.9003	0.00281128	0.0397701			MSTRG.29639	-0.976411	5.44498	11.8667	0.00196171	0.0277582
MSTRG.8247	0.25643	4.15221	10.8987	0.00281295	0.0397701			MSTRG.16244	-0.672333	4.6831	11.8643	0.00196347	0.0277601
MSTRG.26920	-0.950353	5.54378	10.8916	0.0028205	0.0398207			MSTRG.19375	0.54456	5.39748	11.855	0.00197015	0.0278187
MSTRG.11731	-4.9725	7.22325	10.891	0.00282119	0.0398207			MSTRG.20048	-0.650679	0.954986	11.8507	0.00197329	0.0278187
MSTRG.6798	-0.610784	5.50901	10.8792	0.00283379	0.0399491			MSTRG.5709	0.526304	5.78535	11.8493	0.00197429	0.0278187
MSTRG.19907	0.41516	3.97776	10.8763	0.00283696	0.0399491			MSTRG.4004	0.508999	3.19874	11.8474	0.00197566	0.0278187
MSTRG.6941	0.421086	4.61916	10.876	0.0028373	0.0399491			MSTRG.22530	2.44018	6.68284	11.8452	0.00197723	0.0278187
MSTRG.28344	-0.576439	4.32926	10.873	0.0028405	0.0399613			MSTRG.30058	-2.49372	-0.198837	11.845	0.00197739	0.0278187
MSTRG.27453	5.16253	-0.0174975	11.5798	0.00284493	0.0399716			MSTRG.25958	-0.768804	2.55515	11.8308	0.00198772	0.0279272
MSTRG.7736	-0.670689	2.44944	10.8679	0.00284592	0.0399716			MSTRG.2754	4.48434	9.31651	11.8286	0.00198934	0.0279272
MSTRG.20654	0.560209	3.4312	10.8654	0.00284862	0.0399766			MSTRG.27481	1.84234	0.121213	11.8277	0.00199001	0.0279272
MSTRG.25193	-1.11928	3.94185	10.8606	0.00285386	0.0399832			MSTRG.25493	0.69642	5.05548	11.8241	0.00199259	0.0279355
MSTRG.2113	-0.325489	4.94478	10.8596	0.00285497	0.0399832			MSTRG.22477	0.953048	3.06464	11.8224	0.00199387	0.0279355
MSTRG.30082	-6.0787	4.70406	11.1593	0.00285611	0.0399832			MSTRG.10181	0.498222	4.29646	11.817	0.00199781	0.0279677
MSTRG.25279	0.356447	5.83611	10.8538	0.00286123	0.040022			MSTRG.6687	0.351203	5.24926	11.8112	0.00200207	0.0279768
MSTRG.10478	-0.93593	8.85161	10.8515	0.00286373	0.0400243			MSTRG.18387	-0.854574	2.60066	11.8098	0.00200311	0.0279768
MSTRG.26698	-0.506512	5.82999	10.8482	0.00286722	0.0400281			MSTRG.26159	-0.639504	5.32502	11.8094	0.00200337	0.0279768
MSTRG.1922	-1.05557	4.56131	10.8469	0.00286869	0.0400281			MSTRG.9050	-1.99989	1.33847	11.8039	0.00200744	0.0279963
MSTRG.28882	0.590208	2.38958	10.8415	0.00287457	0.0400447			MSTRG.1633	-1.12961	4.0831	11.8031	0.00200805	0.0279963
MSTRG.4014	0.295001	4.72201	10.8415	0.00287457	0.0400447			MSTRG.28955	-0.484192	3.65024	11.7998	0.00201051	0.0280078
MSTRG.27309	0.296068	4.58663	10.8302	0.00288691	0.040136			MSTRG.2505	-0.545333	4.83252	11.7785	0.00202627	0.0282043
MSTRG.3581	-2.24728	3.16161	10.8292	0.00288796	0.040136			MSTRG.21907	0.904597	5.21241	11.7697	0.00203288	0.0282732
MSTRG.13174	0.38451	4.76106	10.829	0.00288818	0.040136			MSTRG.10764	0.834002	2.70507	11.7574	0.00204205	0.0283777
MSTRG.4588	-0.687366	4.5206	10.8049	0.00291469	0.0404636			MSTRG.12539	-0.739842	1.97173	11.7469	0.00204996	0.0284644
MSTRG.26585	-0.912214	3.32455	10.8032	0.00291659	0.0404636			MSTRG.14570	-0.470355	6.49927	11.7377	0.00205689	0.0285374
MSTRG.22273	0.798973	1.53757	10.8012	0.00291886	0.0404636			MSTRG.25558	1.39497	1.55316	11.7227	0.00206833	0.0286729
MSTRG.31112	0.520848	4.418	10.7977	0.00292271	0.0404666			MSTRG.7741	7.01171	0.153056	12.0573	0.0020764	0.0287614
MSTRG.13664	-1.1939	1.1259	10.7951	0.00292553	0.0404666			MSTRG.7278	-0.285294	7.23328	11.7075	0.00207992	0.0287868
MSTRG.19075	1.07991	6.45998	10.7946	0.00292618	0.0404666			MSTRG.24691	1.47304	0.944566	11.6966	0.00208834	0.0288799
MSTRG.14811	0.274954	4.77119	10.7899	0.00293132	0.0404768			MSTRG.2175	-1.01744	3.53416	11.6848	0.00209743	0.0289822
MSTRG.30362	-1.04213	4.42555	10.7895	0.00293176	0.0404768			MSTRG.10022	0.920703	4.68918	11.6677	0.00211069	0.0291419
MSTRG.25952	0.375051	4.42489	10.7852	0.00293661	0.0404768			MSTRG.28043	-0.719802	1.00654	11.6592	0.0021173	0.0292094
MSTRG.14810	-0.294627	6.31668	10.7844	0.00293754	0.0404768			MSTRG.847	0.257297	6.34928	11.6568	0.00211918	0.0292119
MSTRG.28196	-0.853988	4.38404	10.7819	0.00294029	0.0404768			MSTRG.7921	1.45287	2.25242	11.6534	0.00212185	0.029225
MSTRG.19237	0.378605	4.94593	10.7783	0.00294435	0.0404768			MSTRG.6938	0.29774	6.05274	11.6486	0.0021256	0.0292531
MSTRG.16122	0.536217	6.80736	10.7779	0.00294479	0.0404768			MSTRG.14251	1.63008	1.62967	11.6253	0.00214396	0.0294821
MSTRG.26875	0.394057	5.47248	10.7764	0.00294648	0.0404768			MSTRG.18232	0.529561	6.59595	11.6196	0.00214849	0.0294943
MSTRG.17922	0.430487	3.62003	10.7748	0.00294825	0.0404768			MSTRG.16500	-2.4825	-0.259456	11.6163	0.00215115	0.0294943
MSTRG.5998	-0.845312	3.32179	10.769	0.00295475	0.0405036			MSTRG.29358	0.570764	5.85215	11.6159	0.00215147	0.0294943
MSTRG.2275	-0.627211	3.76272	10.7688	0.00295495	0.0405036			MSTRG.5579	-0.300357	8.76861	11.6155	0.00215176	0.0294943
MSTRG.24005	2.0902	0.302671	10.7642	0.00296009	0.0405416			MSTRG.9280	-0.615669	3.38335	11.6037	0.00216112	0.0295351
MSTRG.28658	-0.963307	1.45786	10.7567	0.00296857	0.040586			MSTRG.10478	-0.96843	8.85161	11.6036	0.0021612	0.0295351
MSTRG.10064	4.69759	-0.453368	11.0516	0.00296936	0.040586			MSTRG.27294	0.716205	2.0076	11.6033	0.00216145	0.0295351
MSTRG.8613	-10.7979	7.08067	11.0506	0.00297046	0.040586			MSTRG.19229	-0.605651	5.5795	11.6031	0.00216165	0.0295351
MSTRG.2087	0.257938	5.37164	10.751	0.00297495	0.0406148			MSTRG.17940	0.726199	3.69593	11.6007	0.00216353	0.0295371
MSTRG.17430	-0.597489	7.97651	10.748	0.00297835	0.0406288			MSTRG.29788	-7.25307	-0.645846	11.9336	0.00216839	0.0295799
MSTRG.5803	-1.95701	5.12962	10.7436	0.00298343	0.0406656			MSTRG.30529	1.09389	1.83535	11.5893	0.0021727	0.0296149
MSTRG.21393	0.346324	5.26423	10.7331	0.00299531	0.040795			MSTRG.27895	2.5348	0.377977	11.5792	0.00218084	0.0297022
MSTRG.3813	-0.458922	5.33717	10.7295	0.00299946	0.0408189			MSTRG.19061	1.15496	1.57074	11.575	0.0021842	0.0297243
MSTRG.23385	1.04146	4.31958	10.7253	0.00300424	0.0408515			MSTRG.19675	-0.410805	3.60765	11.5681	0.00218984	0.0297349
MSTRG.31057	-7.29045	2.6444	11.412	0.00301147	0.0409018			MSTRG.2238	-0.780307	6.83019	11.567	0.00219072	0.0297349
MSTRG.23186	1.39595	2.67897	10.7179	0.00301274	0.0409018			MSTRG.4634	0.450101	4.46386	11.565	0.0021923	0.0297349
MSTRG.9943	0.546782	5.12254	10.7028	0.00303	0.0411036			MSTRG.18192	-0.764969	5.1462	11.5635	0.00219357	0.0297349
MSTRG.8401	-6.64141	1.36787	11.3722	0.00305258	0.0413626			MSTRG.16566	-12.4933	2.96806	11.9006	0.00219369	0.0297349
MSTRG.11896	0.259073	5.8772	10.6822	0.00305394	0.0413626			MSTRG.2781	-0.260677	6.44873	11.5514	0.00220342	0.0298431
MSTRG.7860	-1.23842	0.583604	10.678	0.00305875	0.0413663			MSTRG.10056	-0.519634	4.90318	11.5419	0.00221113	0.0299196
MSTRG.20578	0.603146	2.47538	10.6778	0.00305905	0.0413663			MSTRG.12452	0.327556	5.0027	11.5402	0.00221257	0.0299196
MSTRG.29542	1.25335	3.77669	10.6645	0.00307457	0.0414408			MSTRG.28681	0.888519	4.67407	11.4802	0.00226233	0.0305682
MSTRG.8725	0.94468	5.70582	10.6645	0.0030746	0.0414408			MSTRG.11281	0.570052	5.02876	11.4775	0.00226455	0.0305741
MSTRG.29227	-0.581092	3.34246	10.663	0.00307631	0.0414408			MSTRG.14089	1.741	8.85878	11.4733	0.00226814	0.0305832
MSTRG.28198	-1.01421	1.95789	10.6625	0.0030769	0.0414408			MSTRG.6642	1.8712	-0.441422	19.7121	0.00226973	0.0305832
MSTRG.4505	-0.841633	5.86655	10.66	0.00307983	0.0414408			MSTRG.18227	1.24535	3.14272	11.4704	0.00227059	0.0305832
MSTRG.16121	0.282107	6.36075	10.6586	0.00308147	0.0414408			MSTRG.26554	0.378462	4.86426	11.4594	0.00227987	0.030684
MSTRG.9631	0.495965	4.04487	10.6586	0.00308155	0.0414408			MSTRG.14262	-0.7035	3.4025	11.4565	0.00228227	0.030692
MSTRG.4597	-0.552432	8.85068	10.6517	0.00308959	0.0415163			MSTRG.21186	-3.96231	0.865319	11.4503	0.0022876	0.0307299
MSTRG.6900	0.574433	5.79023	10.6484	0.00309354	0.0415366			MSTRG.30229	1.58679	0.604242	11.4471	0.00229031	0.0307299
MSTRG.745	-0.612912	4.55105	10.6386	0.00310514	0.0416596			MSTRG.1451	6.09223	0.828076	12.2289	0.00229049	0.0307299
MSTRG.28757	-1.30413	0.404629	10.6294	0.00311598	0.0417675			MSTRG.13982	-0.87328	2.21168	11.4379	0.00229812	0.030789
MSTRG.3199	0.243419	6.55986	10.6259	0.0031202	0.0417675			MSTRG.9463	0.697344	4.72466	11.4374	0.00229852	0.030789
MSTRG.27218	0.634649	6.00656	10.6256	0.00312051	0.0417675			MSTRG.24461	0.804865	3.15013	11.4354	0.00230029	0.030789
MSTRG.3937	0.497858	5.13809	10.6233	0.0031233	0.041772			MSTRG.24773	4.83137	0.362153	11.4319	0.00230329	0.030805
MSTRG.28543	-1.08324	0.761218	10.6102	0.00313888	0.0419475			MSTRG.18722	-0.600973	5.89167	11.4025	0.00232862	0.0311194
MSTRG.8037	-0.905514	1.69248	10.5972	0.0031546	0.0420995			MSTRG.27368	-2.81957	6.41289	11.39	0.00233946	0.0312397
MSTRG.7278	-0.271432	7.23328	10.5967	0.00315518	0.0420995			MSTRG.18102	-1.40964	3.71893	11.3825	0.00234595	0.031302
MSTRG.14788	-0.599953	3.46107	10.5928	0.00315986	0.0421182			MSTRG.2614	2.24265	1.8991	11.699	0.00235532	0.0313852
MSTRG.16611	-0.853235	1.40781	10.5914	0.00316151	0.0421182			MSTRG.9577	-0.80296	2.40422	11.3695	0.0023574	0.0313852
MSTRG.24044	0.378551	5.99369	10.5868	0.0031671	0.0421596			MSTRG.9807	-0.612092	8.20925	11.3682	0.00235847	0.0313852
MSTRG.3134	0.185277	8.09119	10.58	0.00317536	0.0422368			MSTRG.16229	-0.444703	6.49161	11.367	0.00235954	0.0313852
MSTRG.13133	0.520601	3.1074	10.5723	0.00318467	0.0423118			MSTRG.23382	-2.25906	1.05869	11.3589	0.00236667	0.0314555
MSTRG.15976	0.341142	6.30909	10.5713	0.00318596	0.0423118			MSTRG.26627	-0.376693	5.69217	11.3447	0.00237923	0.0315872
MSTRG.14872	-0.753498	2.50864	10.555	0.00320582	0.0425322			MSTRG.10790	1.25233	1.38921	11.3435	0.00238027	0.0315872
MSTRG.24829	-0.984206	3.29151	10.5536	0.00320753	0.0425322			MSTRG.7644	0.339255	6.09886	11.3253	0.00239651	0.031778
MSTRG.21484	1.09041	3.48135	10.5497	0.00321232	0.0425626			MSTRG.25147	1.0227	4.82265	11.3193	0.00240192	0.0318249
MSTRG.17191	0.406469	4.26173	10.5469	0.00321583	0.0425761			MSTRG.12394	-1.12568	3.18495	11.3154	0.0024054	0.0318464
MSTRG.6724	-0.903092	4.19957	10.5346	0.00323101	0.0427169			MSTRG.12882	0.39652	4.37929	11.2994	0.00241984	0.0320127
MSTRG.24633	0.832652	6.15359	10.5342	0.00323147	0.0427169			MSTRG.995	0.660343	2.55554	11.2951	0.00242372	0.0320392
MSTRG.9780	-0.866702	5.27058	10.5308	0.00323566	0.0427392			MSTRG.7975	0.316708	4.28412	11.2799	0.00243751	0.0321966
MSTRG.15278	-0.581551	3.33646	10.5245	0.00324347	0.0428093			MSTRG.25140	-0.698333	2.9986	11.2693	0.00244715	0.032299
MSTRG.2116	-4.4448	2.46587	10.5169	0.00325292	0.0428744			MSTRG.5239	-0.871021	1.23791	11.2667	0.00244954	0.0323055
MSTRG.5369	-0.489552	5.62194	10.5165	0.00325343	0.0428744			MSTRG.23789	2.23393	1.02726	11.2646	0.00245145	0.0323058
MSTRG.26916	0.298265	5.72067	10.5093	0.00326243	0.0429599			MSTRG.22580	3.29578	4.69901	11.2607	0.002455	0.0323277
MSTRG.26266	0.591275	3.8646	10.5027	0.0032707	0.0430052			MSTRG.13932	-0.415863	7.67745	11.2576	0.00245788	0.0323387
MSTRG.26075	-1.09339	2.84363	10.5026	0.0032709	0.0430052			MSTRG.27263	-1.78699	3.38745	11.2557	0.00245963	0.0323387
MSTRG.2719	-0.782447	2.14408	10.4882	0.00328898	0.0432096			MSTRG.1471	-0.34149	8.09055	11.2378	0.00247615	0.0325288
MSTRG.6913	0.318955	5.60585	10.4788	0.0033008	0.0433304			MSTRG.3581	-2.30725	3.16161	11.2359	0.0024779	0.0325288
MSTRG.24812	-0.757174	4.20446	10.4769	0.00330325	0.0433304			MSTRG.17267	-0.571551	5.29503	11.2335	0.0024801	0.0325327
MSTRG.18454	-1.07953	1.13772	10.4708	0.00331092	0.0433977			MSTRG.1941	-0.409624	6.52467	11.2286	0.00248467	0.0325677
MSTRG.7334	-7.70572	3.00042	11.1236	0.00332354	0.0435292			MSTRG.16115	0.460995	4.23268	11.2243	0.00248872	0.0325807
MSTRG.23719	0.345841	4.71215	10.459	0.00332605	0.0435292			MSTRG.7995	-0.279615	5.5759	11.2234	0.00248948	0.0325807
MSTRG.1156	0.380312	7.07294	10.4538	0.00333266	0.0435823			MSTRG.30542	-2.45555	3.48619	11.2203	0.00249245	0.0325945
MSTRG.28061	-0.774203	3.96561	10.4497	0.00333788	0.0436119			MSTRG.11501	0.351572	4.95931	11.2163	0.00249616	0.0326181
MSTRG.2685	0.523318	4.416	10.4468	0.00334164	0.0436119			MSTRG.805	-4.23366	0.895779	11.2081	0.00250385	0.0326936
MSTRG.4590	-0.6241	3.02024	10.446	0.00334258	0.0436119			MSTRG.13096	0.344424	5.49389	11.2014	0.00251011	0.0327372
MSTRG.11584	0.285932	5.29519	10.4425	0.00334714	0.0436231			MSTRG.20913	-0.266674	9.03552	11.2004	0.00251102	0.0327372
MSTRG.14641	-3.2808	2.72051	10.7215	0.00334855	0.0436231			MSTRG.14299	0.647734	2.89804	11.1948	0.0025163	0.0327809
MSTRG.23506	-2.05469	1.75735	10.4384	0.00335245	0.0436332			MSTRG.19059	0.742085	5.33618	11.1874	0.00252332	0.0328475
MSTRG.17941	-0.742806	4.16838	10.4368	0.00335444	0.0436332			MSTRG.22590	-0.97454	2.51034	11.1778	0.00253239	0.0329164
MSTRG.31957	-1.70817	1.45722	10.4241	0.00337082	0.0438035			MSTRG.20739	-0.636563	3.52804	11.1777	0.00253248	0.0329164
MSTRG.305	1.17994	5.63571	10.4227	0.00337266	0.0438035			MSTRG.701	0.527621	8.45569	11.1627	0.0025468	0.0330775
MSTRG.29780	1.24683	1.66654	10.4035	0.0033977	0.0440952			MSTRG.3565	-0.785946	4.57082	11.1429	0.00256573	0.0332805
MSTRG.28434	-1.31781	4.84045	10.4005	0.00340162	0.0441126			MSTRG.15228	-0.263306	6.29509	11.1423	0.00256634	0.0332805
MSTRG.29983	0.820716	1.74594	10.3778	0.00343144	0.0444655			MSTRG.29634	-1.38727	2.37572	11.1319	0.00257636	0.0333851
MSTRG.15037	0.299807	5.29547	10.3722	0.00343882	0.0445273			MSTRG.29524	-1.21421	0.987517	11.115	0.00259276	0.0335722
MSTRG.7451	1.22038	0.445131	10.36	0.00345502	0.0447033			MSTRG.29196	1.06624	1.30875	11.1054	0.00260217	0.0336591
MSTRG.21172	0.341341	3.75419	10.3553	0.00346129	0.0447505			MSTRG.21683	1.14298	1.7124	11.1041	0.00260341	0.0336591
MSTRG.23264	-1.38682	0.963369	10.3476	0.00347159	0.0447609			MSTRG.11728	2.43614	1.08315	11.0726	0.00263446	0.0340272
MSTRG.6651	0.85656	0.580183	10.346	0.00347376	0.0447609			MSTRG.14632	-0.262936	6.80693	11.0711	0.00263586	0.0340272
MSTRG.11912	-0.636307	3.24661	10.344	0.0034764	0.0447609			MSTRG.24701	-1.05119	4.59967	11.0677	0.0026393	0.0340395
MSTRG.23155	0.642718	4.5431	10.3425	0.00347839	0.0447609			MSTRG.29759	-1.55706	3.88763	11.0662	0.00264081	0.0340395
MSTRG.13851	0.245979	5.06208	10.3414	0.00347993	0.0447609			MSTRG.1032	-0.333564	6.19072	11.0551	0.00265179	0.0341379
MSTRG.28154	0.428154	4.12345	10.3411	0.0034803	0.0447609			MSTRG.383	3.17666	0.535991	11.0545	0.00265244	0.0341379
MSTRG.19105	-1.37716	5.46943	10.3408	0.00348068	0.0447609			MSTRG.20907	-0.823321	4.51884	11.0491	0.00265778	0.0341809
MSTRG.4183	0.317123	7.09063	10.339	0.00348306	0.0447609			MSTRG.30444	-0.493288	3.437	11.0443	0.00266262	0.0342009
MSTRG.20540	-0.974739	4.12768	10.3328	0.00349148	0.0448354			MSTRG.2508	0.552429	5.44304	11.0436	0.00266334	0.0342009
MSTRG.18332	0.760514	1.53099	10.3268	0.00349955	0.0449048			MSTRG.27815	1.42221	8.97263	11.0366	0.00267031	0.0342646
MSTRG.18529	0.405173	4.69818	10.3248	0.00350215	0.0449048			MSTRG.22183	-0.400476	5.72258	11.032	0.00267496	0.0342834
MSTRG.17180	0.727578	1.48396	10.3161	0.00351401	0.045023			MSTRG.4254	0.369135	5.75987	11.0312	0.00267579	0.0342834
MSTRG.29076	-1.82345	0.08402	10.3037	0.00353081	0.0452044			MSTRG.18078	-0.956108	4.73996	11.0236	0.00268347	0.0343561
MSTRG.30709	4.71859	0.156982	10.5698	0.00354032	0.0452922			MSTRG.1317	-1.0375	6.59439	11.0197	0.00268739	0.0343805
MSTRG.220	0.314722	4.99625	10.2941	0.00354396	0.0453049			MSTRG.14922	-2.66025	0.403513	11.0115	0.00269571	0.034461
MSTRG.7556	0.307795	6.40177	10.2898	0.0035498	0.0453456			MSTRG.2757	1.11006	1.79369	11.0016	0.00270578	0.034564
MSTRG.15399	-0.824546	6.08613	10.2857	0.0035554	0.0453832			MSTRG.7321	-0.396728	7.57961	10.9899	0.00271778	0.0346913
MSTRG.6871	0.246034	3.81309	10.2737	0.0035719	0.0455524			MSTRG.5910	-0.417137	6.24648	10.9756	0.00273244	0.0348523
MSTRG.9185	-0.887187	4.57686	10.2722	0.00357399	0.0455524			MSTRG.23818	-0.879541	4.91678	10.9731	0.00273499	0.0348588
MSTRG.15825	0.285817	7.22518	10.2682	0.00357948	0.0455739			MSTRG.18357	2.2634	3.75983	10.9557	0.00275303	0.0350626
MSTRG.23196	0.675271	3.1597	10.2643	0.00358494	0.0455739			MSTRG.26126	0.434534	5.27537	10.9428	0.00276646	0.0351962
MSTRG.8662	-0.809825	4.13267	10.2635	0.00358602	0.0455739			MSTRG.19964	-0.658864	4.78536	10.9417	0.00276764	0.0351962
MSTRG.5223	-1.03546	1.36496	10.2625	0.0035874	0.0455739			MSTRG.3433	0.673072	3.4744	10.9339	0.0027758	0.0352645
MSTRG.23703	0.911229	5.23488	10.2614	0.00358902	0.0455739			MSTRG.23061	-0.356034	10.876	10.9326	0.00277714	0.0352645
MSTRG.18695	0.6012	2.27423	10.2566	0.00359559	0.0456234			MSTRG.12145	-1.6594	0.505863	10.9287	0.00278126	0.0352907
MSTRG.22119	-0.594768	4.15726	10.253	0.00360058	0.0456528			MSTRG.20221	-1.2263	5.90374	10.922	0.00278831	0.0353071
MSTRG.26189	2.44303	3.05668	10.2401	0.00361864	0.0458105			MSTRG.2712	2.29886	1.02345	10.9215	0.00278885	0.0353071
MSTRG.2505	-0.508592	4.83252	10.2353	0.00362536	0.0458105			MSTRG.9177	-0.756508	2.6593	10.9208	0.00278953	0.0353071
MSTRG.1682	-1.15546	0.512231	10.2339	0.00362735	0.0458105			MSTRG.11161	0.579046	3.5876	10.9163	0.00279429	0.0353071
MSTRG.8	0.411401	4.63558	10.2324	0.00362943	0.0458105			MSTRG.27685	1.21615	3.0031	10.9159	0.00279477	0.0353071
MSTRG.1222	-6.3421	1.85894	13.6315	0.00363028	0.0458105			MSTRG.15887	0.654211	4.13623	10.9157	0.00279496	0.0353071
MSTRG.8821	-0.875111	5.96375	10.2305	0.00363208	0.0458105			MSTRG.4258	-0.580622	7.21288	10.9106	0.00280039	0.0353495
MSTRG.16323	1.74378	2.06055	10.229	0.00363415	0.0458105			MSTRG.31223	1.7425	0.691631	10.8978	0.00281398	0.0354948
MSTRG.4191	-1.80093	0.420222	10.2288	0.00363448	0.0458105			MSTRG.3095	0.580486	3.28852	10.8911	0.00282103	0.0355575
MSTRG.6003	0.685628	3.93941	10.2215	0.00364474	0.0459059			MSTRG.31727	0.471508	2.98629	10.8871	0.00282533	0.0355854
MSTRG.23758	0.68283	1.70103	10.2179	0.00364987	0.0459217			MSTRG.4748	-0.433485	4.37364	10.8817	0.00283109	0.0356317
MSTRG.14965	-4.69722	3.5428	10.2147	0.00365441	0.0459217			MSTRG.21039	0.287192	5.70377	10.8776	0.00283557	0.0356618
MSTRG.16932	-1.63982	2.00137	10.214	0.00365539	0.0459217			MSTRG.3843	-5.14492	0.00648087	12.1739	0.00284025	0.0356943
MSTRG.27093	0.461424	4.08537	10.213	0.00365674	0.0459217			MSTRG.11278	-0.443307	5.58052	10.8611	0.00285334	0.0358092
MSTRG.320	0.344952	4.49031	10.2094	0.00366187	0.0459523			MSTRG.9877	-0.364646	4.6338	10.8599	0.00285458	0.0358092
MSTRG.31650	-1.91087	1.4763	10.2051	0.0036679	0.0459942			MSTRG.10992	1.19314	2.67685	10.8589	0.00285569	0.0358092
MSTRG.2031	0.637451	4.82267	10.1967	0.00367991	0.046111			MSTRG.31415	0.863423	1.76645	10.8553	0.00285953	0.0358092
MSTRG.24869	0.300669	4.77775	10.1935	0.00368449	0.0461345			MSTRG.1077	0.370635	7.09029	10.8536	0.0028614	0.0358092
MSTRG.14871	1.17448	1.22013	10.1908	0.00368828	0.0461481			MSTRG.4501	2.66182	1.89636	10.8519	0.0028633	0.0358092
MSTRG.15520	0.471982	4.53748	10.1866	0.00369434	0.0461731			MSTRG.17941	0.755101	4.16838	10.8512	0.00286406	0.0358092
MSTRG.31085	-1.03025	5.4268	10.1857	0.00369568	0.0461731			MSTRG.23923	-0.866051	3.34386	10.8486	0.00286686	0.0358179
MSTRG.26455	3.87119	5.91258	10.1717	0.00371578	0.0463758			MSTRG.30055	6.26067	-1.17034	11.1389	0.00287722	0.0359211
MSTRG.3283	3.23236	1.51025	10.4376	0.00371734	0.0463758			MSTRG.12782	0.241109	5.63756	10.8339	0.00288284	0.035965
MSTRG.10129	-0.798388	2.56479	10.1672	0.00372227	0.0464035			MSTRG.9892	0.399941	4.97101	10.8317	0.0028853	0.0359694
MSTRG.16795	-1.06508	7.09861	10.1628	0.00372861	0.0464485			MSTRG.28058	0.415552	6.93706	10.8192	0.00289891	0.0361009
MSTRG.12952	0.701948	1.09211	10.1604	0.00373205	0.0464575			MSTRG.12226	-0.238371	5.4524	10.8182	0.00290008	0.0361009
MSTRG.11849	0.675354	0.83051	10.1534	0.00374215	0.0465493			MSTRG.14877	-0.288422	4.81953	10.8146	0.00290401	0.0361235
MSTRG.14797	0.357193	4.30844	10.1455	0.00375372	0.0466593			MSTRG.21490	1.55641	0.0657184	10.8103	0.00290873	0.0361559
MSTRG.22866	-2.05316	2.2602	10.14	0.0037617	0.0467075			MSTRG.2855	1.97447	1.49252	10.804	0.00291578	0.0362171
MSTRG.27464	0.84082	4.60435	10.1391	0.00376307	0.0467075			MSTRG.20540	-0.997715	4.12768	10.7973	0.00292309	0.0362816
MSTRG.7673	-0.7864	5.51137	10.1335	0.00377124	0.0467425			MSTRG.539	1.22768	0.524442	10.789	0.00293237	0.0363579
MSTRG.20247	0.351806	4.23211	10.1334	0.00377137	0.0467425			MSTRG.712	-0.690477	1.47695	10.788	0.0029335	0.0363579
MSTRG.31633	-2.15635	1.12009	10.1306	0.00377541	0.0467587			MSTRG.23699	4.06536	-0.636612	10.7721	0.00295124	0.0365513
MSTRG.1980	0.567484	4.28633	10.127	0.00378071	0.0467903			MSTRG.29181	0.403786	3.72538	10.7638	0.00296053	0.0366237
MSTRG.14751	0.22111	6.09064	10.1031	0.00381602	0.0471932			MSTRG.21436	0.953371	3.3259	10.7602	0.0029646	0.0366237
MSTRG.31978	-1.34693	3.52698	10.0957	0.00382695	0.0472941			MSTRG.18157	-0.337867	5.1143	10.7567	0.00296856	0.0366237
MSTRG.9812	0.453358	4.89686	10.089	0.00383686	0.0473824			MSTRG.22478	1.06116	1.43952	10.7563	0.00296904	0.0366237
MSTRG.20896	0.34888	5.87076	10.0791	0.00385171	0.0475014			MSTRG.23491	3.97326	7.60805	10.7556	0.00296985	0.0366237
MSTRG.23318	-3.0049	1.82852	10.0778	0.00385373	0.0475014			MSTRG.18760	0.569343	4.08978	10.7555	0.00296996	0.0366237
MSTRG.3179	0.363035	5.14127	10.077	0.00385485	0.0475014			MSTRG.18663	1.02963	1.71665	10.7513	0.0029747	0.0366558
MSTRG.7360	-0.488572	5.96796	10.0701	0.00386521	0.0475938			MSTRG.15307	-0.936968	3.35913	10.746	0.00298068	0.036703
MSTRG.27187	-0.48958	5.23083	10.0683	0.00386792	0.0475938			MSTRG.8735	1.06686	2.39283	10.7407	0.0029867	0.0367506
MSTRG.7715	-6.52454	7.86951	10.0585	0.00388266	0.0477407			MSTRG.2953	0.862406	4.75992	10.733	0.00299544	0.0367827
MSTRG.1589	0.684913	2.29356	10.0555	0.00388721	0.0477624			MSTRG.78	-1.18621	2.95105	10.7309	0.00299778	0.0367827
MSTRG.11552	-1.64546	3.34972	10.053	0.00389101	0.0477747			MSTRG.31242	0.586829	5.39905	10.7301	0.00299873	0.0367827
MSTRG.27938	0.354684	6.05292	10.0493	0.00389669	0.04781			MSTRG.17164	-1.48205	4.12013	10.7301	0.00299875	0.0367827
MSTRG.9070	-0.593217	8.30067	10.0448	0.00390341	0.0478581			MSTRG.23521	0.965396	1.51556	10.7289	0.00300007	0.0367827
MSTRG.7975	0.298465	4.28412	10.0366	0.0039159	0.0479768			MSTRG.27526	0.736632	9.40754	10.7259	0.00300358	0.036791
MSTRG.11754	0.967387	5.71437	10.0332	0.00392106	0.0480056			MSTRG.13664	-1.18593	1.1259	10.7246	0.00300506	0.036791
MSTRG.7276	0.340923	3.87566	10.03	0.0039261	0.0480328			MSTRG.738	-0.910775	7.90276	10.7209	0.0030092	0.0368124
MSTRG.20902	-0.536716	7.58421	10.0237	0.0039356	0.0480883			MSTRG.18122	0.399304	4.32552	10.7193	0.00301112	0.0368124
MSTRG.12708	0.412784	3.42143	10.0233	0.00393626	0.0480883			MSTRG.6840	-0.764046	3.82156	10.714	0.0030172	0.0368604
MSTRG.3520	2.43169	3.63532	10.0206	0.00394039	0.0481043			MSTRG.23728	0.455115	9.86752	10.7011	0.00303206	0.0370155
MSTRG.14268	1.05691	1.8439	10.0109	0.00395538	0.0482528			MSTRG.8862	-1.40903	6.83922	10.6946	0.00303952	0.0370799
MSTRG.23272	-2.70091	4.91276	10.0058	0.00396329	0.0483147			MSTRG.26572	-0.371195	5.19991	10.6901	0.00304471	0.0371167
MSTRG.3012	-1.00946	1.83595	9.98113	0.00400153	0.0486928			MSTRG.30853	-0.268606	5.71478	10.6881	0.00304707	0.037119
MSTRG.26178	0.901623	5.48275	9.98066	0.00400227	0.0486928			MSTRG.31339	8.25574	-0.178745	10.9737	0.00305444	0.0371636
MSTRG.16209	-2.03553	2.87267	9.97886	0.00400507	0.0486928			MSTRG.12417	5.35378	-0.471651	10.9725	0.0030557	0.0371636
MSTRG.25835	0.733559	1.95066	9.97846	0.0040057	0.0486928			MSTRG.26956	-0.332728	5.41916	10.6793	0.00305725	0.0371636
MSTRG.10096	-0.624456	8.45701	9.96315	0.00402972	0.0489499			MSTRG.30664	0.669137	1.3441	10.6687	0.00306962	0.0372874
MSTRG.28542	0.603015	5.27416	9.95763	0.00403841	0.0490206			MSTRG.6446	0.291505	4.82513	10.6574	0.00308286	0.0374216
MSTRG.22927	1.10803	4.24454	9.95237	0.00404671	0.0490732			MSTRG.24889	0.814588	3.05291	10.6466	0.00309558	0.0375368
MSTRG.6284	0.81176	1.18845	9.94901	0.00405203	0.0490732			MSTRG.4441	1.17952	2.04674	10.6457	0.00309675	0.0375368
MSTRG.5635	-1.75048	4.75157	9.94812	0.00405343	0.0490732			MSTRG.28407	-2.48777	2.89718	10.6363	0.00310784	0.0376445
MSTRG.13342	0.379463	12.1587	9.94761	0.00405424	0.0490732			MSTRG.26892	-0.911978	1.30176	10.6274	0.00311842	0.0377459
MSTRG.30542	-2.2988	3.48619	9.94346	0.00406082	0.0490939			MSTRG.25284	-0.415071	5.10408	10.6246	0.00312176	0.0377595
MSTRG.16421	-0.471648	6.77161	9.93854	0.00406863	0.0490939			MSTRG.10278	-0.772805	3.10523	10.6205	0.00312663	0.0377917
MSTRG.31802	1.78355	1.62402	9.93835	0.00406893	0.0490939			MSTRG.18407	-0.733207	1.41345	10.6059	0.00314407	0.0379592
MSTRG.8233	0.569314	2.34073	9.93698	0.0040711	0.0490939			MSTRG.767	-0.793661	5.65662	10.6052	0.00314493	0.0379592
MSTRG.14093	2.06752	8.98209	9.93658	0.00407174	0.0490939			MSTRG.31541	1.77658	3.71008	10.6009	0.00315013	0.0379754
MSTRG.30861	0.747858	5.73629	9.93391	0.00407599	0.0490939			MSTRG.29927	-1.77407	2.16103	10.6004	0.00315072	0.0379754
MSTRG.21446	-1.37979	2.81057	9.93387	0.00407607	0.0490939			MSTRG.20291	-1.70022	1.43907	10.5933	0.00315927	0.0380516
MSTRG.4419	-0.295913	6.12072	9.93103	0.00408058	0.0491136			MSTRG.9048	-0.800082	2.05134	10.5901	0.00316309	0.0380707
MSTRG.18192	-0.707839	5.1462	9.92708	0.00408689	0.0491549			MSTRG.34	0.234939	5.8227	10.5833	0.00317135	0.0381327
MSTRG.25219	-0.902782	3.55012	9.92268	0.00409393	0.0492049			MSTRG.21800	-1.17481	2.12243	10.5808	0.00317445	0.0381327
MSTRG.1483	0.932242	1.69817	9.9133	0.00410896	0.0493195			MSTRG.502	-0.714724	3.06149	10.5804	0.00317493	0.0381327
MSTRG.25758	0.27938	5.80911	9.90908	0.00411576	0.0493195			MSTRG.11285	0.571498	3.55038	10.571	0.00318633	0.0382336
MSTRG.22473	0.910851	1.9158	9.90873	0.00411631	0.0493195			MSTRG.17926	1.36395	7.46591	10.5698	0.00318781	0.0382336
MSTRG.24672	-1.1234	3.73313	9.90695	0.00411918	0.0493195			MSTRG.11	0.37254	5.07419	10.55	0.003212	0.0384966
MSTRG.2290	-0.712108	3.96995	9.90599	0.00412072	0.0493195			MSTRG.29780	1.26688	1.66654	10.548	0.00321444	0.0384989
MSTRG.22405	0.242853	5.89337	9.90594	0.00412082	0.0493195			MSTRG.15948	-2.94218	-0.0153346	10.5455	0.0032175	0.0385085
MSTRG.30921	-1.06243	0.844928	9.90404	0.00412388	0.0493195			MSTRG.26239	-1.33491	2.5415	10.5411	0.00322302	0.0385476
MSTRG.20661	0.79794	0.986861	9.90237	0.00412657	0.0493195			MSTRG.26593	-0.430566	6.61824	10.5342	0.00323149	0.0386219
MSTRG.28051	-0.863595	3.20754	9.88325	0.00415756	0.049604			MSTRG.7142	1.76894	1.41992	10.5292	0.00323771	0.0386691
MSTRG.1240	-0.855596	4.61465	9.88319	0.00415766	0.049604			MSTRG.496	-0.373719	6.40033	10.5234	0.00324494	0.0386952
MSTRG.17131	-0.718536	3.88337	9.88232	0.00415908	0.049604			MSTRG.13579	0.56275	7.31179	10.5226	0.0032459	0.0386952
MSTRG.11190	1.29108	3.2713	9.87402	0.00417261	0.0496972			MSTRG.10875	-1.76586	1.91666	10.5219	0.00324669	0.0386952
MSTRG.17842	0.561261	2.85424	9.87396	0.00417271	0.0496972			MSTRG.4600	-0.842425	4.85762	10.5137	0.0032569	0.0387898
MSTRG.18938	-1.32885	3.45468	9.86253	0.00419144	0.0498854			MSTRG.14522	1.07963	4.67432	10.5088	0.00326312	0.0388368
								MSTRG.19870	-0.783839	3.61809	10.5053	0.0032675	0.0388619
								MSTRG.23630	0.662116	3.06294	10.5007	0.00327318	0.0389023
								MSTRG.18182	0.368767	7.1906	10.4923	0.00328383	0.0389922
								MSTRG.15078	-0.912831	1.61075	10.4895	0.00328725	0.0389922
								MSTRG.20589	-0.288794	8.056	10.4893	0.00328759	0.0389922
								MSTRG.29738	0.764291	2.87264	10.4864	0.00329124	0.0389998
								MSTRG.16450	0.411379	3.73191	10.4851	0.0032928	0.0389998
								MSTRG.28895	-8.40994	1.71427	10.764	0.00329681	0.0390202
								MSTRG.12653	0.368853	4.22977	10.4793	0.00330018	0.0390331
								MSTRG.7077	1.65284	-0.249919	10.4734	0.0033077	0.0390949
								MSTRG.14328	-0.664067	3.79656	10.4679	0.0033146	0.0391416
								MSTRG.3323	0.858745	1.94015	10.4655	0.00331771	0.0391416
								MSTRG.8353	1.10589	4.75745	10.4649	0.00331852	0.0391416
								MSTRG.29917	0.741431	3.05195	10.462	0.00332218	0.0391577
								MSTRG.19709	-0.352889	4.69656	10.4569	0.0033287	0.0392075
								MSTRG.17738	4.44114	-1.20388	11.6629	0.00333225	0.0392223
								MSTRG.7986	-0.583502	2.94675	10.443	0.00334648	0.0393626
								MSTRG.20319	0.84333	2.97697	10.4412	0.00334882	0.039363
								MSTRG.25494	-1.11117	4.02561	10.4375	0.00335353	0.0393913
								MSTRG.6650	0.665121	5.39978	10.4341	0.00335789	0.0394154
								MSTRG.19729	-0.334958	6.42701	10.4285	0.00336516	0.0394736
								MSTRG.17763	0.574552	3.71582	10.4267	0.00336754	0.0394744
								MSTRG.23703	0.920068	5.23488	10.4175	0.00337948	0.039582
								MSTRG.20185	0.617839	5.69678	10.416	0.00338135	0.039582
								MSTRG.12374	-0.349961	6.54173	10.4116	0.00338716	0.0396228
								MSTRG.24413	-1.1578	3.97316	10.4066	0.00339358	0.0396656
								MSTRG.12212	1.28415	0.695734	10.4052	0.00339546	0.0396656
								MSTRG.19419	3.25265	-0.410195	10.4029	0.0033984	0.0396728
								MSTRG.3406	-3.63635	-0.322687	10.3906	0.00341454	0.0398339
								MSTRG.18805	-0.365236	3.70395	10.3857	0.00342098	0.0398465
								MSTRG.8276	-0.253402	7.11093	10.3854	0.0034214	0.0398465
								MSTRG.21661	-0.873963	3.58372	10.3845	0.00342261	0.0398465
								MSTRG.8731	0.662445	1.93641	10.3793	0.00342941	0.0398984
								MSTRG.29331	0.293642	4.7305	10.3725	0.00343848	0.0399767
								MSTRG.23265	-1.17007	7.57179	10.3704	0.00344128	0.039982
								MSTRG.29056	-0.799761	5.27799	10.3593	0.00345598	0.0401255
								MSTRG.28087	-0.393718	7.59917	10.3487	0.00347005	0.0402525
								MSTRG.20215	-1.32661	2.94848	10.3476	0.00347162	0.0402525
								MSTRG.18211	0.853277	4.33995	10.3434	0.00347712	0.0402889
								MSTRG.613	-0.757478	5.52104	10.3394	0.00348254	0.0403242
								MSTRG.16920	-0.406936	4.6772	10.3351	0.00348833	0.0403386
								MSTRG.11889	0.444076	4.54825	10.335	0.0034885	0.0403386
								MSTRG.3281	-1.80781	3.79636	10.3273	0.00349877	0.0404115
								MSTRG.14780	0.30362	5.05414	10.3254	0.00350146	0.0404115
								MSTRG.31069	0.892138	2.01093	10.325	0.0035019	0.0404115
								MSTRG.17064	0.906064	4.42017	10.3223	0.00350558	0.0404145
								MSTRG.25931	-6.41594	2.14199	10.9678	0.0035069	0.0404145
								MSTRG.9180	-0.726474	2.5277	10.312	0.00351958	0.0405333
								MSTRG.8394	-0.619878	1.41453	10.2973	0.00353953	0.0407356
								MSTRG.19741	-1.60776	8.14488	10.2953	0.00354229	0.0407399
								MSTRG.7894	-1.52679	0.671813	10.274	0.00357147	0.0410479
								MSTRG.3347	-0.421123	8.47664	10.2659	0.00358268	0.0411491
								MSTRG.15314	-0.893496	1.33971	10.2636	0.00358588	0.0411581
								MSTRG.26370	0.965272	7.64531	10.2546	0.00359839	0.041274
								MSTRG.2157	-0.796483	5.41814	10.2463	0.00361	0.0413794
								MSTRG.13102	0.604512	3.99495	10.2383	0.00362117	0.0414795
								MSTRG.21793	-2.84473	2.24081	10.2366	0.0036236	0.0414795
								MSTRG.60	0.546223	5.1665	10.2307	0.00363187	0.0415464
								MSTRG.25369	-0.372287	4.78959	10.2158	0.00365274	0.0417572
								MSTRG.2383	0.555629	3.77786	10.2124	0.00365757	0.0417844
								MSTRG.30787	-0.757623	3.58298	10.2072	0.00366497	0.0418409
								MSTRG.23529	-0.604211	4.08756	10.2053	0.00366771	0.0418442
								MSTRG.26842	0.580607	4.32337	10.2007	0.00367419	0.0418902
								MSTRG.1742	0.79672	4.72624	10.1879	0.00369253	0.0420712
								MSTRG.16110	-0.421294	5.62043	10.1821	0.00370083	0.0421345
								MSTRG.28599	-1.68558	5.33256	10.1805	0.00370302	0.0421345
								MSTRG.18410	-2.24036	1.02423	10.1778	0.00370691	0.0421468
								MSTRG.12073	0.585785	5.01093	10.1764	0.00370904	0.0421468
								MSTRG.13337	-0.898139	4.01849	10.1737	0.00371283	0.0421619
								MSTRG.8579	-0.500457	5.24504	10.1682	0.0037207	0.0422171
								MSTRG.24399	-1.44412	0.9541	10.1669	0.00372264	0.0422171
								MSTRG.12361	-0.970922	1.79043	10.1608	0.00373149	0.0422894
								MSTRG.13150	-0.545349	7.44891	10.1578	0.0037358	0.042297
								MSTRG.10139	-0.417371	4.66331	10.1569	0.00373712	0.042297
								MSTRG.19789	-0.825649	4.49217	10.1538	0.00374162	0.04232
								MSTRG.26697	-0.4255	5.57802	10.1449	0.00375454	0.0424379
								MSTRG.26104	-1.3313	0.696308	10.1369	0.00376623	0.0425419
								MSTRG.16883	0.311087	5.61107	10.1351	0.00376891	0.0425433
								MSTRG.5005	-2.22658	2.93135	10.7585	0.00377133	0.0425433
								MSTRG.21712	-0.377863	5.54038	10.1267	0.00378115	0.0426259
								MSTRG.11552	-1.64947	3.34972	10.1167	0.00379589	0.0427575
								MSTRG.16347	1.14766	0.327132	10.1144	0.00379927	0.0427575
								MSTRG.27262	2.00764	1.20745	10.1137	0.00380033	0.0427575
								MSTRG.3736	-0.262963	4.32323	10.1109	0.0038045	0.0427628
								MSTRG.19233	-0.479816	3.84998	10.1087	0.00380762	0.0427628
								MSTRG.27817	4.13169	4.30163	10.1083	0.00380831	0.0427628
								MSTRG.3746	-0.499271	7.73016	10.1042	0.00381432	0.0427754
								MSTRG.7476	-0.416498	5.73272	10.1041	0.00381445	0.0427754
								MSTRG.6933	0.68498	2.64274	10.0937	0.00382991	0.0429206
								MSTRG.24868	-0.257687	4.50893	10.0897	0.0038359	0.0429596
								MSTRG.31698	0.553774	4.7832	10.0689	0.00386708	0.0432456
								MSTRG.14826	1.19034	1.01392	10.0687	0.0038673	0.0432456
								MSTRG.22543	-3.46732	4.98952	10.0673	0.00386937	0.0432456
								MSTRG.1235	0.336554	3.82106	10.0659	0.00387157	0.0432456
								MSTRG.28384	-0.769745	3.00623	10.0592	0.00388164	0.0433297
								MSTRG.1305	0.686096	5.26124	10.0411	0.0039091	0.0436078
								MSTRG.20085	-0.722772	1.91135	10.0354	0.00391784	0.0436442
								MSTRG.19904	1.09857	0.565637	10.0346	0.00391907	0.0436442
								MSTRG.29900	1.53019	2.3636	10.0339	0.00392003	0.0436442
								MSTRG.19444	0.288089	4.8349	10.0267	0.00393102	0.043738
								MSTRG.3374	2.86188	0.29445	10.0052	0.00396421	0.0440786
								MSTRG.11988	-0.562305	2.59919	9.99818	0.00397502	0.04417
								MSTRG.16421	-0.472902	6.77161	9.98686	0.00399261	0.0442795
								MSTRG.5223	-1.03812	1.36496	9.98621	0.00399361	0.0442795
								MSTRG.13923	1.16513	2.76294	9.98572	0.00399438	0.0442795
								MSTRG.16905	0.708883	1.2605	9.98428	0.00399662	0.0442795
								MSTRG.15642	0.466337	3.30571	9.9835	0.00399783	0.0442795
								MSTRG.22318	1.03667	3.12106	9.98109	0.00400161	0.0442926
								MSTRG.20059	-0.603717	1.96651	9.97725	0.0040076	0.0443142
								MSTRG.6456	0.477667	4.19466	9.97563	0.00401013	0.0443142
								MSTRG.23778	0.747679	1.87629	9.97336	0.00401368	0.0443142
								MSTRG.14498	0.485743	5.09627	9.9732	0.00401394	0.0443142
								MSTRG.20904	3.5212	-0.454272	9.96294	0.00403004	0.0444555
								MSTRG.28653	1.23233	0.696225	9.95804	0.00403776	0.0444555
								MSTRG.256	0.475892	3.38267	9.95698	0.00403943	0.0444555
								MSTRG.13396	2.77489	-0.550691	9.95692	0.00403952	0.0444555
								MSTRG.7252	-0.876166	6.71589	9.95678	0.00403975	0.0444555
								MSTRG.21506	0.557848	3.10646	9.94319	0.00406125	0.0446633
								MSTRG.10350	0.440359	5.07194	9.94109	0.00406458	0.0446651
								MSTRG.2278	-0.488019	4.26708	9.93979	0.00406665	0.0446651
								MSTRG.8283	0.287338	4.77884	9.92999	0.00408225	0.0448076
								MSTRG.15062	0.279984	4.9918	9.92271	0.00409388	0.0448488
								MSTRG.18231	0.308145	5.33789	9.92212	0.00409483	0.0448488
								MSTRG.21939	-0.907937	2.48317	9.91997	0.00409827	0.0448488
								MSTRG.10425	-0.703251	2.78611	9.91807	0.00410131	0.0448488
								MSTRG.13062	0.338732	7.44625	9.91801	0.00410142	0.0448488
								MSTRG.8596	0.380894	11.3947	9.91761	0.00410204	0.0448488
								MSTRG.19075	1.03416	6.45998	9.91616	0.00410438	0.0448488
								MSTRG.24251	0.722361	3.18693	9.9097	0.00411476	0.0448516
								MSTRG.12167	-0.519672	5.36949	9.90921	0.00411554	0.0448516
								MSTRG.5752	-0.251038	4.69554	9.9087	0.00411637	0.0448516
								MSTRG.30488	4.7781	2.52365	9.90581	0.00412103	0.0448516
								MSTRG.24752	-0.459525	4.70916	9.90559	0.00412138	0.0448516
								MSTRG.2919	0.65181	2.43025	9.90403	0.0041239	0.0448516
								MSTRG.3928	0.738589	2.52961	9.90321	0.00412522	0.0448516
								MSTRG.10321	-0.50007	7.58185	9.90275	0.00412595	0.0448516
								MSTRG.4472	-1.11404	2.60371	9.90132	0.00412827	0.0448516
								MSTRG.23659	-0.765874	4.15653	9.89769	0.00413413	0.0448867
								MSTRG.1030	-0.443697	3.25179	9.88325	0.00415756	0.0451124
								MSTRG.2283	-0.563081	3.1663	9.87797	0.00416616	0.0451771
								MSTRG.31293	-0.677979	3.4042	9.87427	0.0041722	0.0452138
								MSTRG.24835	-5.64168	0.78269	10.1217	0.00418089	0.0452792
								MSTRG.13624	0.510109	3.02698	9.86134	0.00419339	0.0453604
								MSTRG.28155	0.590476	4.8566	9.86116	0.00419369	0.0453604
								MSTRG.5354	-0.414968	7.64382	9.85577	0.00420256	0.0454275
								MSTRG.27614	1.65265	0.0517285	9.84939	0.00421308	0.0455124
								MSTRG.25448	-0.366796	5.8989	9.84606	0.00421858	0.045543
								MSTRG.6992	-0.401306	5.57561	9.84197	0.00422535	0.0455873
								MSTRG.17409	-0.796287	3.90344	9.84031	0.00422809	0.0455881
								MSTRG.8096	0.427954	4.89171	9.83865	0.00423084	0.045589
								MSTRG.24395	-1.14828	6.17031	9.82904	0.00424682	0.0457163
								MSTRG.26277	0.719068	0.49807	9.82807	0.00424844	0.0457163
								MSTRG.12695	-0.603357	5.05079	9.8255	0.00425272	0.0457163
								MSTRG.3205	0.897672	2.15243	9.82511	0.00425336	0.0457163
								MSTRG.28890	-1.28436	6.84011	9.82061	0.00426088	0.0457683
								MSTRG.23555	0.964909	1.88672	9.81625	0.00426818	0.0458179
								MSTRG.11382	0.361886	4.51707	9.81085	0.00427723	0.0458721
								MSTRG.28695	-1.05201	2.57444	9.80862	0.00428098	0.0458721
								MSTRG.12059	-0.721202	1.77807	9.80844	0.00428129	0.0458721
								MSTRG.30081	-1.10884	0.658666	9.80197	0.00429216	0.0459598
								MSTRG.13267	-0.367971	5.37449	9.79512	0.00430374	0.0460548
								MSTRG.23240	-3.17521	-1.04062	9.78335	0.00432367	0.0462313
								MSTRG.3466	0.60256	1.81319	9.78219	0.00432564	0.0462313
								MSTRG.20848	0.681902	3.5865	9.77138	0.00434406	0.0463991
								MSTRG.23013	-1.89108	1.6029	9.76629	0.00435275	0.0464629
								MSTRG.24080	0.42199	4.21857	9.75425	0.0043734	0.0466541
								MSTRG.27636	2.22704	1.97158	9.75072	0.00437949	0.0466899
								MSTRG.23162	0.363495	5.02891	9.74411	0.00439087	0.0467821
								MSTRG.14907	-0.489462	2.57162	9.73718	0.00440287	0.0468807
								MSTRG.18213	-0.591087	2.96118	9.73196	0.00441192	0.0469477
								MSTRG.3081	0.392115	4.59002	9.72878	0.00441744	0.0469773
								MSTRG.28248	-4.75243	-0.503433	10.3027	0.00442687	0.0470482
								MSTRG.10910	4.78573	3.23146	10.3005	0.0044304	0.0470525
								MSTRG.26212	-0.987871	1.85809	9.71889	0.00443468	0.0470525
								MSTRG.26733	-0.414344	5.929	9.7184	0.00443553	0.0470525
								MSTRG.18980	0.261948	4.99562	9.69748	0.00447222	0.0474042
								MSTRG.22781	-0.951426	4.42119	9.69634	0.00447424	0.0474042
								MSTRG.4414	-0.572348	4.92283	9.69048	0.00448458	0.0474797
								MSTRG.8622	3.62506	-1.13604	10.7367	0.00448951	0.0474797
								MSTRG.28691	-1.0072	5.50405	9.68758	0.00448971	0.0474797
								MSTRG.24240	-1.0135	2.52673	9.68275	0.00449827	0.0474937
								MSTRG.16064	-0.580985	5.6177	9.68241	0.00449888	0.0474937
								MSTRG.30068	-1.07844	3.52739	9.68155	0.0045004	0.0474937
								MSTRG.3432	0.630933	2.91051	9.68056	0.00450215	0.0474937
								MSTRG.26298	-0.611567	4.6247	9.67825	0.00450626	0.0475076
								MSTRG.3257	-0.299552	4.72794	9.67354	0.00451464	0.0475666
								MSTRG.15165	-0.367676	5.35422	9.66784	0.00452479	0.0476442
								MSTRG.22604	4.32023	-1.1321	10.7042	0.00453757	0.0477493
								MSTRG.2391	-0.34703	5.98845	9.65307	0.00455124	0.0478637
								MSTRG.9296	-0.586314	3.08321	9.64892	0.0045587	0.0479126
								MSTRG.26703	-4.13728	3.00297	9.64287	0.0045696	0.0479977
								MSTRG.28156	0.443221	5.6735	9.63772	0.0045789	0.0480658
								MSTRG.25774	-4.21043	7.31501	9.63035	0.00459224	0.0481762
								MSTRG.29554	0.555534	3.88148	9.62795	0.00459659	0.0481923
								MSTRG.10413	-0.744897	4.72016	9.62105	0.00460915	0.0482943
								MSTRG.21125	-0.406119	11.1911	9.61491	0.00462035	0.0483819
								MSTRG.11946	0.474997	4.94455	9.60318	0.00464181	0.0485751
								MSTRG.26753	0.792593	4.83711	9.60101	0.0046458	0.0485751
								MSTRG.8582	2.07454	3.85573	9.60018	0.00464732	0.0485751
								MSTRG.20381	2.61616	1.87698	9.59693	0.00465329	0.0486077
								MSTRG.8268	-1.39707	0.54439	9.59438	0.004658	0.0486271
								MSTRG.1496	0.934754	6.53046	9.58918	0.00466758	0.0486974
								MSTRG.30142	-0.885732	6.55755	9.58707	0.00467148	0.0487083
								MSTRG.10617	-0.236373	5.22248	9.58389	0.00467736	0.0487398
								MSTRG.16377	0.658527	4.89749	9.57513	0.0046936	0.0488571
								MSTRG.11983	-1.20731	-0.0176539	9.57473	0.00469434	0.0488571
								MSTRG.8635	0.560772	2.76111	9.5665	0.00470966	0.0489649
								MSTRG.9531	-3.81407	0.490254	9.56609	0.00471042	0.0489649
								MSTRG.1495	-0.413374	4.36402	9.55902	0.00472361	0.0490721
								MSTRG.13135	0.499991	6.68474	9.55388	0.00473324	0.0491423
								MSTRG.27755	-1.23218	7.44158	9.54966	0.00474117	0.0491947
								MSTRG.23769	1.73163	6.14151	9.54527	0.00474942	0.0492499
								MSTRG.7452	-3.11803	0.94502	9.54376	0.00475225	0.0492499
								MSTRG.13488	-0.547472	4.66492	9.53663	0.00476569	0.0493592
								MSTRG.25417	0.8882	4.95857	9.52678	0.00478434	0.0494089
								MSTRG.14451	-0.447024	3.55883	9.5267	0.00478449	0.0494089
								MSTRG.17462	0.338622	5.26784	9.52652	0.00478484	0.0494089
								MSTRG.22531	2.6617	3.19831	9.52644	0.00478499	0.0494089
								MSTRG.4189	-0.457839	4.71283	9.52634	0.00478518	0.0494089
								MSTRG.13325	-1.67788	1.145	9.52437	0.00478891	0.0494089
								MSTRG.10033	0.325412	5.64343	9.52282	0.00479186	0.0494089
								MSTRG.16668	1.49114	1.97273	9.52047	0.00479632	0.0494089
								MSTRG.20951	-0.566881	5.0422	9.52036	0.00479653	0.0494089
								MSTRG.23584	3.70297	1.44246	9.51383	0.00480897	0.0495071
								MSTRG.30089	-2.78801	1.79618	9.5092	0.00481782	0.0495479
								MSTRG.20055	-0.515355	2.39393	9.50688	0.00482224	0.0495479
								MSTRG.13380	0.832491	1.87627	9.50682	0.00482236	0.0495479
								MSTRG.14755	-1.01854	0.547479	9.50569	0.00482453	0.0495479
								MSTRG.25390	-0.358953	5.54049	9.49465	0.0048457	0.0497282
								MSTRG.16932	-1.56974	2.00137	9.4935	0.00484791	0.0497282
								MSTRG.2160	-1.47769	1.20257	9.48597	0.00486242	0.049834
								MSTRG.7346	-2.00294	0.771694	9.48512	0.00486406	0.049834
								MSTRG.19725	0.406777	5.11714	9.47929	0.00487535	0.0499197
								MSTRG.10990	-0.377396	6.31472	9.47545	0.00488278	0.0499643
								MSTRG.17691	0.811572	1.57119	9.47402	0.00488555	0.0499643

## Sheet: Somatic tissues
# Significantly differentially expressed genes (q< 0.05) between the E and L selection regimes. Obs! The table containes all genes with q-value < 0.05, without a fold change cut-off applied.
# HEAD and THORAX
# Females								# Males							# Sex-by-selection interaction
Gene ID	log FC (E/L)	log CPM	F	P-value	FDR			Gene ID	log FC (E/L)	log CPM	F	P-value	FDR		Gene	logFC	logCPM	F	PValue	FDR
MSTRG.15547	-5.15487	4.80444	186.784	2.44458e-13	4.17509e-09			MSTRG.14984	-10.2546	0.708705	308.081	1.47886e-13	2.52575e-09		MSTRG.23455	4.92177	6.38135	102.522	1.73809e-10	2.96849e-06
MSTRG.15557	-10.2491	0.275396	420.731	9.20384e-12	7.85962e-08			MSTRG.23455	-5.01492	6.38135	168.549	7.83671e-13	6.69216e-09		MSTRG.14984	7.38441	0.708705	108.284	1.74448e-09	1.4897e-05
MSTRG.29823	-4.76281	1.23794	118.251	3.85353e-11	2.19381e-07			MSTRG.23187	-5.41391	2.7993	137.374	7.6084e-12	4.33146e-08		MSTRG.23187	4.76901	2.7993	70.1673	7.72465e-09	4.39764e-05
MSTRG.20888	-2.6671	1.5558	101.421	1.94478e-10	8.30374e-07			MSTRG.15557	-9.78998	0.275396	381.99	1.75973e-11	6.19443e-08		MSTRG.11214	2.72071	3.10767	55.8671	6.40119e-08	0.000273315
MSTRG.23841	-2.11852	2.23821	94.1881	4.17249e-10	1.42524e-06			MSTRG.3931	-2.02986	3.7786	126.837	1.81346e-11	6.19443e-08		MSTRG.11211	2.64504	3.14223	40.3283	1.02956e-06	0.00351677
MSTRG.27855	2.96214	2.49596	91.9237	5.34997e-10	1.52287e-06			MSTRG.15547	-3.7903	4.80444	115.844	4.79912e-11	1.36607e-07		MSTRG.7507	-0.838387	5.36043	38.9855	1.34996e-06	0.00384267
MSTRG.21094	-4.0229	1.73149	88.5081	7.85655e-10	1.65994e-06			MSTRG.14454	1.60104	3.52308	102.133	1.8083e-10	4.412e-07		MSTRG.31778	4.40805	1.53242	35.985	2.52716e-06	0.00616592
MSTRG.28170	-4.90521	3.8039	87.7377	8.58166e-10	1.65994e-06			MSTRG.29823	-4.05363	1.23794	93.3448	4.57464e-10	9.16893e-07		MSTRG.31577	13.1563	0.859213	37.4418	5.76639e-06	0.0123105
MSTRG.20875	-2.78501	5.20603	87.5716	8.74725e-10	1.65994e-06			MSTRG.27855	2.97463	2.49596	92.8466	4.83169e-10	9.16893e-07		MSTRG.14718	0.833081	4.71951	31.2241	7.31631e-06	0.0138839
MSTRG.1983	-10.017	-0.260774	95.9009	1.20817e-09	2.06343e-06			MSTRG.12954	1.29644	2.49125	89.8644	6.73552e-10	1.15036e-06		MSTRG.12381	2.39536	2.18992	29.9853	9.79564e-06	0.0166788
MSTRG.24949	-4.12873	3.03948	83.58	1.3968e-09	2.16873e-06			MSTRG.31778	-5.50074	1.53242	83.8255	1.35648e-09	2.00244e-06		MSTRG.11209	2.25832	3.30601	29.5996	1.07423e-05	0.0166788
MSTRG.20019	-1.18617	5.68262	82.2037	1.64804e-09	2.34557e-06			MSTRG.28170	-4.70245	3.8039	83.5194	1.40695e-09	2.00244e-06		MSTRG.24363	1.95915	2.31227	27.3891	1.84722e-05	0.0262906
MSTRG.28815	-11.4506	2.01283	91.6008	1.84891e-09	2.42904e-06			MSTRG.246	1.81973	7.03519	77.9788	2.77594e-09	3.64694e-06		MSTRG.19748	-0.681549	6.30234	26.3847	2.38194e-05	0.0298116
MSTRG.12954	1.20762	2.49125	78.09	2.73736e-09	3.33938e-06			MSTRG.22566	2.47263	1.47957	77.2398	3.04775e-09	3.71804e-06		MSTRG.1393	6.83855	2.36743	27.727	2.46765e-05	0.0298116
MSTRG.19227	-2.72995	1.46619	76.1648	3.49563e-09	3.88413e-06			MSTRG.30878	-7.65423	0.100059	83.3026	4.40833e-09	5.01933e-06		MSTRG.6376	0.990715	3.61816	26.016	2.61827e-05	0.0298116
MSTRG.6516	-2.17219	6.34317	75.8523	3.63874e-09	3.88413e-06			MSTRG.1393	-9.14384	2.36743	81.244	5.52738e-09	5.90013e-06		MSTRG.26068	-8.85734	10.8213	25.7606	2.79686e-05	0.0298547
MSTRG.14717	2.05918	1.84408	74.2514	4.47813e-09	4.49894e-06			MSTRG.9421	-0.707483	6.24235	71.7681	6.22111e-09	6.2029e-06		MSTRG.8400	2.04552	4.86291	25.1931	3.24241e-05	0.0307863
MSTRG.14454	1.35211	3.52308	73.8075	4.74627e-09	4.50342e-06			MSTRG.30489	1.99858	1.15546	71.399	6.5374e-09	6.2029e-06		MSTRG.28815	-7.49215	2.01283	26.5665	3.24465e-05	0.0307863
MSTRG.30927	-3.42024	-0.0167551	72.0907	5.95819e-09	5.35579e-06			MSTRG.14717	1.98698	1.84408	69.7315	8.19866e-09	7.36974e-06		MSTRG.24099	0.766431	5.14417	24.4524	3.94284e-05	0.0317894
MSTRG.22610	1.45207	3.80449	70.6516	7.23223e-09	5.99756e-06			MSTRG.6330	-2.85632	1.27778	68.7589	9.37375e-09	8.00471e-06		MSTRG.14490	1.94513	8.35017	24.3395	4.0633e-05	0.0317894
MSTRG.31014	2.30858	3.81729	70.5081	7.37448e-09	5.99756e-06			MSTRG.20019	-1.07072	5.68262	67.385	1.13534e-08	9.10893e-06		MSTRG.7411	1.21596	6.41598	24.0413	4.4009e-05	0.0317894
MSTRG.18239	-1.56279	3.22834	70	7.90301e-09	6.13525e-06			MSTRG.10112	1.58929	3.44805	67.1509	1.17335e-08	9.10893e-06		MSTRG.23799	11.6792	-0.23735	26.6811	4.81194e-05	0.0317894
MSTRG.15424	1.31996	4.38902	69.2543	8.75406e-09	6.50046e-06			MSTRG.11186	-1.77513	4.33079	66.725	1.24608e-08	9.25296e-06		MSTRG.18585	1.1369	5.49333	23.588	4.97328e-05	0.0317894
MSTRG.4472	-3.17293	2.60371	68.2067	1.01206e-08	6.94556e-06			MSTRG.11756	-1.20785	3.78056	66.1087	1.36005e-08	9.4126e-06		MSTRG.18978	2.20208	3.94229	23.5123	5.07648e-05	0.0317894
MSTRG.9804	-3.17888	0.662476	68.174	1.01668e-08	6.94556e-06			MSTRG.24949	-3.56797	3.03948	65.9365	1.39387e-08	9.4126e-06		MSTRG.26311	19.5304	10.1395	24.5505	5.30724e-05	0.0317894
MSTRG.30878	-7.03428	0.100059	75.1403	1.11129e-08	7.29988e-06			MSTRG.4796	-0.723915	4.16432	65.6664	1.44874e-08	9.4126e-06		MSTRG.13124	-0.82732	3.57372	23.2566	5.4427e-05	0.0317894
MSTRG.28750	-1.58432	3.46123	67.0856	1.18419e-08	7.49069e-06			MSTRG.31014	2.21712	3.81729	65.4797	1.48803e-08	9.4126e-06		MSTRG.11797	0.52674	4.96301	23.2257	5.4887e-05	0.0317894
MSTRG.5957	-2.64767	1.40289	66.6642	1.25685e-08	7.66631e-06			MSTRG.23678	-2.05344	2.02368	64.7316	1.6574e-08	1.00452e-05		MSTRG.26053	2.01054	3.53366	23.1963	5.53298e-05	0.0317894
MSTRG.2678	-1.31245	3.89521	66.3999	1.30486e-08	7.68471e-06			MSTRG.18415	-1.85856	4.94645	64.3814	1.74373e-08	1.00452e-05		MSTRG.20533	2.19643	3.89204	23.1099	5.66538e-05	0.0317894
MSTRG.30808	-0.672252	4.64827	64.1497	1.80348e-08	1.02672e-05			MSTRG.6933	1.72832	2.64274	64.3	1.76448e-08	1.00452e-05		MSTRG.246	-1.36129	7.03519	22.9701	5.88701e-05	0.0317894
MSTRG.2096	-5.9581	4.82674	63.3408	2.03009e-08	1.10779e-05			MSTRG.27974	-10.3126	3.69607	81.4164	1.84407e-08	1.01596e-05		MSTRG.22708	1.83437	3.67186	22.9478	5.92311e-05	0.0317894
MSTRG.3955	-0.814402	5.31317	63.1901	2.07561e-08	1.10779e-05			MSTRG.680	1.07242	6.58476	62.8884	2.17007e-08	1.13935e-05		MSTRG.14637	0.675702	3.66542	22.9276	5.95621e-05	0.0317894
MSTRG.4796	-0.703945	4.16432	61.896	2.51489e-08	1.30157e-05			MSTRG.14489	-2.53321	7.48271	62.7913	2.20145e-08	1.13935e-05		MSTRG.984	0.78147	5.53771	22.6666	6.40085e-05	0.0331273
MSTRG.18415	-1.81722	4.94645	61.5882	2.63351e-08	1.32287e-05			MSTRG.23106	2.14441	4.03438	61.814	2.54593e-08	1.27888e-05		MSTRG.18867	2.99149	2.77179	22.5546	6.60245e-05	0.0331657
MSTRG.23678	-1.99848	2.02368	61.1542	2.81115e-08	1.34292e-05			MSTRG.20875	-2.28361	5.20603	61.2579	2.76757e-08	1.32388e-05		MSTRG.220	0.658538	4.99625	22.2881	7.11045e-05	0.034697
MSTRG.18449	2.68999	4.96114	61.1083	2.83068e-08	1.34292e-05			MSTRG.22636	1.22084	4.76247	61.203	2.79055e-08	1.32388e-05		MSTRG.11841	1.26646	8.85093	22.1652	7.35887e-05	0.0349117
MSTRG.20720	-1.23892	5.70207	60.9172	2.91353e-08	1.34487e-05			MSTRG.29807	-10.2246	1.26688	76.79	2.94871e-08	1.36111e-05		MSTRG.1183	0.982093	7.8149	21.8523	8.03454e-05	0.0355804
MSTRG.16731	-0.677943	11.7729	60.6472	3.03513e-08	1.36413e-05			MSTRG.25604	-0.999462	4.56202	60.3248	3.18754e-08	1.43263e-05		MSTRG.30806	9.13414	2.97169	22.7813	8.32771e-05	0.0355804
MSTRG.29807	-10.1189	1.26688	75.8585	3.24991e-08	1.42321e-05			MSTRG.27478	-3.13419	5.42881	59.6951	3.50949e-08	1.53689e-05		MSTRG.3317	5.67935	0.721237	21.7059	8.37334e-05	0.0355804
MSTRG.2221	1.83978	3.05254	59.7012	3.5062e-08	1.49706e-05			MSTRG.22714	-2.96872	4.17784	59.0507	3.87559e-08	1.61608e-05		MSTRG.5620	3.11345	4.53039	21.6671	8.46568e-05	0.0355804
MSTRG.27974	-8.74537	3.69607	74.5175	3.74471e-08	1.5599e-05			MSTRG.22023	-2.66077	1.45323	58.9227	3.95308e-08	1.61608e-05		MSTRG.17029	-0.642994	5.97771	21.6129	8.5967e-05	0.0355804
MSTRG.28551	-2.32468	4.30543	58.8463	4.00015e-08	1.62663e-05			MSTRG.15816	1.00322	4.04336	58.8883	3.97419e-08	1.61608e-05		MSTRG.9354	1.31365	4.4666	21.5129	8.84379e-05	0.0355804
MSTRG.18414	-1.54139	4.21288	58.3477	4.32247e-08	1.689e-05			MSTRG.23578	-8.11482	1.46623	64.6883	4.09965e-08	1.62832e-05		MSTRG.12143	1.94737	2.96778	21.4104	9.10541e-05	0.0355804
MSTRG.23578	-9.26815	1.46623	64.2393	4.3513e-08	1.689e-05			MSTRG.13056	1.64443	2.20473	58.3344	4.33146e-08	1.6813e-05		MSTRG.7779	-1.01832	5.60455	21.3869	9.16646e-05	0.0355804
MSTRG.9179	-9.53357	0.0228376	63.6339	4.71764e-08	1.7905e-05			MSTRG.2575	1.39624	4.97675	57.9105	4.6282e-08	1.75656e-05		MSTRG.2176	-1.44572	2.02899	21.1772	9.73171e-05	0.0359994
MSTRG.14984	-2.8702	0.708705	71.3241	5.29216e-08	1.96489e-05			MSTRG.22565	-1.68729	3.79677	57.563	4.8878e-08	1.81476e-05		MSTRG.22451	2.95421	2.28324	21.1635	9.77007e-05	0.0359994
MSTRG.25191	-2.33167	3.2124	56.3012	5.9709e-08	2.16972e-05			MSTRG.15424	1.1972	4.38902	57.3425	5.06064e-08	1.83895e-05		MSTRG.10158	-0.98967	5.04856	21.115	9.90673e-05	0.0359994
MSTRG.6330	-2.58862	1.27778	56.1141	6.15242e-08	2.18911e-05			MSTRG.20302	-6.19128	3.27889	56.823	5.49453e-08	1.95502e-05		MSTRG.14434	0.88752	4.39715	20.7857	0.000108906	0.0384439
MSTRG.25343	-1.55425	3.96513	55.9277	6.33915e-08	2.20952e-05			MSTRG.24083	1.20386	4.42519	56.1967	6.07152e-08	2.04074e-05		MSTRG.30922	1.9112	3.18372	20.7418	0.000110296	0.0384439
MSTRG.20302	-6.06121	3.27889	55.6318	6.64831e-08	2.27093e-05			MSTRG.1983	-5.83814	-0.260774	61.7563	6.08416e-08	2.04074e-05		MSTRG.28208	3.01693	-0.329333	20.5745	0.00011577	0.038788
MSTRG.22635	1.41775	7.06655	55.5061	6.78444e-08	2.27199e-05			MSTRG.9792	-2.87932	1.77734	56.1737	6.09391e-08	2.04074e-05		MSTRG.28271	1.01843	4.00512	20.5443	0.000116791	0.038788
MSTRG.16411	-1.47696	6.03691	55.1697	7.16396e-08	2.35084e-05			MSTRG.7507	0.707887	5.36043	55.3645	6.94152e-08	2.27989e-05		MSTRG.10245	1.0014	6.42754	20.506	0.000118097	0.038788
MSTRG.6539	-3.44092	1.6863	55.0495	7.30504e-08	2.35084e-05			MSTRG.30059	-2.86222	2.53327	55.1727	7.16054e-08	2.30745e-05		MSTRG.24512	13.4042	-0.507552	22.6583	0.000121812	0.0392534
MSTRG.9327	2.93251	1.87301	54.8986	7.48649e-08	2.35084e-05			MSTRG.11653	0.912615	4.13733	55.0146	7.34661e-08	2.32357e-05		MSTRG.8571	5.16058	5.52699	20.2471	0.000127354	0.0402794
MSTRG.11453	7.97586	0.0365203	60.1762	7.57048e-08	2.35084e-05			MSTRG.23660	-0.55328	4.22827	54.3146	8.23568e-08	2.5574e-05		MSTRG.12708	0.829275	3.42143	19.942	0.000139279	0.04192
MSTRG.23931	1.12126	3.22873	54.4575	8.0451e-08	2.40949e-05			MSTRG.23269	-1.55752	2.614	54.0129	8.65395e-08	2.6393e-05		MSTRG.14302	-1.20065	1.97327	19.934	0.000139608	0.04192
MSTRG.9790	-3.2426	1.14155	54.3557	8.1804e-08	2.40949e-05			MSTRG.29107	2.03644	4.55541	53.8557	8.88109e-08	2.66105e-05		MSTRG.25500	0.784581	6.20324	19.9268	0.000139905	0.04192
MSTRG.22636	1.14898	4.76247	54.354	8.1826e-08	2.40949e-05			MSTRG.14990	-2.51946	4.28741	53.3686	9.62612e-08	2.83456e-05		MSTRG.342	1.20066	5.85363	19.7127	0.000149037	0.0432605
MSTRG.28521	1.36195	4.32403	53.8332	8.91408e-08	2.5804e-05			MSTRG.25343	-1.49859	3.96513	52.0839	1.19346e-07	3.44831e-05		MSTRG.13105	2.96918	4.59476	19.7035	0.000149445	0.0432605
MSTRG.5409	-0.654381	6.74462	53.4093	9.56142e-08	2.72166e-05			MSTRG.5957	-2.27918	1.40289	51.9954	1.21142e-07	3.44831e-05		MSTRG.8084	1.36967	3.16334	19.5945	0.000154355	0.0439373
MSTRG.25491	-2.06386	6.53766	52.9586	1.03056e-07	2.86208e-05			MSTRG.14909	9.32365	-0.2851	74.6716	1.34605e-07	3.6354e-05		MSTRG.14260	1.33641	3.63861	19.3962	0.000163736	0.045212
MSTRG.30855	-0.75173	5.00744	52.9098	1.03899e-07	2.86208e-05			MSTRG.1635	0.685339	5.27354	51.3627	1.34867e-07	3.6354e-05		MSTRG.26307	13.9405	9.12928	19.3882	0.000164128	0.045212
MSTRG.14909	9.63446	-0.2851	76.9762	1.08894e-07	2.95206e-05			MSTRG.30855	-0.739422	5.00744	51.3575	1.34987e-07	3.6354e-05		MSTRG.18760	1.08564	4.08978	19.3114	0.000167938	0.0455271
MSTRG.19520	-3.88682	0.447783	51.8716	1.23704e-07	3.30116e-05			MSTRG.18414	-1.43945	4.21288	51.298	1.36362e-07	3.6354e-05		MSTRG.30687	-1.03041	5.30173	19.1695	0.000175227	0.0461474
MSTRG.23284	1.43735	5.52836	51.764	1.25979e-07	3.30818e-05			MSTRG.29106	2.98955	2.13519	51.1203	1.40561e-07	3.6354e-05		MSTRG.1291	0.927071	4.74928	19.0813	0.000179932	0.0461474
MSTRG.9801	-3.61191	0.592516	51.6774	1.27841e-07	3.30818e-05			MSTRG.21094	-2.88373	1.73149	51.0588	1.42047e-07	3.6354e-05		MSTRG.1372	0.437293	4.32744	19.0714	0.000180468	0.0461474
MSTRG.9762	2.85828	1.99836	51.4331	1.33259e-07	3.39691e-05			MSTRG.6539	-3.27797	1.6863	51.0355	1.42615e-07	3.6354e-05		MSTRG.12464	1.27204	4.48488	19.061	0.000181034	0.0461474
MSTRG.25326	-1.38404	2.76753	50.7739	1.49153e-07	3.74616e-05			MSTRG.22795	-0.714195	5.13591	50.755	1.49639e-07	3.75835e-05		MSTRG.8775	0.631812	4.79546	18.8889	0.000190674	0.0478901
MSTRG.2095	-1.95183	3.74865	50.6798	1.51585e-07	3.74782e-05			MSTRG.23841	-1.52258	2.23821	50.6456	1.52478e-07	3.77417e-05		MSTRG.11186	1.29372	4.33079	18.8024	0.000195727	0.04813
MSTRG.27892	-8.8781	1.54528	50.6027	1.53608e-07	3.74782e-05			MSTRG.29515	-2.81396	2.95146	50.1324	1.66597e-07	4.06473e-05		MSTRG.26503	15.4567	9.65591	18.7765	0.000197266	0.04813
MSTRG.21545	-0.798998	7.09542	49.9401	1.72248e-07	4.0879e-05			MSTRG.20720	-1.11694	5.70207	49.8461	1.75082e-07	4.21159e-05		MSTRG.21442	1.23228	4.16533	18.6323	0.000206087	0.0487813
MSTRG.13587	-0.867912	9.21673	49.9372	1.72334e-07	4.0879e-05			MSTRG.10974	-2.79564	1.32376	49.7513	1.77995e-07	4.22218e-05		MSTRG.12473	0.774626	3.4702	18.6135	0.000207274	0.0487813
MSTRG.27216	2.4078	1.97737	49.3576	1.90655e-07	4.37956e-05			MSTRG.25326	-1.35755	2.76753	49.0572	2.00967e-07	4.70179e-05		MSTRG.11349	-1.11494	2.56909	18.5828	0.000209214	0.0487813
MSTRG.4240	-1.42298	5.31849	49.296	1.92722e-07	4.37956e-05			MSTRG.28002	1.22577	4.01273	48.6974	2.14115e-07	4.94172e-05		MSTRG.5353	0.83646	5.31509	18.5111	0.000213836	0.0487813
MSTRG.30806	11.6332	2.97169	53.7197	1.93716e-07	4.37956e-05			MSTRG.4472	-2.60577	2.60371	48.5106	2.21308e-07	5.03963e-05		MSTRG.196	1.3335	3.83907	18.484	0.000215608	0.0487813
MSTRG.22566	1.93973	1.47957	49.1792	1.96709e-07	4.37956e-05			MSTRG.30736	-1.20323	2.87156	48.0968	2.38178e-07	5.35241e-05		MSTRG.13740	-0.636251	4.55876	18.4619	0.000217072	0.0487813
MSTRG.1342	-0.662706	4.83827	49.1577	1.97451e-07	4.37956e-05			MSTRG.19227	-2.09246	1.46619	47.5977	2.60397e-07	5.77574e-05		MSTRG.24632	1.96974	2.45678	18.3923	0.000221731	0.0491812
MSTRG.29850	1.71535	2.38612	49.0011	2.02959e-07	4.44403e-05			MSTRG.2096	-4.87887	4.82674	47.4974	2.65123e-07	5.80517e-05
MSTRG.22023	-2.40918	1.45323	48.5787	2.18657e-07	4.69006e-05			MSTRG.9179	-6.82546	0.0228376	50.6765	3.10348e-07	6.70941e-05
MSTRG.10307	0.824015	3.76101	48.5521	2.19688e-07	4.69006e-05			MSTRG.11453	6.05189	0.0365203	49.7066	3.62174e-07	7.69788e-05
MSTRG.29565	-2.48717	6.70208	48.433	2.2437e-07	4.69037e-05			MSTRG.14490	-1.93395	8.35017	45.7377	3.65085e-07	7.69788e-05
MSTRG.22714	-2.67419	4.17784	48.4123	2.25195e-07	4.69037e-05			MSTRG.5412	-2.35444	1.4281	45.3422	3.92742e-07	8.14174e-05
MSTRG.5354	-0.923129	7.64382	48.1406	2.3633e-07	4.86299e-05			MSTRG.26279	1.79202	3.95188	45.3021	3.9567e-07	8.14174e-05
MSTRG.24099	0.760857	5.14417	47.8148	2.50467e-07	5.09254e-05			MSTRG.21644	-1.88285	1.28129	45.0743	4.12754e-07	8.39217e-05
MSTRG.26339	-2.03819	6.14888	47.385	2.70534e-07	5.43582e-05			MSTRG.9327	2.61022	1.87301	44.9568	4.21877e-07	8.47674e-05
MSTRG.240	-4.83422	2.12231	47.3095	2.74233e-07	5.44609e-05			MSTRG.16400	-0.779161	4.8805	44.8047	4.34006e-07	8.61906e-05
MSTRG.3821	-3.91936	2.34572	46.5209	3.16322e-07	6.20972e-05			MSTRG.30012	2.90273	1.35389	44.6881	4.43565e-07	8.70764e-05
MSTRG.24083	1.08972	4.42519	46.1777	3.36763e-07	6.51069e-05			MSTRG.2975	-2.64201	1.18701	44.2006	4.8604e-07	9.43304e-05
MSTRG.30173	-1.33943	6.45954	46.096	3.41839e-07	6.51069e-05			MSTRG.2095	-1.80971	3.74865	44.0177	5.03093e-07	9.65429e-05
MSTRG.4540	-3.66201	-0.0456219	46.0761	3.43089e-07	6.51069e-05			MSTRG.24080	0.899065	4.21857	43.7023	5.34025e-07	0.000100389
MSTRG.617	-1.34202	8.16736	46.0035	3.47685e-07	6.5254e-05			MSTRG.28727	1.6213	3.94684	43.6938	5.3489e-07	0.000100389
MSTRG.23295	1.63157	4.51296	45.5755	3.76167e-07	6.98321e-05			MSTRG.23944	-1.76746	2.71018	43.4652	5.58632e-07	0.000103705
MSTRG.10490	-0.90353	6.3999	45.1394	4.07794e-07	7.48894e-05			MSTRG.5413	-0.657434	4.37336	43.1775	5.90145e-07	0.000108377
MSTRG.3931	-1.17184	3.7786	44.5061	4.58934e-07	8.33845e-05			MSTRG.2221	1.53822	3.05254	42.8405	6.29509e-07	0.000114313
MSTRG.1646	-1.49702	3.55836	44.3642	4.71313e-07	8.44426e-05			MSTRG.30927	-2.50986	-0.0167551	42.7084	6.45699e-07	0.000114313
MSTRG.545	-1.33851	2.82809	44.3037	4.76704e-07	8.44426e-05			MSTRG.9801	-3.21469	0.592516	42.6446	6.53683e-07	0.000114313
MSTRG.8308	2.04105	4.73577	44.2716	4.79591e-07	8.44426e-05			MSTRG.16122	1.07494	6.80736	42.6326	6.55195e-07	0.000114313
MSTRG.26996	-0.986234	11.8129	43.871	5.17231e-07	9.01407e-05			MSTRG.14650	3.27258	0.352977	42.6268	6.55931e-07	0.000114313
MSTRG.22683	-13.8954	4.56327	52.4018	5.50736e-07	9.50103e-05			MSTRG.18239	-1.20444	3.22834	42.5004	6.72124e-07	0.000115952
MSTRG.14990	-2.23972	4.28741	43.0111	6.09239e-07	0.000104052			MSTRG.22635	1.23024	7.06655	42.2042	7.11776e-07	0.000121564
MSTRG.10427	1.1746	3.0202	42.4478	6.7898e-07	0.000114815			MSTRG.12555	1.10953	5.1055	41.824	7.66405e-07	0.000129598
MSTRG.13997	0.855085	4.85709	42.1784	7.15349e-07	0.000118496			MSTRG.21308	0.860533	4.7471	41.3659	8.38326e-07	0.000139066
MSTRG.23269	-1.37033	2.614	42.1605	7.17835e-07	0.000118496			MSTRG.30670	1.17635	5.35924	41.3637	8.38681e-07	0.000139066
MSTRG.23260	-3.13874	-0.242427	42.1099	7.2492e-07	0.000118496			MSTRG.28551	-1.91605	4.30543	41.2291	8.61182e-07	0.000141424
MSTRG.8037	-1.86689	1.69248	42.0845	7.28505e-07	0.000118496			MSTRG.29867	2.07606	4.21891	41.1717	8.70973e-07	0.00014167
MSTRG.24449	0.928676	4.28449	41.9669	7.45368e-07	0.000120096			MSTRG.30928	-1.8615	2.57219	40.9614	9.07889e-07	0.000146281
MSTRG.12308	-0.818179	5.43668	41.7682	7.74798e-07	0.000123671			MSTRG.19059	1.43998	5.33618	40.9138	9.16468e-07	0.000146284
MSTRG.3416	-1.61357	8.79111	41.6464	7.93475e-07	0.000125479			MSTRG.2678	-1.02221	3.89521	40.8595	9.26365e-07	0.000146494
MSTRG.1635	0.615083	5.27354	41.4107	8.30971e-07	0.000130203			MSTRG.30560	2.45462	0.994802	40.5977	9.75768e-07	0.000150816
MSTRG.14877	-0.566266	4.81953	41.3623	8.38923e-07	0.000130254			MSTRG.240	-4.26569	2.12231	40.5858	9.78083e-07	0.000150816
MSTRG.26430	-7.81377	0.0609689	44.1094	9.22258e-07	0.000141903			MSTRG.8308	1.94607	4.73577	40.5685	9.81436e-07	0.000150816
MSTRG.29106	2.64156	2.13519	40.7768	9.41679e-07	0.000142421			MSTRG.24945	-1.18009	3.46664	40.5299	9.89017e-07	0.000150816
MSTRG.5303	1.83701	2.73355	40.7735	9.423e-07	0.000142421			MSTRG.20888	-1.59035	1.5558	40.4253	1.00984e-06	0.000152628
MSTRG.4575	8.318	-0.656775	43.2844	1.06567e-06	0.000159654			MSTRG.25284	-0.815258	5.10408	40.2961	1.03622e-06	0.000155241
MSTRG.17088	-1.45814	3.37421	39.7858	1.14787e-06	0.000169353			MSTRG.18232	0.990564	6.59595	40.1894	1.05856e-06	0.000157209
MSTRG.28230	10.0717	0.338668	54.3151	1.15429e-06	0.000169353			MSTRG.9877	-0.701268	4.6338	39.747	1.15687e-06	0.00017033
MSTRG.28955	-0.899689	3.65024	39.7329	1.16015e-06	0.000169353			MSTRG.19174	-2.82671	0.90178	39.5309	1.20844e-06	0.000176402
MSTRG.25849	-2.57436	0.765166	39.6801	1.17259e-06	0.000169717			MSTRG.3416	-1.56513	8.79111	39.2807	1.27128e-06	0.000184001
MSTRG.8002	1.64289	4.53661	39.5577	1.2019e-06	0.000172498			MSTRG.9804	-2.31151	0.662476	38.9841	1.35034e-06	0.000193802
MSTRG.30562	-10.0932	0.857072	42.5247	1.21939e-06	0.00017355			MSTRG.17916	1.59013	0.58872	38.6267	1.45274e-06	0.000206761
MSTRG.20877	-4.30309	0.257464	39.4019	1.24041e-06	0.000175082			MSTRG.14678	-2.97677	0.0535371	38.4158	1.51707e-06	0.000214133
MSTRG.14650	3.12326	0.352977	39.2622	1.27605e-06	0.000177926			MSTRG.17088	-1.4207	3.37421	37.8927	1.69028e-06	0.000236625
MSTRG.12643	-1.98896	3.54235	39.2144	1.2885e-06	0.000177926			MSTRG.22689	-1.51051	2.35985	37.3484	1.89337e-06	0.000262902
MSTRG.27254	-1.80004	-0.0161528	39.2018	1.29181e-06	0.000177926			MSTRG.20419	1.12749	6.67901	36.9916	2.04071e-06	0.000281074
MSTRG.9584	-1.15853	4.76534	39.1584	1.30323e-06	0.000178064			MSTRG.26430	-6.82204	0.0609689	39.2694	2.21356e-06	0.000302443
MSTRG.28727	1.5268	3.94684	38.8391	1.3909e-06	0.000188533			MSTRG.25797	3.19864	0.13576	36.5327	2.24863e-06	0.000303371
MSTRG.14894	-0.523829	7.11665	38.7503	1.4164e-06	0.000190478			MSTRG.5409	-0.540278	6.74462	36.5176	2.25588e-06	0.000303371
MSTRG.16848	-4.87665	0.284321	38.6716	1.43943e-06	0.000190638			MSTRG.4617	-2.15915	3.39214	36.479	2.27443e-06	0.000303476
MSTRG.3628	-0.727312	5.10234	38.6699	1.43991e-06	0.000190638			MSTRG.23284	1.18849	5.52836	35.889	2.57973e-06	0.000341545
MSTRG.9320	-8.8299	0.166206	45.1412	1.60603e-06	0.000209874			MSTRG.9320	-8.57197	0.166206	42.0235	2.64205e-06	0.000347087
MSTRG.22565	-1.3623	3.79677	38.1282	1.60979e-06	0.000209874			MSTRG.20311	-2.47302	0.387582	35.7357	2.6661e-06	0.000347087
MSTRG.29107	1.68096	4.55541	37.3963	1.87448e-06	0.000242532			MSTRG.20197	4.07549	0.286965	35.7071	2.68256e-06	0.000347087
MSTRG.21644	-1.69426	1.28129	37.2994	1.91292e-06	0.000245645			MSTRG.18513	1.34383	3.39343	35.6212	2.73262e-06	0.000350906
MSTRG.11756	-0.89994	3.78056	37.0865	2.00035e-06	0.000254955			MSTRG.14682	-2.93516	0.897189	34.8992	3.19577e-06	0.000407318
MSTRG.10037	1.38184	7.4365	36.8206	2.11567e-06	0.000267656			MSTRG.10509	0.949185	4.21578	34.7633	3.29211e-06	0.000413593
MSTRG.19532	-0.742326	4.51013	36.7155	2.16317e-06	0.000271653			MSTRG.7493	-0.732308	5.50473	34.7614	3.29344e-06	0.000413593
MSTRG.25500	0.75503	6.20324	36.6337	2.201e-06	0.000274386			MSTRG.25849	-2.34234	0.765166	34.6218	3.39567e-06	0.000423319
MSTRG.10350	0.848824	5.07194	36.5003	2.26414e-06	0.000280005			MSTRG.17746	-1.19364	2.80185	34.5774	3.42891e-06	0.000424364
MSTRG.28169	-2.27173	1.44129	36.4698	2.27886e-06	0.000280005			MSTRG.18449	1.95638	4.96114	34.1863	3.73717e-06	0.000459188
MSTRG.30090	2.41139	1.54933	36.1306	2.44968e-06	0.000298843			MSTRG.11970	0.983732	3.81655	34.1035	3.80622e-06	0.000464332
MSTRG.30928	-1.7419	2.57219	36.077	2.47792e-06	0.000300145			MSTRG.29565	-2.04385	6.70208	33.8139	4.05874e-06	0.000487917
MSTRG.11071	-2.45258	0.264065	35.8968	2.5754e-06	0.000308815			MSTRG.24556	-7.10114	1.68462	33.7969	4.0741e-06	0.000487917
MSTRG.2046	2.27106	2.95344	35.8592	2.59626e-06	0.000308815			MSTRG.15831	0.763583	4.48956	33.7846	4.08526e-06	0.000487917
MSTRG.17092	0.932332	3.29092	35.8458	2.60375e-06	0.000308815			MSTRG.15553	-2.01444	3.22616	33.6697	4.19115e-06	0.000497088
MSTRG.26053	1.79355	3.53366	35.6516	2.71482e-06	0.000319768			MSTRG.16411	-1.13938	6.03691	33.4775	4.37482e-06	0.000515294
MSTRG.30687	-1.00395	5.30173	35.5782	2.75813e-06	0.000322644			MSTRG.22996	-2.3213	7.54824	33.3721	4.47932e-06	0.000520926
MSTRG.12460	4.20132	0.119214	35.3804	2.87853e-06	0.000334439			MSTRG.10490	-0.774965	6.3999	33.3678	4.48365e-06	0.000520926
MSTRG.9674	-0.834188	2.2061	35.3212	2.91562e-06	0.000335236			MSTRG.4780	0.705585	5.30348	33.3115	4.54062e-06	0.000521692
MSTRG.10974	-2.33437	1.32376	35.3041	2.92644e-06	0.000335236			MSTRG.28230	6.76184	0.338668	43.7945	4.55132e-06	0.000521692
MSTRG.27064	-1.13705	4.56281	35.2761	2.94429e-06	0.000335236			MSTRG.22683	-7.70663	4.56327	38.6841	4.63771e-06	0.000528049
MSTRG.6540	-9.71588	-0.480966	41.3217	2.96582e-06	0.000335452			MSTRG.15086	4.12493	-0.0592307	33.1716	4.68547e-06	0.000529955
MSTRG.26068	-8.9413	10.8213	35.1763	3.00874e-06	0.000338067			MSTRG.11952	0.682378	6.16808	33.0448	4.82121e-06	0.00053859
MSTRG.23750	-1.86064	2.78335	34.8297	3.24468e-06	0.000362196			MSTRG.3821	-3.19413	2.34572	33.0414	4.82489e-06	0.00053859
MSTRG.27549	-0.799626	9.13704	34.7655	3.29053e-06	0.000364929			MSTRG.29736	2.17823	3.40146	32.962	4.91205e-06	0.000544759
MSTRG.16862	1.12645	3.01853	34.643	3.37997e-06	0.00037243			MSTRG.15078	1.64615	1.61075	32.8947	4.98724e-06	0.00054953
MSTRG.23632	1.00147	5.03395	34.5499	3.44964e-06	0.000377669			MSTRG.30089	-6.22439	1.79618	32.4307	5.54098e-06	0.00060663
MSTRG.2641	-2.20344	5.82909	34.4184	3.55081e-06	0.000386269			MSTRG.23260	-2.68419	-0.242427	32.3579	5.63371e-06	0.00061143
MSTRG.23063	-0.777358	7.82718	34.3051	3.64052e-06	0.000393521			MSTRG.10269	-1.16537	4.57068	32.3255	5.67554e-06	0.00061143
MSTRG.25779	-4.94798	2.9491	34.1962	3.72906e-06	0.000400557			MSTRG.6516	-1.38127	6.34317	32.3126	5.69222e-06	0.00061143
MSTRG.4210	-0.66623	5.62944	34.1345	3.78025e-06	0.000403518			MSTRG.21506	1.01025	3.10646	32.0814	6.00141e-06	0.000640613
MSTRG.23887	-0.479062	5.0107	33.971	3.91959e-06	0.00041372			MSTRG.2113	-0.560843	4.94478	32.0371	6.06272e-06	0.000643138
MSTRG.2152	-0.796817	3.34137	33.9656	3.92427e-06	0.00041372			MSTRG.16344	-0.901765	5.40512	31.9241	6.2221e-06	0.000655971
MSTRG.1220	-1.0383	5.03152	33.9163	3.96747e-06	0.000415708			MSTRG.4475	1.13601	5.55627	31.8142	6.38163e-06	0.000666448
MSTRG.29515	-2.25437	2.95146	33.7841	4.08567e-06	0.000425483			MSTRG.30090	2.2483	1.54933	31.7841	6.42598e-06	0.000666448
MSTRG.14491	0.827029	3.84143	33.6449	4.21438e-06	0.000436227			MSTRG.24000	0.68164	3.90155	31.7756	6.43855e-06	0.000666448
MSTRG.15816	0.754227	4.04336	33.4663	4.38579e-06	0.000451235			MSTRG.21841	1.30559	3.45473	31.6911	6.56538e-06	0.000675483
MSTRG.12708	0.761732	3.42143	33.4251	4.42646e-06	0.000452692			MSTRG.24448	-0.401506	5.92311	31.5526	6.77904e-06	0.000693288
MSTRG.17746	-1.17391	2.80185	33.3673	4.48412e-06	0.000455858			MSTRG.3362	0.991244	4.03101	31.1642	7.41903e-06	0.000754224
MSTRG.18585	0.956744	5.49333	33.1143	4.74632e-06	0.000479312			MSTRG.5633	1.30589	1.88673	31.0942	7.54123e-06	0.00076211
MSTRG.13156	-1.36102	0.987991	33.0529	4.81233e-06	0.000479312			MSTRG.28677	0.847597	5.94447	30.7087	8.25397e-06	0.000829232
MSTRG.921	0.989976	4.32626	33.0286	4.83881e-06	0.000479312			MSTRG.23887	-0.454759	5.0107	30.6629	8.34347e-06	0.000833322
MSTRG.29247	-1.10972	3.47671	32.9926	4.87828e-06	0.000479312			MSTRG.10427	0.991151	3.0202	30.5554	8.55741e-06	0.000849721
MSTRG.28677	0.879126	5.94447	32.9917	4.87923e-06	0.000479312			MSTRG.14016	-0.53108	4.92471	30.4849	8.70082e-06	0.000858967
MSTRG.20540	-1.77924	4.12768	32.9881	4.8832e-06	0.000479312			MSTRG.6709	3.17428	1.0222	30.2522	9.1933e-06	0.000894755
MSTRG.31016	3.3927	5.30923	32.8728	5.01205e-06	0.000489147			MSTRG.8935	0.604631	5.59317	30.2506	9.19695e-06	0.000894755
MSTRG.27506	10.395	1.14815	35.0403	5.04999e-06	0.00049005			MSTRG.22160	2.99877	3.86464	30.2398	9.2205e-06	0.000894755
MSTRG.30489	1.32537	1.15546	32.782	5.11599e-06	0.00049365			MSTRG.10045	0.967454	4.63556	30.1448	9.4307e-06	0.000909983
MSTRG.28676	1.96745	5.79624	32.6369	5.28709e-06	0.000507294			MSTRG.21650	-2.35074	1.19232	30.0798	9.57767e-06	0.000918972
MSTRG.3530	-0.517461	5.69785	32.5517	5.39049e-06	0.000514325			MSTRG.8232	1.69218	0.920282	29.8554	1.01039e-05	0.00096405
MSTRG.3869	0.510108	4.8068	32.5266	5.42132e-06	0.000514393			MSTRG.28815	-3.95845	2.01283	31.655	1.02374e-05	0.000971361
MSTRG.15600	-1.42243	1.92527	32.2707	5.74702e-06	0.000542284			MSTRG.12460	3.71596	0.119214	29.6666	1.05709e-05	0.000997463
MSTRG.9174	-0.817877	4.53443	32.2376	5.79055e-06	0.000543389			MSTRG.26742	1.23177	3.8249	29.613	1.07076e-05	0.00100481
MSTRG.19903	2.86562	1.20372	32.1809	5.86622e-06	0.000547482			MSTRG.9178	-2.03323	5.85424	29.5767	1.08014e-05	0.00100807
MSTRG.31223	3.18163	0.691631	32.0482	6.04729e-06	0.000561313			MSTRG.19679	-0.497881	4.68618	29.4523	1.11293e-05	0.00103303
MSTRG.25566	-1.09917	7.64328	31.9793	6.1438e-06	0.000567189			MSTRG.26277	1.24443	0.49807	29.3074	1.15249e-05	0.00106397
MSTRG.25950	1.46907	4.17902	31.9218	6.22548e-06	0.00057164			MSTRG.24363	-1.4585	2.31227	29.1903	1.18558e-05	0.00108742
MSTRG.7983	0.827491	3.6431	31.7845	6.42541e-06	0.000586842			MSTRG.3395	1.14655	5.3951	29.1727	1.19063e-05	0.00108742
MSTRG.28837	-1.38769	3.23051	31.7447	6.48468e-06	0.000587627			MSTRG.25491	-1.50345	6.53766	29.1441	1.19892e-05	0.00108917
MSTRG.30843	1.2644	3.46544	31.6879	6.57012e-06	0.000587627			MSTRG.25089	0.89608	4.12843	29.0765	1.21871e-05	0.00110128
MSTRG.16558	-4.24216	8.30238	31.6693	6.59851e-06	0.000587627			MSTRG.14241	-2.10359	1.61683	29.0117	1.23802e-05	0.00111285
MSTRG.26724	-0.593151	6.62737	31.6484	6.63044e-06	0.000587627			MSTRG.16558	-4.01398	8.30238	28.9837	1.24648e-05	0.00111459
MSTRG.9792	-2.11014	1.77734	31.6478	6.63139e-06	0.000587627			MSTRG.30263	1.25177	2.29629	28.8825	1.27751e-05	0.00113638
MSTRG.2975	-2.2268	1.18701	31.6386	6.64552e-06	0.000587627			MSTRG.9783	-0.631212	3.55607	28.7673	1.31388e-05	0.00116268
MSTRG.984	0.654254	5.53771	31.6195	6.67484e-06	0.000587627			MSTRG.12415	1.96662	-0.0407536	28.7308	1.32562e-05	0.00116703
MSTRG.16364	4.40616	1.29849	31.5695	6.75254e-06	0.000591418			MSTRG.15028	-1.03519	4.90064	28.6416	1.35483e-05	0.00118626
MSTRG.9858	1.60148	4.26759	31.5151	6.83812e-06	0.000595118			MSTRG.16594	-2.85915	4.1735	28.608	1.366e-05	0.00118626
MSTRG.15078	1.6137	1.61075	31.4985	6.86447e-06	0.000595118			MSTRG.7983	0.783797	3.6431	28.6011	1.36831e-05	0.00118626
MSTRG.10056	-0.86264	4.90318	31.3547	7.0973e-06	0.000612196			MSTRG.13587	-0.65446	9.21673	28.5777	1.37617e-05	0.00118705
MSTRG.2575	1.01943	4.97675	31.2767	7.22715e-06	0.000620264			MSTRG.24459	-1.10687	3.88927	28.4699	1.413e-05	0.00120273
MSTRG.7422	-0.567657	9.0801	31.02	7.67305e-06	0.00065524			MSTRG.16364	4.11458	1.29849	28.4692	1.41327e-05	0.00120273
MSTRG.26742	1.26377	3.8249	30.9959	7.71642e-06	0.000655666			MSTRG.9885	-4.42042	2.30678	28.4628	1.41548e-05	0.00120273
MSTRG.23106	1.48842	4.03438	30.8997	7.89222e-06	0.000667283			MSTRG.25191	-1.6086	3.2124	28.4058	1.43543e-05	0.00121365
MSTRG.27478	-2.15483	5.42881	30.8055	8.0684e-06	0.000678819			MSTRG.27037	4.09038	0.733361	28.3295	1.4626e-05	0.00122761
MSTRG.15195	-1.21868	3.86207	30.7531	8.16832e-06	0.000683857			MSTRG.27892	-5.04646	1.54528	28.3192	1.46631e-05	0.00122761
MSTRG.11278	-0.749732	5.58052	30.7074	8.25649e-06	0.000686145			MSTRG.2616	-2.12179	2.93684	28.2377	1.49603e-05	0.00124446
MSTRG.1087	-0.802106	7.42373	30.6974	8.27601e-06	0.000686145			MSTRG.9871	-5.97667	-0.735412	29.9086	1.50102e-05	0.00124446
MSTRG.24945	-1.02295	3.46664	30.6576	8.35376e-06	0.000686828			MSTRG.260	-0.465289	5.56801	28.1608	1.52468e-05	0.00125797
MSTRG.383	5.68967	0.535991	30.6366	8.39513e-06	0.000686828			MSTRG.16220	-0.730567	4.98713	28.1021	1.54692e-05	0.00127019
MSTRG.20311	-2.27484	0.387582	30.6317	8.40489e-06	0.000686828			MSTRG.15554	-6.06952	1.97149	28.0446	1.56907e-05	0.00128221
MSTRG.16110	-0.731647	5.62043	30.5087	8.65223e-06	0.000703673			MSTRG.23931	0.796688	3.22873	27.9728	1.59723e-05	0.001299
MSTRG.28606	-1.81528	3.10101	30.3902	8.89768e-06	0.000720206			MSTRG.24631	-0.53375	7.23694	27.9332	1.61295e-05	0.00130557
MSTRG.28002	0.962924	4.01273	30.3461	8.99104e-06	0.00072433			MSTRG.16322	0.487055	5.70939	27.8931	1.62907e-05	0.0013124
MSTRG.15553	-1.90673	3.22616	30.323	9.04035e-06	0.000724883			MSTRG.18078	-1.53956	4.73996	27.7615	1.68323e-05	0.00134967
MSTRG.1183	0.82038	7.8149	30.2474	9.20373e-06	0.000734535			MSTRG.24793	5.80062	-0.295815	27.5686	1.7661e-05	0.00140949
MSTRG.12621	-4.70938	1.08509	30.1862	9.33852e-06	0.000741826			MSTRG.617	-1.03155	8.16736	27.5437	1.77712e-05	0.0014117
MSTRG.23238	-1.27215	1.45462	30.1539	9.41029e-06	0.000744067			MSTRG.4575	4.93998	-0.656775	29.1301	1.78788e-05	0.00141367
MSTRG.26704	-9.54768	0.411719	32.0224	9.46083e-06	0.000744616			MSTRG.27108	-0.377852	4.57262	27.4791	1.80606e-05	0.00141572
MSTRG.1286	-1.20162	5.37928	30.053	9.63896e-06	0.000755155			MSTRG.20973	-8.80971	3.42424	27.4702	1.81007e-05	0.00141572
MSTRG.11214	1.39964	3.10767	30.0161	9.7239e-06	0.000758331			MSTRG.15041	0.57005	4.09895	27.4586	1.81535e-05	0.00141572
MSTRG.6879	-0.647449	5.18684	29.9112	9.97011e-06	0.000770548			MSTRG.3714	-0.493748	5.80836	27.4121	1.83663e-05	0.00142581
MSTRG.28502	3.19013	0.273664	29.9069	9.98044e-06	0.000770548			MSTRG.10037	1.18521	7.4365	27.3593	1.86107e-05	0.00143825
MSTRG.18580	-0.93879	7.35064	29.892	1.00159e-05	0.000770548			MSTRG.15584	-1.80314	3.6303	27.1781	1.94774e-05	0.00149844
MSTRG.4274	-0.957007	4.41436	29.809	1.02166e-05	0.000782465			MSTRG.29596	1.07556	3.53393	27.1349	1.96903e-05	0.00150615
MSTRG.14114	-4.82049	3.9109	29.7896	1.02641e-05	0.000782595			MSTRG.1739	-0.490759	5.21389	27.1087	1.98204e-05	0.00150615
MSTRG.30570	-1.77934	1.94175	29.757	1.03443e-05	0.000784173			MSTRG.28837	-1.27744	3.23051	27.1044	1.98421e-05	0.00150615
MSTRG.13586	-0.565984	9.38634	29.744	1.03767e-05	0.000784173			MSTRG.24242	-1.19413	4.89915	27.014	2.02997e-05	0.00153407
MSTRG.6570	-0.808226	6.43466	29.588	1.07721e-05	0.000810472			MSTRG.250	0.521174	5.90322	26.8765	2.10179e-05	0.00157723
MSTRG.30349	-1.08371	4.1196	29.5394	1.08987e-05	0.000816397			MSTRG.11531	-2.15372	0.627204	26.8694	2.10557e-05	0.00157723
MSTRG.13069	0.827463	3.98705	29.5131	1.09678e-05	0.000817989			MSTRG.26920	-1.51251	5.54378	26.819	2.13262e-05	0.00158853
MSTRG.10356	-0.65408	5.67544	29.4668	1.10905e-05	0.00082354			MSTRG.9762	1.98385	1.99836	26.8067	2.13925e-05	0.00158853
MSTRG.613	-1.29219	5.52104	29.4073	1.12506e-05	0.000831816			MSTRG.2424	0.97086	5.12315	26.7155	2.18934e-05	0.00161869
MSTRG.14434	0.747142	4.39715	29.3422	1.14285e-05	0.000840928			MSTRG.11545	0.9333	2.79928	26.6283	2.2384e-05	0.00164783
MSTRG.13927	-1.89462	6.00756	29.3264	1.14723e-05	0.000840928			MSTRG.8460	-0.762102	4.22233	26.4347	2.35168e-05	0.0017189
MSTRG.16657	0.683916	5.19355	29.2229	1.17627e-05	0.000858523			MSTRG.28169	-1.90438	1.44129	26.429	2.35508e-05	0.0017189
MSTRG.29501	1.76459	2.22948	29.1634	1.19331e-05	0.000867255			MSTRG.19397	1.70978	0.962076	26.3751	2.38776e-05	0.00173534
MSTRG.24793	6.19392	-0.295815	29.0221	1.2349e-05	0.00089368			MSTRG.4692	-0.64573	5.33712	26.3096	2.42814e-05	0.00175721
MSTRG.30670	0.983736	5.35924	28.9992	1.24178e-05	0.000894869			MSTRG.24633	-1.32788	6.15359	26.221	2.48388e-05	0.00178997
MSTRG.25509	-0.659213	6.18503	28.9748	1.24916e-05	0.000896406			MSTRG.23513	1.05567	2.42889	26.1832	2.5081e-05	0.00179983
MSTRG.7148	-0.508605	6.19212	28.9215	1.26545e-05	0.000904295			MSTRG.16848	-3.7738	0.284321	26.0105	2.62198e-05	0.00187367
MSTRG.9980	-1.41513	1.97655	28.8732	1.2804e-05	0.000911168			MSTRG.15556	-12.4361	2.80838	27.4329	2.64325e-05	0.001881
MSTRG.8400	1.55916	4.86291	28.7223	1.3284e-05	0.000938447			MSTRG.11214	-1.32107	3.10767	25.9536	2.66074e-05	0.00188318
MSTRG.8935	0.588932	5.59317	28.7182	1.32973e-05	0.000938447			MSTRG.2937	2.7614	3.48996	25.9425	2.66836e-05	0.00188318
MSTRG.14989	-10.0336	0.330129	32.8678	1.34425e-05	0.000944793			MSTRG.28064	0.660518	6.37606	25.8896	2.70509e-05	0.00190125
MSTRG.5413	-0.534517	4.37336	28.5264	1.39358e-05	0.000975446			MSTRG.28521	0.934278	4.32403	25.8253	2.75037e-05	0.0019178
MSTRG.29927	-3.08126	2.16103	28.4658	1.41445e-05	0.000986017			MSTRG.7215	2.24725	0.1537	25.8091	2.76192e-05	0.0019178
MSTRG.27672	-0.613213	6.76935	28.3416	1.45827e-05	0.00101243			MSTRG.27216	1.69979	1.97737	25.8086	2.76233e-05	0.0019178
MSTRG.2937	2.91115	3.48996	28.2636	1.48653e-05	0.00102787			MSTRG.3790	-4.13147	0.465409	25.7603	2.79707e-05	0.00193406
MSTRG.6830	0.983951	4.09204	28.2346	1.49718e-05	0.00103106			MSTRG.26237	-0.85346	9.46631	25.724	2.82346e-05	0.00194443
MSTRG.10992	1.96668	2.67685	28.1944	1.51207e-05	0.00103714			MSTRG.764	0.583706	6.70405	25.639	2.88645e-05	0.00197982
MSTRG.4277	-1.04293	2.6504	28.1656	1.52288e-05	0.00104037			MSTRG.8295	0.964146	1.69404	25.6221	2.89912e-05	0.00198057
MSTRG.25759	0.909972	6.45987	28.1304	1.53617e-05	0.00104527			MSTRG.3715	0.827185	2.53294	25.5713	2.93763e-05	0.00199253
MSTRG.10045	0.934307	4.63556	28.0922	1.55073e-05	0.00105099			MSTRG.30058	-4.24152	-0.198837	25.5683	2.93996e-05	0.00199253
MSTRG.15602	-1.11105	5.23533	28.0615	1.56252e-05	0.00105479			MSTRG.25855	-0.558118	3.68389	25.4367	3.04241e-05	0.00205381
MSTRG.30572	-3.60214	0.726039	28.0452	1.56885e-05	0.0010549			MSTRG.27443	0.971713	5.5148	25.4099	3.06371e-05	0.00206005
MSTRG.6994	-0.501524	4.60407	28.0173	1.57972e-05	0.00105804			MSTRG.6939	-0.363268	4.16152	25.3602	3.10374e-05	0.00207878
MSTRG.6294	0.977774	4.72338	27.7817	1.67481e-05	0.00111734			MSTRG.8465	-1.40676	5.86095	25.266	3.18111e-05	0.00212227
MSTRG.16309	-0.853886	6.77011	27.7077	1.70592e-05	0.00113201			MSTRG.16110	-0.6647	5.62043	25.2418	3.20134e-05	0.00212746
MSTRG.2238	-1.21853	6.83019	27.6913	1.71289e-05	0.00113201			MSTRG.14021	1.78407	4.04938	25.1808	3.25286e-05	0.00215332
MSTRG.21812	-0.966081	5.2497	27.6824	1.71668e-05	0.00113201			MSTRG.8925	1.56733	2.48208	25.12	3.30512e-05	0.00217778
MSTRG.19997	-3.41198	6.50481	27.5739	1.76377e-05	0.00115859			MSTRG.19532	-0.612239	4.51013	25.1083	3.31531e-05	0.00217778
MSTRG.8283	0.479587	4.77884	27.5453	1.77645e-05	0.00116245			MSTRG.20340	-3.75627	1.35679	25.0092	3.40274e-05	0.00222665
MSTRG.18427	11.6598	1.91001	31.3924	1.79536e-05	0.00116774			MSTRG.20533	-1.64375	3.89204	24.9698	3.43825e-05	0.00223094
MSTRG.14304	-4.56642	-0.134261	27.4965	1.79821e-05	0.00116774			MSTRG.10506	0.711985	5.03805	24.9598	3.44731e-05	0.00223094
MSTRG.20340	-4.00252	1.35679	27.4159	1.83487e-05	0.00118703			MSTRG.21383	0.489722	4.13552	24.952	3.45437e-05	0.00223094
MSTRG.21402	-1.04407	4.10316	27.3746	1.85395e-05	0.00119485			MSTRG.28606	-1.62151	3.10101	24.9441	3.46156e-05	0.00223094
MSTRG.31020	-0.9743	4.29387	27.3268	1.87631e-05	0.00120471			MSTRG.9584	-0.918063	4.76534	24.9288	3.47558e-05	0.00223156
MSTRG.20717	-0.593353	6.38541	27.2952	1.89123e-05	0.00120975			MSTRG.8196	1.16898	2.69352	24.8887	3.51246e-05	0.00224457
MSTRG.24461	1.25528	3.15013	27.2205	1.92707e-05	0.00122808			MSTRG.22360	-2.11846	7.36067	24.8783	3.52212e-05	0.00224457
MSTRG.13075	1.53503	3.74327	27.1678	1.95279e-05	0.00123984			MSTRG.2046	1.86636	2.95344	24.8279	3.56934e-05	0.0022662
MSTRG.10112	0.994866	3.44805	27.0062	2.03398e-05	0.0012866			MSTRG.545	-0.993347	2.82809	24.7022	3.68988e-05	0.00233405
MSTRG.11841	0.993103	8.85093	26.9558	2.06003e-05	0.00129828			MSTRG.4386	-1.06407	4.22474	24.6326	3.75858e-05	0.00236145
MSTRG.25797	2.72992	0.13576	26.9046	2.08689e-05	0.00130572			MSTRG.3561	-2.86136	6.01329	24.6303	3.76084e-05	0.00236145
MSTRG.20902	-0.883703	7.58421	26.9041	2.08714e-05	0.00130572			MSTRG.13997	0.650458	4.85709	24.5676	3.82393e-05	0.00239227
MSTRG.12302	-0.712697	4.53015	26.827	2.12827e-05	0.00132198			MSTRG.23160	0.489996	4.18321	24.5085	3.88444e-05	0.00242125
MSTRG.21308	0.691774	4.7471	26.8264	2.12861e-05	0.00132198			MSTRG.10225	-1.08945	4.59134	24.4937	3.89979e-05	0.00242198
MSTRG.6933	1.09874	2.64274	26.8109	2.13699e-05	0.00132238			MSTRG.23577	0.775013	4.13078	24.4637	3.93106e-05	0.00243256
MSTRG.7980	-0.487034	7.62148	26.7914	2.14759e-05	0.00132414			MSTRG.11071	-1.9576	0.264065	24.4399	3.95598e-05	0.00243914
MSTRG.28599	-2.85834	5.33256	26.7622	2.16354e-05	0.00132918			MSTRG.23889	1.48254	2.6168	24.3644	4.03638e-05	0.00247976
MSTRG.13133	0.838372	3.1074	26.7018	2.19697e-05	0.00134487			MSTRG.22874	1.08914	1.4274	24.3393	4.0635e-05	0.00248479
MSTRG.18073	1.20353	2.30648	26.656	2.22274e-05	0.00135579			MSTRG.12643	-1.53872	3.54235	24.3299	4.07366e-05	0.00248479
MSTRG.9421	-0.429336	6.24235	26.5745	2.2693e-05	0.00137926			MSTRG.23268	-1.11006	3.07868	24.2336	4.1798e-05	0.00253514
MSTRG.11349	-0.946543	2.56909	26.4098	2.36668e-05	0.00143335			MSTRG.21545	-0.554642	7.09542	24.2282	4.18589e-05	0.00253514
MSTRG.30101	0.654034	4.11996	26.3285	2.41643e-05	0.0014541			MSTRG.26762	4.44262	0.686843	24.1907	4.22807e-05	0.00255163
MSTRG.18232	0.799124	6.59595	26.326	2.41797e-05	0.0014541			MSTRG.20062	-0.838465	2.30771	24.0336	4.40996e-05	0.00265203
MSTRG.3395	1.08725	5.3951	26.2665	2.45508e-05	0.00147124			MSTRG.14304	-4.13379	-0.134261	24.0154	4.43155e-05	0.00265567
MSTRG.24459	-1.06334	3.88927	26.2485	2.46645e-05	0.00147288			MSTRG.24521	0.897048	3.88122	23.9038	4.56653e-05	0.00272699
MSTRG.3745	-0.695843	4.54757	26.1719	2.51536e-05	0.00149686			MSTRG.4663	-1.81165	1.4435	23.7206	4.79795e-05	0.00285276
MSTRG.13289	0.644171	4.3076	26.1058	2.55846e-05	0.00151722			MSTRG.17060	4.31869	0.827255	23.7109	4.81056e-05	0.00285276
MSTRG.4601	1.27025	3.30805	26.0757	2.5784e-05	0.00151725			MSTRG.28750	-0.92494	3.46123	23.639	4.90506e-05	0.00289874
MSTRG.24160	-1.01057	5.44995	26.0711	2.5814e-05	0.00151725			MSTRG.28739	2.19453	3.03529	23.6026	4.95374e-05	0.00291741
MSTRG.27764	-0.787076	4.08924	26.0655	2.58515e-05	0.00151725			MSTRG.26339	-1.41005	6.14888	23.582	4.98148e-05	0.00292367
MSTRG.28315	0.86543	4.28195	26.0463	2.59792e-05	0.00151952			MSTRG.718	1.05308	2.44665	23.5109	5.07854e-05	0.0029616
MSTRG.5814	-1.36186	6.02844	26.0311	2.60813e-05	0.00152028			MSTRG.31973	1.12686	3.94496	23.5092	5.08079e-05	0.0029616
MSTRG.4976	4.0079	1.19617	26.0147	2.61919e-05	0.00152154			MSTRG.21646	-1.1893	2.37835	23.4697	5.13568e-05	0.00298341
MSTRG.10703	6.93675	-1.13882	48.1168	2.64332e-05	0.00153035			MSTRG.26659	0.815359	2.94188	23.4254	5.19792e-05	0.00300933
MSTRG.11653	0.623316	4.13733	25.8643	2.72282e-05	0.00157105			MSTRG.9233	-0.745499	2.87025	23.4037	5.2286e-05	0.00301687
MSTRG.16538	1.87256	4.19713	25.8056	2.76442e-05	0.00158968			MSTRG.2636	2.08532	1.15478	23.3774	5.26628e-05	0.00302378
MSTRG.680	0.682338	6.58476	25.7908	2.77502e-05	0.00159042			MSTRG.20534	-2.23702	4.84361	23.3706	5.27599e-05	0.00302378
MSTRG.3884	-1.21205	1.56414	25.7697	2.79024e-05	0.00159207			MSTRG.13666	-1.10139	3.17567	23.3562	5.29676e-05	0.00302553
MSTRG.14641	-9.33683	2.72051	27.1836	2.80276e-05	0.00159207			MSTRG.26590	0.989966	2.14997	23.3413	5.31827e-05	0.00302769
MSTRG.9354	1.01932	4.4666	25.7482	2.80586e-05	0.00159207			MSTRG.19062	1.31188	1.4557	23.0645	5.7364e-05	0.00325489
MSTRG.4034	0.437068	5.53552	25.6975	2.84291e-05	0.00160727			MSTRG.9790	-1.99851	1.14155	23.0507	5.7581e-05	0.00325638
MSTRG.28414	0.837957	2.07869	25.686	2.85147e-05	0.00160727			MSTRG.25950	1.23404	4.17902	22.8895	6.01887e-05	0.00338109
MSTRG.4722	-0.672124	6.50783	25.6448	2.88208e-05	0.00161223			MSTRG.14140	2.28345	1.96632	22.883	6.02969e-05	0.00338109
MSTRG.7215	2.23406	0.1537	25.6394	2.88609e-05	0.00161223			MSTRG.496	-0.551968	6.40033	22.878	6.03801e-05	0.00338109
MSTRG.22259	-2.12356	0.296739	25.6361	2.88859e-05	0.00161223			MSTRG.20509	0.789564	4.45752	22.834	6.11166e-05	0.00341114
MSTRG.13084	-0.978196	3.10697	25.6176	2.90252e-05	0.00161337			MSTRG.8966	-2.05875	7.39309	22.7444	6.26457e-05	0.0034851
MSTRG.21384	1.3927	1.65544	25.5982	2.91716e-05	0.00161337			MSTRG.6227	-1.38398	1.31922	22.7074	6.32902e-05	0.00350953
MSTRG.30089	-5.24029	1.79618	25.5958	2.91898e-05	0.00161337			MSTRG.10127	1.50343	1.60796	22.6447	6.43974e-05	0.00355936
MSTRG.31577	7.7055	0.859213	28.974	2.94128e-05	0.00162046			MSTRG.29360	-0.406593	7.03504	22.6005	6.51898e-05	0.00359154
MSTRG.26851	-0.578321	4.01577	25.538	2.96318e-05	0.00162727			MSTRG.14694	-4.40934	1.96952	22.5715	6.57168e-05	0.00360893
MSTRG.4872	-1.76615	4.84204	25.5075	2.9868e-05	0.00163499			MSTRG.12484	-0.898072	3.61591	22.5536	6.60435e-05	0.00361525
MSTRG.14694	-4.7771	1.96952	25.348	3.11363e-05	0.00169897			MSTRG.2757	1.60308	1.79369	22.5162	6.67316e-05	0.00364124
MSTRG.9885	-4.11381	2.30678	25.2757	3.17305e-05	0.00172588			MSTRG.31088	-2.93291	1.69927	22.4826	6.73581e-05	0.00366372
MSTRG.15572	-0.719213	4.50783	25.1868	3.2478e-05	0.00175221			MSTRG.20755	-2.45642	1.30073	22.4364	6.82282e-05	0.00369927
MSTRG.17923	0.680253	3.98552	25.1825	3.25141e-05	0.00175221			MSTRG.11853	-0.562535	4.31908	22.4199	6.85405e-05	0.00370444
MSTRG.21650	-2.12197	1.19232	25.1815	3.25224e-05	0.00175221			MSTRG.11725	1.17938	2.85611	22.3452	6.99816e-05	0.00376195
MSTRG.7527	1.08246	4.95416	25.1589	3.27156e-05	0.0017525			MSTRG.19520	-2.354	0.447783	22.342	7.0045e-05	0.00376195
MSTRG.27063	-1.32313	4.40183	25.1569	3.27331e-05	0.0017525			MSTRG.17732	-3.97477	1.64797	22.2936	7.0996e-05	0.00380107
MSTRG.25530	1.76013	4.77839	25.0599	3.35775e-05	0.00179209			MSTRG.25403	1.63125	4.7446	22.2818	7.12288e-05	0.00380161
MSTRG.6961	-0.659019	4.38997	24.8987	3.50324e-05	0.00186392			MSTRG.29738	1.12304	2.87264	22.2628	7.16091e-05	0.00381
MSTRG.2712	3.31297	1.02345	24.8437	3.55441e-05	0.00188527			MSTRG.6988	-1.05145	4.59647	22.1927	7.30253e-05	0.00386688
MSTRG.10358	-1.3183	6.19101	24.827	3.57011e-05	0.00188774			MSTRG.8775	-0.484734	4.79546	22.1875	7.31309e-05	0.00386688
MSTRG.2392	0.862893	3.39895	24.7605	3.6334e-05	0.00191527			MSTRG.26650	10.5661	0.0330124	30.7742	7.47122e-05	0.0039383
MSTRG.7220	2.22111	0.123877	24.6995	3.69258e-05	0.00193491			MSTRG.16379	0.767551	5.33944	22.0802	7.53615e-05	0.00394825
MSTRG.22266	1.23953	0.99456	24.6987	3.6933e-05	0.00193491			MSTRG.3420	-0.840793	3.28945	22.0801	7.53634e-05	0.00394825
MSTRG.24556	-5.41514	1.68462	24.6303	3.76091e-05	0.0019643			MSTRG.23642	0.439705	5.59118	22.0672	7.5636e-05	0.00395042
MSTRG.24521	0.912178	3.88122	24.6121	3.77908e-05	0.00196777			MSTRG.9855	-0.495351	5.23264	22.0491	7.60214e-05	0.00395845
MSTRG.2636	2.14847	1.15478	24.5532	3.83864e-05	0.00198817			MSTRG.14988	-2.8239	5.63398	22.0214	7.66133e-05	0.00397714
MSTRG.27026	2.1627	2.05887	24.5503	3.84153e-05	0.00198817			MSTRG.22456	0.85628	6.65541	21.8882	7.95355e-05	0.00411632
MSTRG.16370	0.87042	3.25334	24.5035	3.88965e-05	0.00200699			MSTRG.23964	-1.29792	1.90065	21.8685	7.9979e-05	0.00412507
MSTRG.27101	-0.913534	6.06647	24.4531	3.94214e-05	0.00202061			MSTRG.19075	1.55374	6.45998	21.8593	8.01875e-05	0.00412507
MSTRG.18812	1.53127	2.83066	24.445	3.95062e-05	0.00202061			MSTRG.14873	-0.882932	2.5173	21.8103	8.13018e-05	0.0041592
MSTRG.31181	1.22824	1.13094	24.4442	3.95153e-05	0.00202061			MSTRG.9779	0.410809	4.8648	21.8087	8.1338e-05	0.0041592
MSTRG.11211	1.4488	3.14223	24.4319	3.96449e-05	0.00202118			MSTRG.11754	1.44074	5.71437	21.7822	8.19476e-05	0.00417786
MSTRG.12951	1.30896	1.17198	24.3742	4.02582e-05	0.00204634			MSTRG.4540	-2.34326	-0.0456219	21.7441	8.2835e-05	0.00421053
MSTRG.6182	-0.691389	5.87522	24.2171	4.19828e-05	0.00212566			MSTRG.20961	0.78263	3.23972	21.6491	8.50892e-05	0.00431228
MSTRG.25345	1.59697	2.75956	24.2096	4.20676e-05	0.00212566			MSTRG.2421	1.32271	0.990298	21.6064	8.61241e-05	0.00435181
MSTRG.28384	-1.19984	3.00623	24.1873	4.23194e-05	0.00212883			MSTRG.1496	1.41541	6.53046	21.5554	8.73785e-05	0.00440218
MSTRG.20777	5.95866	-0.408264	25.4613	4.23797e-05	0.00212883			MSTRG.21384	1.26519	1.65544	21.5363	8.78546e-05	0.00441315
MSTRG.3999	-0.9031	4.80012	24.1448	4.28038e-05	0.00214248			MSTRG.30101	0.590806	4.11996	21.5132	8.84316e-05	0.0044291
MSTRG.10910	13.4531	3.23146	27.2054	4.29022e-05	0.00214248			MSTRG.27311	0.387835	4.35547	21.4994	8.87773e-05	0.00443341
MSTRG.26555	-1.56195	3.31528	24.0609	4.37775e-05	0.00217981			MSTRG.21653	2.44655	2.10673	21.4781	8.93184e-05	0.00444743
MSTRG.24759	0.714669	5.68124	24.0438	4.39794e-05	0.0021835			MSTRG.29850	1.11485	2.38612	21.4156	9.09178e-05	0.00451391
MSTRG.2113	-0.485445	4.94478	24.0158	4.43113e-05	0.0021936			MSTRG.16583	1.12999	0.472616	21.3825	9.17793e-05	0.00454348
MSTRG.9961	0.757069	3.22674	23.9444	4.51692e-05	0.00222961			MSTRG.10307	0.543713	3.76101	21.3524	9.25695e-05	0.00456935
MSTRG.16161	1.56307	0.986044	23.9104	4.55851e-05	0.00224365			MSTRG.2116	-7.9245	2.46587	21.3166	9.35203e-05	0.00460298
MSTRG.20973	-7.70995	3.42424	23.8171	4.67452e-05	0.00229414			MSTRG.8234	0.623499	5.40794	21.2918	9.4184e-05	0.00462233
MSTRG.20279	2.69667	0.733165	23.7518	4.75767e-05	0.0023234			MSTRG.4976	3.39653	1.19617	21.2586	9.50793e-05	0.00465289
MSTRG.26130	-0.598202	7.11434	23.749	4.76135e-05	0.0023234			MSTRG.26708	-1.15491	2.06073	21.214	9.63002e-05	0.00469917
MSTRG.26762	4.41755	0.686843	23.7257	4.79136e-05	0.00233139			MSTRG.25080	1.47039	4.00857	21.1839	9.7133e-05	0.00472631
MSTRG.19062	1.33146	1.4557	23.6361	4.90887e-05	0.00238178			MSTRG.9209	1.25285	2.00272	21.162	9.77416e-05	0.00474241
MSTRG.23423	-1.2607	3.83251	23.6235	4.92571e-05	0.00238318			MSTRG.1646	-1.02091	3.55836	21.1347	9.851e-05	0.00476615
MSTRG.4835	-1.07433	5.4006	23.5514	5.0229e-05	0.00242334			MSTRG.28502	2.60776	0.273664	21.1207	9.89037e-05	0.00476912
MSTRG.22	5.12292	1.12015	23.4536	5.15813e-05	0.00247882			MSTRG.18700	-0.365032	6.94515	21.1128	9.91297e-05	0.00476912
MSTRG.18277	-1.17766	1.92728	23.4474	5.16694e-05	0.00247882			MSTRG.18451	1.15371	7.54532	21.0752	0.000100203	0.0048072
MSTRG.7779	-0.755089	5.60455	23.3793	5.26356e-05	0.00251785			MSTRG.31020	-0.84656	4.29387	21.0105	0.000102082	0.00488366
MSTRG.24242	-1.10907	4.89915	23.3622	5.28811e-05	0.00251785			MSTRG.8002	1.18179	4.53661	20.9831	0.000102889	0.0049085
MSTRG.23268	-1.09129	3.07868	23.3503	5.30533e-05	0.00251785			MSTRG.31016	2.61387	5.30923	20.959	0.000103603	0.00492879
MSTRG.12542	-0.622546	6.36101	23.3369	5.32466e-05	0.00251785			MSTRG.243	-0.656891	4.52003	20.9093	0.000105095	0.00497576
MSTRG.20197	3.19347	0.286965	23.3354	5.32689e-05	0.00251785			MSTRG.2795	-0.570542	3.62695	20.9067	0.000105173	0.00497576
MSTRG.21069	0.787937	5.5595	23.3286	5.33675e-05	0.00251785			MSTRG.10308	0.576587	4.94867	20.8626	0.000106517	0.00502543
MSTRG.13477	-0.823353	2.60081	23.2968	5.38318e-05	0.00253276			MSTRG.23070	0.568931	3.50643	20.8301	0.00010752	0.00505879
MSTRG.11645	1.46156	1.99755	23.216	5.50331e-05	0.00258217			MSTRG.21549	0.713882	3.82075	20.7777	0.000109158	0.00510808
MSTRG.2616	-1.93319	2.93684	23.1965	5.53276e-05	0.00258888			MSTRG.22117	-1.06247	2.91928	20.7644	0.000109578	0.00510808
MSTRG.23503	-4.15716	0.670109	23.1583	5.59086e-05	0.00260891			MSTRG.30808	-0.380925	4.64827	20.7595	0.000109734	0.00510808
MSTRG.22543	-5.99135	4.98952	23.1151	5.65738e-05	0.00263276			MSTRG.11603	0.804879	2.91486	20.7586	0.000109764	0.00510808
MSTRG.28293	-2.02714	4.66914	23.0746	5.72058e-05	0.00265494			MSTRG.22228	-7.86441	0.215176	23.0157	0.000111748	0.00518628
MSTRG.13570	1.1924	2.7763	23.0011	5.837e-05	0.00270163			MSTRG.417	0.918318	1.81983	20.6852	0.000112118	0.00518935
MSTRG.28749	-0.726715	2.91045	22.9349	5.94426e-05	0.00274209			MSTRG.25281	-0.713873	5.16453	20.6699	0.000112614	0.00519818
MSTRG.23504	-5.27522	0.337542	22.9274	5.95653e-05	0.00274209			MSTRG.11645	1.37772	1.99755	20.6402	0.000113588	0.00522902
MSTRG.23843	-0.55605	4.95874	22.8264	6.12449e-05	0.00281117			MSTRG.10356	-0.545282	5.67544	20.5544	0.000116448	0.00533489
MSTRG.25146	1.40269	3.51372	22.813	6.14711e-05	0.00281117			MSTRG.9784	-1.3911	0.29006	20.5525	0.000116512	0.00533489
MSTRG.26065	1.09124	2.72118	22.8078	6.15598e-05	0.00281117			MSTRG.27842	-0.899429	6.42969	20.531	0.000117244	0.00535405
MSTRG.22708	1.29232	3.67186	22.7954	6.17706e-05	0.00281328			MSTRG.30271	7.82942	-0.111975	20.4988	0.000118343	0.00538983
MSTRG.17763	0.854556	3.71582	22.7697	6.22105e-05	0.00282578			MSTRG.8664	-0.631174	6.62624	20.4038	0.000121662	0.00552622
MSTRG.15554	-4.91455	1.97149	22.74	6.2722e-05	0.00284146			MSTRG.4194	-0.493619	5.12458	20.3848	0.000122336	0.00553601
MSTRG.15549	-6.55025	0.607332	22.6971	6.34694e-05	0.00286144			MSTRG.30431	1.22264	5.26481	20.3795	0.000122526	0.00553601
MSTRG.10523	-0.541889	6.48458	22.6955	6.34981e-05	0.00286144			MSTRG.16731	-0.391306	11.7729	20.3278	0.000124386	0.00560527
MSTRG.13327	-1.27635	5.42092	22.6216	6.48101e-05	0.00291287			MSTRG.20536	-0.645254	3.81269	20.2866	0.000125891	0.00565197
MSTRG.5627	-0.683658	6.19112	22.575	6.56518e-05	0.00294296			MSTRG.967	-1.0572	5.7892	20.2814	0.000126085	0.00565197
MSTRG.14988	-2.86121	5.63398	22.5208	6.66461e-05	0.00297971			MSTRG.10290	-1.12926	2.85333	20.2435	0.000127488	0.00569992
MSTRG.4692	-0.597355	5.33712	22.5028	6.69805e-05	0.00298684			MSTRG.19722	-2.8013	0.448563	20.1873	0.0001296	0.00577923
MSTRG.14570	-0.652495	6.49927	22.4892	6.72333e-05	0.00299031			MSTRG.11017	1.30071	0.748352	20.1712	0.000130214	0.00579145
MSTRG.6191	1.12881	2.37025	22.3984	6.89536e-05	0.00305885			MSTRG.3530	-0.406562	5.69785	20.1442	0.000131249	0.00579957
MSTRG.3813	-0.665181	5.33717	22.3578	6.97357e-05	0.00308521			MSTRG.11	0.515649	5.07419	20.1417	0.000131342	0.00579957
MSTRG.15086	3.29501	-0.0592307	22.3415	7.00541e-05	0.00308521			MSTRG.8077	0.348079	8.37954	20.1399	0.000131415	0.00579957
MSTRG.16920	-0.599898	4.6772	22.3364	7.01526e-05	0.00308521			MSTRG.30572	-2.84045	0.726039	20.1104	0.000132554	0.00583477
MSTRG.20539	-1.13069	6.91957	22.3304	7.02702e-05	0.00308521			MSTRG.5426	-3.47502	0.676988	20.0649	0.000134338	0.00589807
MSTRG.22228	-8.09964	0.215176	24.9025	7.17663e-05	0.00314281			MSTRG.11968	0.849231	2.7396	20.0209	0.000136086	0.00595953
MSTRG.17060	4.16691	0.827255	22.1961	7.29549e-05	0.00317716			MSTRG.2899	-1.76685	4.23139	19.9954	0.000137109	0.00598898
MSTRG.31109	6.14518	0.722446	22.1884	7.31122e-05	0.00317716			MSTRG.22209	-3.27772	4.25011	19.9791	0.000137767	0.00600233
MSTRG.18799	-0.763279	3.14135	22.1815	7.32535e-05	0.00317716			MSTRG.23318	-4.88579	1.82852	19.9423	0.000139269	0.00605235
MSTRG.764	0.542819	6.70405	22.1795	7.32947e-05	0.00317716			MSTRG.16920	-0.565932	4.6772	19.928	0.000139857	0.0060625
MSTRG.30560	1.76947	0.994802	22.0946	7.50578e-05	0.00323245			MSTRG.14080	2.57433	8.17923	19.9187	0.000140238	0.0060636
MSTRG.14412	-2.68479	1.43608	22.0945	7.50593e-05	0.00323245			MSTRG.14125	-0.735709	4.30574	19.9037	0.00014086	0.00607513
MSTRG.14442	-1.0483	3.45953	22.0908	7.51381e-05	0.00323245			MSTRG.11188	-0.733919	2.39375	19.8233	0.000144243	0.00620535
MSTRG.25563	-1.74754	4.83529	22.0618	7.57507e-05	0.00325062			MSTRG.27379	-1.08986	5.79179	19.7842	0.000145918	0.00626163
MSTRG.1145	0.605828	4.35348	22.0204	7.6636e-05	0.00328037			MSTRG.11464	-13.5067	4.24998	21.8663	0.000147866	0.00632932
MSTRG.5700	0.955065	3.94242	21.9629	7.78828e-05	0.0033254			MSTRG.2625	-0.961116	7.33281	19.716	0.000148894	0.00635738
MSTRG.29179	-0.682364	5.81259	21.9375	7.84417e-05	0.00334091			MSTRG.26921	-2.67012	4.21914	19.6592	0.00015142	0.00644098
MSTRG.23274	-2.09526	0.538232	21.8993	7.92892e-05	0.00336861			MSTRG.9234	-0.553769	5.49121	19.655	0.000151606	0.00644098
MSTRG.4617	-1.65381	3.39214	21.8872	7.95588e-05	0.00337168			MSTRG.4274	-0.772965	4.41436	19.6354	0.000152493	0.0064624
MSTRG.28748	-0.805493	4.26285	21.806	8.14005e-05	0.00343984			MSTRG.8726	0.433855	6.29069	19.6169	0.000153331	0.0064624
MSTRG.8932	-0.616178	5.45115	21.7986	8.157e-05	0.00343984			MSTRG.25514	-2.09985	0.127606	19.6161	0.000153368	0.0064624
MSTRG.9856	-2.14241	0.208525	21.7706	8.22172e-05	0.00345859			MSTRG.1433	-0.730962	5.63703	19.6105	0.000153623	0.0064624
MSTRG.5426	-3.64238	0.676988	21.7418	8.28888e-05	0.00347827			MSTRG.20414	-2.01793	2.19274	19.5548	0.000156183	0.00655395
MSTRG.12786	-0.656534	1.79197	21.7327	8.31028e-05	0.00347871			MSTRG.11919	-1.77705	1.13953	19.533	0.000157202	0.00658052
MSTRG.10912	1.49797	4.17762	21.7074	8.36979e-05	0.00349505			MSTRG.30049	-1.68214	2.77959	19.5174	0.000157932	0.0065949
MSTRG.27178	0.687824	4.73954	21.6934	8.40294e-05	0.00350034			MSTRG.26278	6.86627	-0.571196	20.3674	0.000158847	0.00661697
MSTRG.22623	1.65556	4.71865	21.6681	8.46332e-05	0.00351691			MSTRG.13075	1.29722	3.74327	19.4727	0.000160047	0.0066507
MSTRG.19735	-2.15012	3.9513	21.6541	8.49686e-05	0.00352228			MSTRG.20772	0.595717	3.20591	19.4588	0.000160709	0.0066558
MSTRG.29757	-0.706948	4.16687	21.6384	8.53473e-05	0.00352941			MSTRG.7146	0.61878	4.87608	19.4501	0.00016113	0.0066558
MSTRG.6429	-1.61784	2.88333	21.5685	8.70547e-05	0.00358403			MSTRG.26822	0.908782	1.62471	19.4457	0.000161339	0.0066558
MSTRG.31292	-9.34103	0.281616	22.6094	8.70879e-05	0.00358403			MSTRG.364	-0.746537	4.2553	19.42	0.000162581	0.006665
MSTRG.29833	4.95329	1.55144	21.5451	8.76337e-05	0.00359783			MSTRG.3945	-0.506574	5.19243	19.4167	0.000162739	0.006665
MSTRG.17942	-0.838489	4.15888	21.5103	8.85032e-05	0.00361871			MSTRG.13579	0.766357	7.31179	19.4133	0.000162906	0.006665
MSTRG.24280	2.20716	5.54164	21.5078	8.85661e-05	0.00361871			MSTRG.8236	-0.67816	3.47561	19.4088	0.000163123	0.006665
MSTRG.13400	1.83977	4.59376	21.445	9.01624e-05	0.00366151			MSTRG.26294	-0.903245	7.84409	19.3604	0.000165495	0.00672136
MSTRG.8625	0.742168	3.87784	21.4418	9.02446e-05	0.00366151			MSTRG.2712	2.85669	1.02345	19.3602	0.000165505	0.00672136
MSTRG.20820	-1.05363	2.28416	21.4413	9.02569e-05	0.00366151			MSTRG.27890	-10.4634	0.142696	23.1787	0.000165683	0.00672136
MSTRG.8234	0.625679	5.40794	21.4294	9.05623e-05	0.0036652			MSTRG.26716	-5.15884	4.68446	19.3084	0.000168089	0.00678985
MSTRG.14910	-4.56612	5.16142	21.4124	9.10024e-05	0.0036743			MSTRG.28806	-0.41704	8.77269	19.3069	0.000168166	0.00678985
MSTRG.11217	0.593874	6.40576	21.3862	9.16818e-05	0.00368773			MSTRG.18060	-9.12803	3.94096	20.1384	0.000169222	0.00681636
MSTRG.22689	-1.13728	2.35985	21.383	9.17668e-05	0.00368773			MSTRG.10493	-0.450675	7.20892	19.2152	0.000172846	0.00693016
MSTRG.22120	-1.09506	4.68965	21.3654	9.22267e-05	0.00369751			MSTRG.9945	-0.523702	4.83487	19.2082	0.000173206	0.00693016
MSTRG.14810	-0.414692	6.31668	21.309	9.37227e-05	0.00374869			MSTRG.28058	0.554323	6.93706	19.2048	0.000173382	0.00693016
MSTRG.10269	-0.942137	4.57068	21.2927	9.41584e-05	0.00375731			MSTRG.20654	0.746019	3.4312	19.1993	0.00017367	0.00693016
MSTRG.3317	3.87711	0.721237	21.2272	9.59375e-05	0.00381939			MSTRG.29866	0.651481	6.19857	19.1807	0.000174639	0.0069526
MSTRG.7343	-2.14895	1.52222	21.1723	9.74548e-05	0.00387077			MSTRG.4799	0.989531	1.89016	19.1241	0.00017763	0.0070385
MSTRG.24448	-0.328594	5.92311	21.137	9.84436e-05	0.00390097			MSTRG.13923	1.633	2.76294	19.118	0.000177958	0.0070385
MSTRG.30386	-3.49424	2.12505	21.1056	9.9334e-05	0.00392714			MSTRG.21647	2.32458	1.97472	19.1122	0.000178268	0.0070385
MSTRG.19453	0.658919	5.45908	20.9989	0.000102422	0.00403989			MSTRG.8932	-0.576943	5.45115	19.1083	0.000178477	0.0070385
MSTRG.27011	-1.57634	6.73149	20.9721	0.000103213	0.00406168			MSTRG.16529	1.14476	1.35064	19.1012	0.000178858	0.0070385
MSTRG.12779	-1.41859	1.59229	20.9523	0.000103803	0.00407551			MSTRG.18131	-0.327583	5.0184	19.0263	0.000182935	0.00718241
MSTRG.21442	0.926026	4.16533	20.9375	0.000104247	0.00408355			MSTRG.18874	-0.364502	6.21548	19.0127	0.000183682	0.00719519
MSTRG.6709	2.59308	1.0222	20.9222	0.000104707	0.00409219			MSTRG.10245	-0.68324	6.42754	18.9996	0.000184412	0.00720725
MSTRG.23789	3.18675	1.02726	20.8847	0.000105841	0.00412708			MSTRG.6735	-0.722356	5.61787	18.9523	0.000187061	0.00729412
MSTRG.9216	-0.824711	4.85568	20.8709	0.000106265	0.00413416			MSTRG.27186	-0.909361	2.37107	18.8912	0.000190537	0.00741273
MSTRG.8316	-0.887621	3.65564	20.7663	0.00010952	0.00425111			MSTRG.26715	-8.70124	7.46757	18.8542	0.000192681	0.00747908
MSTRG.5859	-0.595367	4.93679	20.7579	0.000109786	0.00425179			MSTRG.28591	0.678018	3.79712	18.8452	0.000193207	0.0074825
MSTRG.25499	0.673765	6.90033	20.7356	0.000110494	0.00426952			MSTRG.30144	0.663811	4.26093	18.7725	0.000197505	0.00763166
MSTRG.8485	-1.75056	0.0451172	20.669	0.000112643	0.00433762			MSTRG.12558	0.404726	3.65664	18.6866	0.000202721	0.00780531
MSTRG.8725	1.32653	5.70582	20.6653	0.000112764	0.00433762			MSTRG.26851	-0.493596	4.01577	18.6834	0.000202913	0.00780531
MSTRG.10493	-0.467289	7.20892	20.6478	0.000113337	0.00434986			MSTRG.13285	-0.40222	4.50067	18.6699	0.000203747	0.00781975
MSTRG.24786	-0.753936	5.21334	20.6309	0.000113894	0.00436141			MSTRG.11004	0.85391	3.10837	18.6254	0.000206522	0.00790851
MSTRG.29203	-1.985	1.81199	20.5948	0.000115091	0.00439739			MSTRG.9810	-1.19993	2.12499	18.5434	0.000211739	0.00808882
MSTRG.8038	-1.24601	2.40221	20.5752	0.000115748	0.00441262			MSTRG.25837	0.860251	3.68422	18.5366	0.000212178	0.00808882
MSTRG.2425	0.599987	3.73178	20.531	0.000117243	0.00445969			MSTRG.11797	-0.331998	4.96301	18.4345	0.000218894	0.00832625
MSTRG.30142	-1.29938	6.55755	20.5054	0.000118118	0.00448297			MSTRG.6736	0.70663	3.58349	18.4031	0.000221006	0.00838793
MSTRG.22524	-0.708178	6.6789	20.4961	0.000118437	0.00448513			MSTRG.28698	-0.700167	7.97538	18.3926	0.000221717	0.00839625
MSTRG.15207	-2.28044	3.16347	20.4788	0.000119034	0.0044888			MSTRG.28153	-1.73823	4.44534	18.3541	0.000224342	0.00847508
MSTRG.17916	1.13859	0.58872	20.4781	0.00011906	0.0044888			MSTRG.23962	1.12335	6.07467	18.3422	0.000225161	0.00847508
MSTRG.16726	-0.564551	6.26769	20.4457	0.000120185	0.00452123			MSTRG.2152	-0.583292	3.34137	18.3403	0.000225287	0.00847508
MSTRG.26697	-0.605647	5.57802	20.4312	0.000120695	0.00452827			MSTRG.4189	-0.636936	4.71283	18.3041	0.000227802	0.00855082
MSTRG.18337	-1.26787	1.57769	20.4219	0.000121023	0.00452827			MSTRG.10992	1.56571	2.67685	18.2747	0.000229865	0.00860936
MSTRG.19746	-0.534646	4.29188	20.4178	0.000121167	0.00452827			MSTRG.30570	-1.34574	1.94175	18.257	0.000231114	0.00863718
MSTRG.3899	8.5332	-0.575051	27.8259	0.000121577	0.00453367			MSTRG.3255	-0.642725	3.55626	18.2499	0.000231622	0.00863726
MSTRG.7768	-1.29245	3.06531	20.3948	0.000121981	0.00453882			MSTRG.29973	-1.29958	3.95892	18.2232	0.000233528	0.00868937
MSTRG.6131	0.811169	2.60448	20.3538	0.000123446	0.00458335			MSTRG.8734	1.51354	4.54852	18.128	0.000240461	0.0089279
MSTRG.30709	10.0694	0.156982	21.2521	0.000124818	0.00461698			MSTRG.29918	7.74704	-0.721414	21.4945	0.000241268	0.00893843
MSTRG.28436	-1.86891	9.22227	20.3138	0.000124896	0.00461698			MSTRG.12676	0.853085	4.58872	18.0439	0.000246772	0.00909746
MSTRG.1540	-0.885615	3.2952	20.3065	0.000125163	0.00461698			MSTRG.14989	-5.4979	0.330129	19.8448	0.000247007	0.00909746
MSTRG.17632	-0.94786	4.64408	20.2548	0.000127068	0.00466923			MSTRG.30843	0.946767	3.46544	18.0383	0.0002472	0.00909746
MSTRG.30647	-1.5928	6.48397	20.2532	0.000127126	0.00466923			MSTRG.5874	-0.705137	5.36758	18.0319	0.000247691	0.00909746
MSTRG.31456	10.072	-0.0656054	22.4453	0.000128282	0.00470155			MSTRG.6489	0.903	2.03467	17.9944	0.000250571	0.00918349
MSTRG.4521	0.641054	2.84161	20.2117	0.000128681	0.00470609			MSTRG.23063	-0.561203	7.82718	17.9841	0.000251371	0.00919309
MSTRG.3992	0.394438	4.20245	20.176	0.000130031	0.00474529			MSTRG.633	-0.44376	6.1233	17.942	0.000254668	0.00929375
MSTRG.22360	-1.8913	7.36067	20.1282	0.000131866	0.00480199			MSTRG.28681	1.11314	4.67407	17.8857	0.000259144	0.00943694
MSTRG.2189	-1.25046	6.68326	20.08	0.000133743	0.00485999			MSTRG.26996	-0.625781	11.8129	17.8636	0.000260919	0.00947476
MSTRG.27234	-1.10308	1.21699	20.0097	0.000136534	0.00494362			MSTRG.22120	-0.998525	4.68965	17.859	0.000261292	0.00947476
MSTRG.22874	0.984211	1.4274	20.0021	0.00013684	0.00494362			MSTRG.24667	-0.901673	5.11255	17.842	0.000262672	0.00948359
MSTRG.14873	-0.846747	2.5173	19.9994	0.000136946	0.00494362			MSTRG.8235	-0.560763	3.57717	17.8364	0.000263127	0.00948359
MSTRG.9877	-0.496628	4.6338	19.9916	0.000137263	0.00494362			MSTRG.11646	0.328742	4.99357	17.8326	0.000263437	0.00948359
MSTRG.30206	1.22591	2.91832	19.9847	0.000137541	0.00494362			MSTRG.17928	0.932165	4.72222	17.8244	0.00026411	0.00948359
MSTRG.18586	-1.00396	2.28133	19.9732	0.000138006	0.00494362			MSTRG.22723	1.67517	2.92316	17.822	0.000264312	0.00948359
MSTRG.30854	0.518669	6.05167	19.9716	0.000138071	0.00494362			MSTRG.6761	0.371995	6.17014	17.8085	0.000265418	0.00949736
MSTRG.27890	-10.6185	0.142696	23.9866	0.00013917	0.00497257			MSTRG.21148	1.68319	1.7876	17.8038	0.000265808	0.00949736
MSTRG.25711	-0.639638	5.04747	19.9222	0.000140094	0.00499511			MSTRG.19263	-0.460429	5.20439	17.787	0.000267193	0.0095269
MSTRG.31163	1.47991	3.91963	19.8918	0.000141355	0.00501788			MSTRG.29769	-1.5181	1.45582	17.7677	0.000268803	0.00956435
MSTRG.618	1.32786	5.40694	19.8908	0.000141399	0.00501788			MSTRG.14838	-0.584164	3.56998	17.7344	0.000271601	0.00964381
MSTRG.31912	-1.91865	1.05227	19.8856	0.000141614	0.00501788			MSTRG.12096	9.39004	-0.707393	19.4607	0.000273169	0.00967936
MSTRG.16152	-1.62498	3.41351	19.8729	0.000142147	0.00502459			MSTRG.11120	-2.22933	2.8903	17.6782	0.000276387	0.00975935
MSTRG.26702	-9.61242	-0.115394	22.0192	0.000142391	0.00502459			MSTRG.19036	2.20287	4.48419	18.4045	0.000276569	0.00975935
MSTRG.30744	0.963252	2.94823	19.8474	0.000143218	0.00503866			MSTRG.13069	0.638807	3.98705	17.6675	0.000277311	0.00976537
MSTRG.13303	1.42717	3.05467	19.8436	0.00014338	0.00503866			MSTRG.27547	-0.7436	4.64113	17.6502	0.000278807	0.00979782
MSTRG.2098	1.1136	4.00335	19.7962	0.000145403	0.00509924			MSTRG.2690	2.61645	3.40247	17.6224	0.000281234	0.00986128
MSTRG.17603	-0.677005	6.49005	19.7593	0.000146997	0.00514459			MSTRG.7593	-0.399853	5.31843	17.6163	0.000281767	0.00986128
MSTRG.22876	1.13717	2.23453	19.7506	0.000147377	0.00514735			MSTRG.23950	-0.742526	5.75309	17.5904	0.000284056	0.00990658
MSTRG.5412	-1.51042	1.4281	19.7385	0.000147905	0.00515526			MSTRG.20950	-1.83276	1.24068	17.5885	0.000284222	0.00990658
MSTRG.19656	-3.64437	2.1584	19.7116	0.000149086	0.00518583			MSTRG.10531	-3.16713	0.504125	17.5779	0.000285165	0.0099192
MSTRG.29780	1.76979	1.66654	19.6604	0.000151364	0.0052459			MSTRG.1438	0.658874	6.2	17.5473	0.000287906	0.00999419
MSTRG.134	-0.701857	4.04742	19.659	0.000151428	0.0052459			MSTRG.28404	-1.06255	2.89499	17.5341	0.000289092	0.0100074
MSTRG.10294	0.408053	4.12512	19.6322	0.000152638	0.00527712			MSTRG.8283	0.382112	4.77884	17.5301	0.000289457	0.0100074
MSTRG.10923	1.1521	3.64818	19.6103	0.000153633	0.00529636			MSTRG.2238	-0.963583	6.83019	17.5093	0.000291343	0.0100522
MSTRG.18481	1.2224	1.41997	19.6063	0.000153814	0.00529636			MSTRG.31109	5.08908	0.722446	17.4884	0.000293249	0.0100976
MSTRG.4006	-0.42487	9.21452	19.5918	0.000154478	0.0053085			MSTRG.26669	1.06992	2.59446	17.461	0.000295779	0.0101577
MSTRG.27670	-0.743443	2.88406	19.5779	0.000155116	0.00531033			MSTRG.28197	-0.649661	2.02837	17.4566	0.000296184	0.0101577
MSTRG.31070	1.06456	2.72391	19.5757	0.000155216	0.00531033			MSTRG.28212	-1.64674	2.96838	17.4067	0.000300853	0.0102827
MSTRG.12467	-0.387564	5.11508	19.5694	0.000155507	0.00531033			MSTRG.13029	-0.743755	8.30867	17.4048	0.000301034	0.0102827
MSTRG.29984	1.07837	2.06146	19.5636	0.000155775	0.00531033			MSTRG.586	0.523835	4.08791	17.397	0.000301764	0.0102871
MSTRG.1343	-0.63944	4.62581	19.5159	0.000158003	0.00537008			MSTRG.7740	-0.665665	3.76035	17.3812	0.000303265	0.0103176
MSTRG.6897	-1.20725	5.93966	19.5126	0.000158156	0.00537008			MSTRG.18426	3.092	0.449081	17.353	0.000305962	0.0103816
MSTRG.19533	1.13797	2.91913	19.4636	0.000160481	0.0054382			MSTRG.24251	0.960602	3.18693	17.3445	0.00030678	0.0103816
MSTRG.24632	1.43113	2.45678	19.4043	0.000163343	0.00552422			MSTRG.8725	1.21139	5.70582	17.3422	0.000307	0.0103816
MSTRG.9855	-0.464354	5.23264	19.3848	0.000164296	0.00553939			MSTRG.8688	-1.07394	1.9064	17.3363	0.000307575	0.0103816
MSTRG.13711	1.24221	4.62064	19.3819	0.00016444	0.00553939			MSTRG.19656	-3.31722	2.1584	17.3218	0.000308972	0.0104082
MSTRG.21877	-1.08576	2.48173	19.339	0.00016656	0.00558975			MSTRG.30206	1.13533	2.91832	17.3097	0.000310152	0.0104273
MSTRG.27481	2.26387	0.121213	19.3384	0.00016659	0.00558975			MSTRG.4927	0.483671	8.59119	17.2922	0.000311867	0.0104644
MSTRG.9971	-0.828601	4.58457	19.3068	0.000168168	0.00563163			MSTRG.15832	-3.41449	4.91558	17.2728	0.000313771	0.0104968
MSTRG.5312	-1.15713	2.54092	19.2939	0.000168819	0.00564239			MSTRG.29803	1.49543	0.333355	17.2699	0.000314062	0.0104968
MSTRG.12999	-2.74017	0.882956	19.2273	0.000172217	0.00574473			MSTRG.14171	-0.552761	4.4253	17.2526	0.000315774	0.0105189
MSTRG.6988	-0.976287	4.59647	19.2116	0.000173029	0.00575888			MSTRG.12789	-0.842005	2.79439	17.2508	0.000315956	0.0105189
MSTRG.16611	-1.16617	1.40781	19.2061	0.000173316	0.00575888			MSTRG.22356	-1.50355	4.51413	17.243	0.000316727	0.0105192
MSTRG.27842	-0.869426	6.42969	19.1881	0.000174252	0.00577872			MSTRG.7235	-1.23643	2.63463	17.2383	0.000317197	0.0105192
MSTRG.949	-0.570032	6.80687	19.1717	0.000175114	0.00579606			MSTRG.15549	-5.2218	0.607332	17.2174	0.000319295	0.0105683
MSTRG.30053	-1.59488	3.50999	19.1644	0.000175496	0.00579747			MSTRG.30082	-13.5978	4.70406	17.9032	0.000320117	0.010575
MSTRG.8460	-0.647731	4.22233	19.1557	0.000175957	0.00580148			MSTRG.2466	-2.08421	2.65058	17.1903	0.000322035	0.0106178
MSTRG.30250	0.964026	2.39089	19.1346	0.000177076	0.00582713			MSTRG.17414	0.752178	3.00074	17.1405	0.000327123	0.0107648
MSTRG.10610	-1.94792	0.0144307	19.12	0.000177854	0.00584148			MSTRG.15324	-0.500196	3.94988	17.127	0.00032853	0.0107754
MSTRG.2214	-0.531017	4.27882	19.0401	0.000182174	0.00597189			MSTRG.9759	2.54814	2.17242	17.1253	0.000328707	0.0107754
MSTRG.15278	-0.787681	3.33646	19.0195	0.00018331	0.00599761			MSTRG.23304	0.393101	4.94136	17.1092	0.00033038	0.0108095
MSTRG.29143	2.06253	2.98597	18.9994	0.00018442	0.00602238			MSTRG.19950	0.526774	6.00716	17.0723	0.000334255	0.0109154
MSTRG.19129	1.26992	3.76431	18.9786	0.000185581	0.00604874			MSTRG.27815	1.78714	8.97263	17.0651	0.000335017	0.0109194
MSTRG.28208	2.07595	-0.329333	18.966	0.000186287	0.00606018			MSTRG.9930	1.12649	4.02477	17.0513	0.000336481	0.0109322
MSTRG.19311	0.741094	4.9682	18.8769	0.000191363	0.00621349			MSTRG.26314	-12.6307	7.79853	17.7318	0.000336689	0.0109322
MSTRG.3885	-0.806948	1.44047	18.8702	0.000191754	0.00621436			MSTRG.12073	0.759693	5.01093	17.0375	0.000337953	0.0109419
MSTRG.23044	1.73398	6.71891	18.8571	0.000192514	0.00621559			MSTRG.28879	0.954631	4.54976	17.0253	0.00033926	0.0109419
MSTRG.29803	1.56463	0.333355	18.857	0.00019252	0.00621559			MSTRG.25280	0.576231	3.09716	17.0226	0.000339548	0.0109419
MSTRG.693	-6.62872	2.15032	18.8488	0.000193	0.00621934			MSTRG.8829	0.689969	3.70355	17.0226	0.000339551	0.0109419
MSTRG.20683	0.783333	2.65001	18.8342	0.000193853	0.00623097			MSTRG.16969	1.49048	2.24571	16.9908	0.000342983	0.0110317
MSTRG.14637	0.432661	3.66542	18.8301	0.000194091	0.00623097			MSTRG.25147	1.25023	4.82265	16.9674	0.00034554	0.011093
MSTRG.22369	-1.36206	4.18197	18.8129	0.000195102	0.00623872			MSTRG.7443	-0.397425	4.37306	16.9305	0.000349614	0.0112027
MSTRG.22535	-9.38938	-0.25325	19.6248	0.000195285	0.00623872			MSTRG.24106	0.676152	4.16884	16.9022	0.000352765	0.0112825
MSTRG.26650	9.63454	0.0330124	25.1468	0.000195428	0.00623872			MSTRG.13530	-2.12838	1.61087	16.8917	0.00035394	0.0112854
MSTRG.6657	0.602173	4.54808	18.7827	0.000196898	0.00627391			MSTRG.8207	-0.449514	5.14856	16.8896	0.000354175	0.0112854
MSTRG.23659	-1.06177	4.15653	18.7681	0.00019777	0.00628918			MSTRG.8692	-0.677918	5.0503	16.8567	0.000357902	0.0113829
MSTRG.28271	0.689181	4.00512	18.7604	0.000198232	0.00628918			MSTRG.24539	-12.3661	1.723	19.785	0.000359885	0.0114045
MSTRG.28681	1.14201	4.67407	18.7562	0.000198482	0.00628918			MSTRG.26700	-6.16031	1.52124	16.8386	0.000359964	0.0114045
MSTRG.15584	-1.48572	3.6303	18.7473	0.000199017	0.00629446			MSTRG.3526	-0.712991	4.81944	16.8239	0.000361653	0.0114045
MSTRG.26279	1.13584	3.95188	18.7353	0.000199744	0.00630579			MSTRG.3431	3.76102	-0.112795	16.8171	0.000362442	0.0114045
MSTRG.12554	0.933203	3.06779	18.71	0.000201285	0.00634272			MSTRG.12254	0.878852	2.68625	16.8135	0.000362858	0.0114045
MSTRG.30431	1.1705	5.26481	18.6939	0.000202267	0.0063619			MSTRG.16984	-0.65971	4.50062	16.8111	0.000363135	0.0114045
MSTRG.4439	0.646721	3.10125	18.6664	0.000203965	0.00640353			MSTRG.12638	-1.37106	7.04133	16.81	0.000363255	0.0114045
MSTRG.26567	0.819236	4.15213	18.6406	0.00020557	0.00644209			MSTRG.14877	-0.359775	4.81953	16.7901	0.000365565	0.0114395
MSTRG.24631	-0.435588	7.23694	18.6246	0.000206575	0.00645042			MSTRG.26307	-9.82514	9.12928	16.7889	0.000365712	0.0114395
MSTRG.19174	-1.88457	0.90178	18.6243	0.000206592	0.00645042			MSTRG.12071	-0.346755	10.9742	16.7827	0.000366434	0.0114412
MSTRG.28592	-4.72582	0.733686	18.6156	0.000207137	0.00645564			MSTRG.29756	-1.20039	2.90836	16.767	0.000368268	0.0114775
MSTRG.25514	-2.06146	0.127606	18.5847	0.000209094	0.00649381			MSTRG.24098	-3.67449	13.1926	16.7558	0.000369587	0.0114976
MSTRG.11633	-0.45156	6.78025	18.5843	0.000209122	0.00649381			MSTRG.18213	-0.778038	2.96118	16.7143	0.000374516	0.0116212
MSTRG.31973	1.00033	3.94496	18.5715	0.000209935	0.00650724			MSTRG.25258	0.750123	3.30341	16.7109	0.000374922	0.0116212
MSTRG.28739	1.93159	3.03529	18.5349	0.000212287	0.00656822			MSTRG.11989	-0.566941	2.55241	16.6827	0.000378313	0.0116729
MSTRG.8957	0.693434	3.76484	18.5251	0.000212925	0.00657604			MSTRG.21475	1.4511	2.45716	16.6823	0.000378362	0.0116729
MSTRG.26708	-1.07912	2.06073	18.5132	0.0002137	0.00658805			MSTRG.23504	-4.18353	0.337542	16.68	0.000378638	0.0116729
MSTRG.26929	-1.1045	2.54669	18.44	0.000218524	0.00672463			MSTRG.3430	3.84888	-0.42293	16.6582	0.000381281	0.0117206
MSTRG.16113	1.03247	4.05125	18.4217	0.000219748	0.00675012			MSTRG.4266	-7.82853	-0.149527	17.3102	0.000381558	0.0117206
MSTRG.15345	0.586427	4.14514	18.3388	0.000225396	0.00691121			MSTRG.22208	-0.840771	3.15706	16.6478	0.000382553	0.01173
MSTRG.13322	-3.93547	-0.100005	18.325	0.00022635	0.00692802			MSTRG.17719	5.14767	2.28977	16.6219	0.000385735	0.0118064
MSTRG.26244	0.860125	2.7409	18.2833	0.000229263	0.00700461			MSTRG.14892	1.85881	4.01728	16.5899	0.000389707	0.0119066
MSTRG.12143	1.2654	2.96778	18.2599	0.000230909	0.00704232			MSTRG.9858	1.14837	4.26759	16.5796	0.000390993	0.0119246
MSTRG.30922	1.27015	3.18372	18.2493	0.000231666	0.00705154			MSTRG.2348	0.382021	5.88706	16.5671	0.00039256	0.011951
MSTRG.30853	-0.351568	5.71478	18.244	0.000232037	0.00705154			MSTRG.31242	0.724602	5.39905	16.5335	0.000396815	0.0120591
MSTRG.27186	-0.896213	2.37107	18.2295	0.000233078	0.00706371			MSTRG.26311	-9.8768	10.1395	17.1574	0.000399395	0.0121004
MSTRG.24866	1.1459	2.34959	18.2269	0.000233265	0.00706371			MSTRG.15283	-0.506883	3.98203	16.5117	0.000399592	0.0121004
MSTRG.18874	-0.356595	6.21548	18.19	0.000235924	0.0071316			MSTRG.30006	-1.93801	3.70099	16.499	0.000401224	0.0121194
MSTRG.9875	0.673695	3.30354	18.1798	0.000236659	0.00714116			MSTRG.28995	-5.03637	4.34441	17.1337	0.000402238	0.0121194
MSTRG.31727	0.611055	2.98629	18.1598	0.000238123	0.00717267			MSTRG.21104	-7.48379	3.04347	17.1328	0.000402348	0.0121194
MSTRG.23309	0.850675	4.12972	18.1432	0.000239342	0.00719669			MSTRG.19688	-0.382649	5.48195	16.4816	0.00040348	0.0121321
MSTRG.22256	-1.88912	-0.307529	18.1317	0.000240186	0.00719831			MSTRG.12381	-1.26705	2.18992	16.4758	0.000404234	0.0121334
MSTRG.17235	-1.46598	1.77678	18.131	0.000240239	0.00719831			MSTRG.31071	-2.88903	1.06014	16.4554	0.00040688	0.0121914
MSTRG.9178	-1.5679	5.85424	18.1226	0.000240862	0.00720434			MSTRG.14262	-0.843995	3.4025	16.4079	0.000413145	0.0123575
MSTRG.21890	-0.577028	7.77091	18.104	0.000242248	0.00723313			MSTRG.30386	-3.00289	2.12505	16.3989	0.000414344	0.0123716
MSTRG.10297	0.760257	2.90231	18.0982	0.000242677	0.00723329			MSTRG.14302	0.768868	1.97327	16.3832	0.000416445	0.0124127
MSTRG.19946	-2.4565	0.255398	18.0708	0.000244738	0.00728204			MSTRG.29022	0.872188	2.86128	16.3771	0.00041727	0.0124156
MSTRG.14718	0.448237	4.71951	18.0575	0.000245742	0.00729917			MSTRG.10314	-0.765944	5.33771	16.3339	0.000423115	0.012565
MSTRG.16738	-0.714698	6.8899	18.0228	0.00024839	0.00736503			MSTRG.11211	-1.19624	3.14223	16.3291	0.000423763	0.012565
MSTRG.4633	0.640231	4.84691	18.0083	0.000249503	0.00738234			MSTRG.3257	-0.389383	4.72794	16.2888	0.000429315	0.0127076
MSTRG.4122	-1.21261	2.80428	18.0039	0.000249839	0.00738234			MSTRG.12761	0.304047	5.92404	16.2785	0.000430747	0.0127279
MSTRG.23316	-3.57739	6.09664	17.987	0.00025115	0.00740695			MSTRG.995	0.794934	2.55554	16.2473	0.000435099	0.0128343
MSTRG.28434	-1.75717	4.84045	17.982	0.000251539	0.00740695			MSTRG.2751	0.675035	3.7647	16.235	0.000436842	0.0128635
MSTRG.23962	1.11172	6.07467	17.9533	0.000253774	0.00745991			MSTRG.22256	-1.76894	-0.307529	16.2036	0.000441299	0.0129724
MSTRG.10916	0.462809	4.74835	17.9301	0.000255601	0.0075007			MSTRG.2111	-0.347345	5.52151	16.1828	0.000444273	0.0130374
MSTRG.23388	3.7587	-0.407406	17.8827	0.00025938	0.00758807			MSTRG.27804	-1.64766	1.74403	16.1634	0.000447072	0.013097
MSTRG.7523	-0.557374	3.95962	17.8817	0.000259467	0.00758807			MSTRG.11971	1.1856	1.26526	16.1431	0.000450026	0.0131411
MSTRG.29790	-6.04642	1.68846	17.8607	0.000261158	0.00761811			MSTRG.14442	-0.89311	3.45953	16.1425	0.000450117	0.0131411
MSTRG.31293	-0.918373	3.4042	17.8579	0.000261386	0.00761811			MSTRG.20094	-0.591625	3.26645	16.1164	0.000453937	0.0131956
MSTRG.14872	-0.988895	2.50864	17.8481	0.000262182	0.00762828			MSTRG.29780	1.58976	1.66654	16.1126	0.000454495	0.0131956
MSTRG.23602	-2.13831	2.87536	17.8196	0.000264503	0.00765724			MSTRG.17479	-0.817886	2.93164	16.1115	0.000454652	0.0131956
MSTRG.16993	-1.04054	2.0981	17.8139	0.000264976	0.00765724			MSTRG.9827	0.525876	6.82021	16.1087	0.000455075	0.0131956
MSTRG.12848	1.96444	3.55598	17.8114	0.000265178	0.00765724			MSTRG.8724	0.772107	1.96207	16.0557	0.000462972	0.0134019
MSTRG.22788	-1.64461	2.96383	17.8112	0.000265199	0.00765724			MSTRG.6182	-0.561309	5.87522	16.0453	0.00046453	0.0134242
MSTRG.10308	0.53254	4.94867	17.804	0.000265789	0.00765724			MSTRG.26313	-9.10764	9.61044	16.0093	0.000470004	0.0135594
MSTRG.4639	-0.902604	6.9599	17.803	0.000265867	0.00765724			MSTRG.20540	-1.21936	4.12768	15.9974	0.000471822	0.0135889
MSTRG.1316	-1.00975	5.19912	17.7894	0.000266999	0.00767322			MSTRG.20975	1.35897	7.29357	15.9805	0.00047443	0.0136411
MSTRG.3581	-2.9993	3.16161	17.7855	0.00026732	0.00767322			MSTRG.8339	1.05408	1.6869	15.9667	0.000476561	0.0136717
MSTRG.3261	-0.390947	7.5001	17.7499	0.000270295	0.0077456			MSTRG.27481	2.03439	0.121213	15.9632	0.000477096	0.0136717
MSTRG.20819	-0.979872	2.98357	17.7041	0.000274168	0.0078434			MSTRG.23273	-3.11398	4.41637	15.8988	0.000487223	0.0139385
MSTRG.7361	-0.84403	3.61979	17.6975	0.000274732	0.00784641			MSTRG.26890	1.08412	2.06295	15.8626	0.00049301	0.0140652
MSTRG.24251	0.971307	3.18693	17.6692	0.000277164	0.00790264			MSTRG.9806	-1.31711	4.44244	15.8608	0.000493298	0.0140652
MSTRG.20958	-1.11591	3.9657	17.6518	0.000278666	0.00793185			MSTRG.21041	0.840548	4.92653	15.8416	0.000496404	0.0141301
MSTRG.9516	1.79865	2.75664	17.6466	0.000279117	0.00793185			MSTRG.22397	0.525961	5.69934	15.8226	0.000499495	0.0141913
MSTRG.21795	-1.68992	7.37483	17.6039	0.00028286	0.00801145			MSTRG.14227	-0.487907	3.75608	15.8182	0.000500215	0.0141913
MSTRG.26064	0.997668	3.11056	17.6	0.000283204	0.00801145			MSTRG.220	-0.392248	4.99625	15.7888	0.000505045	0.0143046
MSTRG.14583	1.30766	3.82805	17.5969	0.00028348	0.00801145			MSTRG.22181	2.2652	1.60625	15.7815	0.00050625	0.014315
MSTRG.10442	0.744978	5.6574	17.5885	0.00028422	0.00801145			MSTRG.10391	-1.08021	7.9978	15.7725	0.00050775	0.0143337
MSTRG.22684	-9.91879	-0.305762	19.3099	0.000284264	0.00801145			MSTRG.24447	0.453937	6.32543	15.7104	0.000518175	0.0145918
MSTRG.10314	-0.795279	5.33771	17.571	0.000285779	0.00804089			MSTRG.17499	0.837515	2.46753	15.7051	0.000519074	0.0145918
MSTRG.20956	-0.547573	5.36353	17.5348	0.00028903	0.00810897			MSTRG.383	3.62103	0.535991	15.7029	0.000519459	0.0145918
MSTRG.9236	0.474853	4.46444	17.5335	0.000289148	0.00810897			MSTRG.3813	-0.556325	5.33717	15.6919	0.000521334	0.0146113
MSTRG.18075	-0.87904	2.41	17.5189	0.000290472	0.00812441			MSTRG.23838	4.34909	2.54492	15.6888	0.000521862	0.0146113
MSTRG.10633	0.737445	3.42838	17.5169	0.00029065	0.00812441			MSTRG.788	0.772463	3.84648	15.683	0.000522846	0.0146149
MSTRG.10267	-1.341	1.99147	17.4855	0.000293515	0.00819109			MSTRG.17815	-0.429945	3.87787	15.6596	0.000526886	0.0147037
MSTRG.30006	-1.99783	3.70099	17.4665	0.000295273	0.00820456			MSTRG.5786	-0.398366	5.29399	15.6436	0.000529662	0.014753
MSTRG.15677	-0.415295	5.85861	17.4601	0.000295861	0.00820456			MSTRG.17734	-12.4715	7.46479	16.2197	0.00053094	0.014753
MSTRG.15218	-1.28295	2.93748	17.4599	0.000295876	0.00820456			MSTRG.17575	0.542726	3.65259	15.6345	0.000531244	0.014753
MSTRG.10931	-1.31747	3.44555	17.4595	0.000295919	0.00820456			MSTRG.27662	0.543468	5.40534	15.6272	0.000532514	0.0147643
MSTRG.30162	-1.22188	3.32322	17.4461	0.000297157	0.00822552			MSTRG.21274	-2.91265	0.229364	15.6108	0.000535391	0.01482
MSTRG.16752	1.05985	4.23306	17.4276	0.000298891	0.00826012			MSTRG.1245	-6.53609	3.01001	15.5962	0.00053797	0.0148673
MSTRG.3798	-0.461652	5.48304	17.4188	0.000299715	0.00826952			MSTRG.12808	-3.54288	2.21971	15.5683	0.000542933	0.0149308
MSTRG.7763	11.0609	1.2737	18.1121	0.000301124	0.008295			MSTRG.7026	-0.239955	5.64488	15.5663	0.000543281	0.0149308
MSTRG.496	-0.481088	6.40033	17.398	0.000301675	0.00829679			MSTRG.3581	-2.77532	3.16161	15.5662	0.000543301	0.0149308
MSTRG.21800	-1.52985	2.12243	17.3924	0.000302201	0.00829789			MSTRG.8421	0.9253	4.75057	15.5636	0.000543765	0.0149308
MSTRG.18625	0.842687	5.4699	17.3583	0.000305457	0.00837384			MSTRG.17493	3.06535	0.114287	15.5555	0.000545226	0.0149469
MSTRG.18231	0.407986	5.33789	17.3473	0.000306508	0.0083881			MSTRG.7220	1.72595	0.123877	15.4975	0.000555748	0.0152109
MSTRG.15420	-0.582691	5.38378	17.3405	0.00030717	0.0083881			MSTRG.2943	6.22511	2.03214	15.4756	0.000559767	0.0152964
MSTRG.5599	0.537975	4.81786	17.3376	0.000307451	0.0083881			MSTRG.16656	-1.27289	1.60563	15.4694	0.000560923	0.0153035
MSTRG.11263	-0.600862	4.81459	17.3249	0.000308678	0.00840816			MSTRG.25598	-1.8939	0.763053	15.4626	0.000562171	0.0153131
MSTRG.2690	2.58936	3.40247	17.299	0.000311202	0.00846341			MSTRG.19481	-0.600337	10.1172	15.4558	0.000563435	0.0153231
MSTRG.3430	4.06715	-0.42293	17.2735	0.000313707	0.00851796			MSTRG.5814	-1.04074	6.02844	15.4441	0.000565621	0.0153581
MSTRG.472	3.80113	-0.581666	17.267	0.000314344	0.00852171			MSTRG.9155	-7.51089	0.267384	17.9359	0.000567615	0.0153878
MSTRG.9807	-0.755302	8.20925	17.2501	0.000316016	0.00855347			MSTRG.30251	-0.76783	2.10079	15.3949	0.000574881	0.01556
MSTRG.24275	-1.83616	3.14159	17.2003	0.000321017	0.00867507			MSTRG.22684	-9.23346	-0.305762	16.6837	0.000584755	0.0157899
MSTRG.9982	-0.971935	2.56568	17.179	0.000323176	0.00871961			MSTRG.24505	1.46691	0.444651	15.3364	0.000586118	0.0157899
MSTRG.2412	0.39733	4.17712	17.148	0.000326359	0.00879163			MSTRG.23555	1.20787	1.88672	15.3325	0.000586889	0.0157899
MSTRG.4032	1.15424	3.24568	17.1286	0.000328364	0.0088317			MSTRG.26922	-0.727701	5.02962	15.3271	0.000587931	0.0157899
MSTRG.27547	-0.73323	4.64113	17.1052	0.000330799	0.0088832			MSTRG.1923	-2.62563	6.47005	15.3226	0.00058882	0.0157899
MSTRG.17898	0.620722	4.65978	17.0619	0.000335358	0.00899148			MSTRG.21039	-0.341428	5.70377	15.322	0.000588921	0.0157899
MSTRG.19748	-0.387453	6.30234	17.0478	0.000336857	0.00901752			MSTRG.22671	-7.39776	-0.653799	16.6365	0.000592695	0.0158565
MSTRG.4705	-0.33915	6.63455	17.0327	0.00033847	0.00904654			MSTRG.10955	1.20975	1.24563	15.2955	0.000594125	0.0158565
MSTRG.15262	1.16398	3.61215	17.0276	0.000339012	0.00904685			MSTRG.22668	-1.40475	0.948497	15.2952	0.000594191	0.0158565
MSTRG.29991	0.296835	5.64148	17.0114	0.000340757	0.00907923			MSTRG.20529	0.456898	5.08681	15.2864	0.000595928	0.0158781
MSTRG.24405	-1.04533	6.35543	16.988	0.000343297	0.00913267			MSTRG.15575	-6.19493	4.79461	15.8191	0.000601014	0.0159887
MSTRG.28404	-1.04765	2.89499	16.9698	0.000345274	0.00916831			MSTRG.12952	0.869456	1.09211	15.2529	0.000602588	0.0160056
MSTRG.4789	0.625643	4.14674	16.9659	0.00034571	0.00916831			MSTRG.26178	1.11941	5.48275	15.2372	0.000605719	0.0160626
MSTRG.23384	2.0541	3.91682	16.9313	0.000349524	0.00925508			MSTRG.26654	-1.55744	0.506187	15.2328	0.000606614	0.0160626
MSTRG.9832	0.962435	5.84973	16.9263	0.000350071	0.00925521			MSTRG.25939	-0.507674	6.27907	15.2251	0.000608169	0.0160748
MSTRG.14262	-0.857047	3.4025	16.9032	0.000352653	0.00930905			MSTRG.24173	-1.26617	3.37477	15.221	0.000608986	0.0160748
MSTRG.2793	-0.520898	6.14026	16.8641	0.000357058	0.00940678			MSTRG.2930	0.49081	7.6854	15.2148	0.000610251	0.0160748
MSTRG.18776	-0.581433	3.08642	16.8606	0.000357457	0.00940678			MSTRG.10530	-7.94344	3.20466	15.767	0.00061084	0.0160748
MSTRG.7443	-0.396637	4.37306	16.8498	0.000358683	0.00941155			MSTRG.93	-0.454675	5.44525	15.1996	0.000613341	0.0161093
MSTRG.13667	-1.08696	3.60977	16.8468	0.000359031	0.00941155			MSTRG.3651	1.0295	2.09823	15.1962	0.000614039	0.0161093
MSTRG.136	-0.341656	5.898	16.8438	0.000359379	0.00941155			MSTRG.31241	2.49457	2.17813	15.1798	0.000617392	0.0161725
MSTRG.25845	-0.509481	4.3314	16.8397	0.000359842	0.00941155			MSTRG.10610	-1.70341	0.0144307	15.1403	0.000625566	0.0163615
MSTRG.21463	-0.971061	6.6775	16.7875	0.000365871	0.00955422			MSTRG.2070	-0.906909	1.64042	15.1228	0.000629219	0.0164319
MSTRG.23494	10.8381	5.63887	17.4461	0.000366416	0.00955422			MSTRG.1367	0.966147	2.17412	15.0962	0.000634817	0.0165527
MSTRG.10158	-0.624794	5.04856	16.775	0.000367334	0.00956356			MSTRG.6540	-4.13629	-0.480966	16.3822	0.00063754	0.0165984
MSTRG.20534	-1.87271	4.84361	16.7418	0.000371246	0.00964034			MSTRG.17562	-1.81701	0.174985	15.0727	0.000639804	0.0166044
MSTRG.138	0.537443	4.79	16.7404	0.000371412	0.00964034			MSTRG.18812	1.20993	2.83066	15.0719	0.000639991	0.0166044
MSTRG.16064	-0.765984	5.6177	16.7155	0.000374363	0.00970219			MSTRG.29790	-5.33979	1.68846	15.0638	0.000641711	0.0166044
MSTRG.648	0.675869	3.60907	16.6951	0.000376818	0.00975101			MSTRG.444	-1.02939	3.55961	15.062	0.000642112	0.0166044
MSTRG.22456	0.74662	6.65541	16.679	0.000378762	0.00978651			MSTRG.4135	0.805495	7.78017	15.0563	0.000643318	0.0166044
MSTRG.23838	4.51965	2.54492	16.635	0.000384116	0.00990985			MSTRG.20949	-0.71864	8.69076	15.055	0.000643603	0.0166044
MSTRG.10531	-3.07913	0.504125	16.6278	0.000385009	0.00991789			MSTRG.18231	0.379625	5.33789	15.0337	0.000648205	0.0166804
MSTRG.8421	0.955914	4.75057	16.6142	0.000386684	0.00994605			MSTRG.19061	1.32332	1.57074	15.0323	0.000648504	0.0166804
MSTRG.29076	-2.39275	0.08402	16.6051	0.000387809	0.00995999			MSTRG.4815	-1.40726	0.951721	14.9805	0.000659819	0.0169459
MSTRG.16067	0.776202	2.56629	16.5882	0.000389913	0.00999116			MSTRG.27178	0.569693	4.73954	14.9345	0.000670051	0.0171829
MSTRG.27691	-1.7636	0.425945	16.5825	0.000390624	0.00999116			MSTRG.20215	-1.59815	2.94848	14.8944	0.000679129	0.0173896
MSTRG.27023	-5.08223	11.5769	16.5813	0.000390778	0.00999116			MSTRG.31008	1.07015	3.61828	14.8657	0.000685692	0.0175313
MSTRG.24080	0.550726	4.21857	16.5336	0.000396804	0.0101301			MSTRG.25830	1.23946	1.51906	14.8444	0.000690596	0.0176303
MSTRG.27311	0.340059	4.35547	16.4956	0.000401671	0.0102271			MSTRG.25835	0.903233	1.95066	14.8366	0.000692412	0.017636
MSTRG.14902	-0.282109	5.29118	16.4945	0.000401803	0.0102271			MSTRG.2176	0.853263	2.02899	14.8346	0.000692883	0.017636
MSTRG.4275	-0.941295	2.31931	16.483	0.000403297	0.0102355			MSTRG.20913	-0.306945	9.03552	14.8292	0.00069413	0.0176414
MSTRG.30363	-0.551193	5.72316	16.4825	0.000403362	0.0102355			MSTRG.23750	-1.19222	2.78335	14.8137	0.000697772	0.0177076
MSTRG.11219	0.852581	3.34307	16.4739	0.000404478	0.0102355			MSTRG.30608	0.880992	4.47764	14.8018	0.000700563	0.0177159
MSTRG.2943	6.40524	2.03214	16.4735	0.000404529	0.0102355			MSTRG.20877	-2.39462	0.257464	14.8013	0.000700681	0.0177159
MSTRG.7225	-1.40707	2.44402	16.4639	0.000405775	0.0102518			MSTRG.8571	-3.3298	5.52699	14.7964	0.000701827	0.0177159
MSTRG.25757	1.20481	4.15747	16.4479	0.000407864	0.0102628			MSTRG.6429	-1.32806	2.88333	14.7947	0.000702246	0.0177159
MSTRG.25554	1.87417	0.867562	16.4479	0.000407868	0.0102628			MSTRG.13124	0.466506	3.57372	14.7859	0.000704323	0.0177421
MSTRG.10300	0.727649	2.33342	16.4468	0.000408013	0.0102628			MSTRG.12848	1.77153	3.55598	14.778	0.000706191	0.0177534
MSTRG.11209	1.18227	3.30601	16.4194	0.000411625	0.0103384			MSTRG.25925	3.27013	-0.377588	14.7752	0.000706852	0.0177534
MSTRG.24041	1.14103	4.85445	16.3932	0.000415113	0.0104107			MSTRG.28384	-0.93191	3.00623	14.7632	0.000709706	0.0177757
MSTRG.7242	1.35535	1.93062	16.3655	0.000418828	0.0104772			MSTRG.26555	-1.21802	3.31528	14.759	0.000710716	0.0177757
MSTRG.25760	0.738626	3.41536	16.3643	0.000418988	0.0104772			MSTRG.25150	1.09229	2.39539	14.7584	0.000710861	0.0177757
MSTRG.11229	-0.542407	6.19307	16.3488	0.000421079	0.0104917			MSTRG.2641	-1.40542	5.82909	14.7363	0.000716166	0.0178567
MSTRG.12069	2.43883	2.72694	16.3487	0.000421097	0.0104917			MSTRG.7996	-0.505719	6.28761	14.7314	0.000717353	0.0178567
MSTRG.18318	2.06404	0.363233	16.3463	0.000421421	0.0104917			MSTRG.13517	-0.648061	4.25581	14.73	0.000717682	0.0178567
MSTRG.19481	-0.61732	10.1172	16.3368	0.000422717	0.0104917			MSTRG.21795	-1.5385	7.37483	14.7253	0.000718831	0.0178567
MSTRG.23555	1.25559	1.88672	16.3368	0.000422718	0.0104917			MSTRG.29358	0.64248	5.85215	14.7232	0.000719328	0.0178567
MSTRG.26606	-0.948714	9.06559	16.3328	0.000423257	0.0104917			MSTRG.19786	-1.28719	2.94085	14.6809	0.000729673	0.0180655
MSTRG.2034	-0.763388	4.55596	16.3167	0.00042547	0.0105313			MSTRG.21311	1.94357	2.47879	14.6801	0.000729856	0.0180655
MSTRG.20651	0.935577	3.69475	16.3068	0.000426823	0.0105476			MSTRG.30826	0.609657	4.26225	14.6735	0.000731496	0.0180799
MSTRG.18623	1.45674	5.78959	16.3029	0.000427365	0.0105476			MSTRG.28736	-0.709355	2.95727	14.641	0.000739553	0.0182399
MSTRG.9784	-1.23189	0.29006	16.2921	0.00042886	0.0105623			MSTRG.7136	-0.395514	7.00692	14.6388	0.000740106	0.0182399
MSTRG.31518	-2.67113	-0.00356431	16.2897	0.000429194	0.0105623			MSTRG.22509	-6.11409	6.80237	14.6317	0.000741884	0.0182574
MSTRG.11210	-0.701238	2.76512	16.2572	0.000433709	0.010658			MSTRG.13322	-3.32936	-0.100005	14.6244	0.000743703	0.0182758
MSTRG.2505	-0.643856	4.83252	16.252	0.000434447	0.0106608			MSTRG.19439	0.661909	4.42026	14.6143	0.000746245	0.018312
MSTRG.13060	-0.728157	5.17047	16.2425	0.000435776	0.0106695			MSTRG.18211	1.0148	4.33995	14.553	0.000761888	0.018669
MSTRG.16675	-0.253437	5.83445	16.2386	0.000436325	0.0106695			MSTRG.2793	-0.483369	6.14026	14.5363	0.000766211	0.018748
MSTRG.3634	-0.360497	6.0869	16.2362	0.000436675	0.0106695			MSTRG.28609	-1.32397	1.70947	14.5211	0.000770154	0.0188175
MSTRG.8755	0.547482	3.27511	16.2049	0.000441112	0.0107625			MSTRG.19903	1.84275	1.20372	14.5069	0.000773875	0.0188815
MSTRG.24134	-0.409271	4.22135	16.1897	0.000443289	0.0108002			MSTRG.19117	1.21375	0.617284	14.9858	0.000781397	0.0190378
MSTRG.23382	-2.82959	1.05869	16.1777	0.000445015	0.0108268			MSTRG.3278	-1.13068	6.09126	14.4624	0.000785648	0.0191141
MSTRG.13399	1.51447	5.44199	16.1711	0.000445957	0.0108343			MSTRG.1773	2.53918	1.98513	14.4567	0.000787152	0.019123
MSTRG.3526	-0.699412	4.81944	16.1547	0.000448342	0.0108768			MSTRG.23799	-6.26479	-0.23735	15.6533	0.000788265	0.019123
MSTRG.23889	1.19943	2.6168	16.1183	0.000453649	0.0109899			MSTRG.30053	-1.34893	3.50999	14.4484	0.000789376	0.019123
MSTRG.12832	0.583397	3.70381	16.1118	0.000454611	0.0109976			MSTRG.23274	-1.69006	0.538232	14.4441	0.000790519	0.0191236
MSTRG.23184	-8.10837	1.17107	17.5449	0.000458801	0.0110736			MSTRG.25693	0.342135	6.22397	14.4363	0.000792636	0.0191477
MSTRG.21406	-0.75891	3.49	16.0819	0.000459049	0.0110736			MSTRG.16538	1.39083	4.19713	14.4266	0.000795239	0.0191584
MSTRG.29911	1.11564	4.00212	16.0721	0.00046051	0.0110932			MSTRG.22554	-2.13968	3.37817	14.4263	0.000795323	0.0191584
MSTRG.6512	2.19089	3.10163	16.0592	0.000462438	0.0111118			MSTRG.26888	0.61618	4.82455	14.4148	0.000798425	0.0192061
MSTRG.3460	0.98378	2.11082	16.0582	0.000462584	0.0111118			MSTRG.5895	-0.796144	4.51109	14.408	0.000800279	0.0192236
MSTRG.9155	-7.58731	0.267384	18.742	0.000463897	0.0111277			MSTRG.11913	-0.553288	3.08067	14.3808	0.000807717	0.0193732
MSTRG.196	0.878065	3.83907	16.0247	0.000467647	0.0112019			MSTRG.20483	0.767444	0.996962	14.377	0.000808775	0.0193732
MSTRG.15573	-1.03129	0.598775	16.0136	0.00046935	0.0112269			MSTRG.15207	-1.877	3.16347	14.3674	0.000811411	0.0193854
MSTRG.20556	-10.7752	2.0179	18.6836	0.00047065	0.0112401			MSTRG.17645	0.339301	6.04703	14.3669	0.000811557	0.0193854
MSTRG.7587	-0.585404	3.94441	16.0013	0.000471216	0.0112401			MSTRG.12951	0.995466	1.17198	14.3456	0.000817449	0.0194989
MSTRG.23613	0.531818	6.96983	15.9955	0.000472111	0.0112457			MSTRG.23123	-10.3803	5.45211	15.5242	0.000818876	0.0195057
MSTRG.11889	0.554703	4.54825	15.9876	0.000473329	0.011259			MSTRG.16386	0.292318	5.34705	14.3304	0.000821699	0.0195063
MSTRG.15076	0.667594	4.46682	15.9813	0.000474296	0.0112664			MSTRG.26374	1.28255	5.58152	14.3292	0.000822026	0.0195063
MSTRG.3431	3.69814	-0.112795	15.9583	0.000477867	0.0113354			MSTRG.26503	-9.55311	9.65591	14.3281	0.000822329	0.0195063
MSTRG.27379	-0.976792	5.79179	15.9527	0.000478737	0.0113403			MSTRG.2098	0.943288	4.00335	14.3198	0.00082467	0.0195343
MSTRG.28001	0.808488	5.60477	15.9458	0.000479814	0.0113496			MSTRG.30545	0.807046	1.92044	14.3158	0.000825797	0.0195343
MSTRG.14951	-0.316371	5.67435	15.9417	0.000480457	0.0113496			MSTRG.263	-0.666751	3.57077	14.3047	0.000828928	0.0195813
MSTRG.26131	-0.321785	7.31926	15.9361	0.000481328	0.0113544			MSTRG.27652	1.14012	3.61498	14.2833	0.000834975	0.0196969
MSTRG.12760	0.886752	3.11302	15.9159	0.000484511	0.0114078			MSTRG.28227	0.562353	4.18534	14.2721	0.000838185	0.0197347
MSTRG.4475	0.79881	5.55627	15.9133	0.000484925	0.0114078			MSTRG.13182	0.674209	2.50943	14.2696	0.000838889	0.0197347
MSTRG.26239	-1.64027	2.5415	15.8583	0.000493701	0.0115982			MSTRG.27533	3.29868	0.318902	14.2474	0.000845275	0.0198576
MSTRG.22209	-2.87315	4.25011	15.8437	0.000496068	0.0116238			MSTRG.11728	2.85142	1.08315	14.2423	0.000846752	0.0198649
MSTRG.22273	0.978749	1.53757	15.8431	0.00049615	0.0116238			MSTRG.21843	1.08529	9.15964	14.2308	0.000850083	0.0198928
MSTRG.16380	0.713098	4.39525	15.8195	0.000499993	0.0116642			MSTRG.7451	1.45567	0.445131	14.2284	0.000850787	0.0198928
MSTRG.5620	1.8686	4.53039	15.8172	0.00050038	0.0116642			MSTRG.27105	-0.381831	4.84705	14.2262	0.000851433	0.0198928
MSTRG.485	1.1753	7.18228	15.8165	0.000500488	0.0116642			MSTRG.10198	-0.468905	3.15887	14.1874	0.000862781	0.0200918
MSTRG.29504	-4.94226	0.770656	15.8129	0.000501081	0.0116642			MSTRG.3848	0.622095	3.00054	14.1861	0.000863186	0.0200918
MSTRG.23318	-4.09907	1.82852	15.8116	0.000501288	0.0116642			MSTRG.5675	-1.12401	2.57958	14.1851	0.000863478	0.0200918
MSTRG.14621	0.970158	4.98261	15.7757	0.000507217	0.0117861			MSTRG.31518	-2.46604	-0.00356431	14.1708	0.000867708	0.0201627
MSTRG.21399	-0.716234	3.46807	15.7639	0.000509179	0.0118156			MSTRG.18586	-0.840971	2.28133	14.1404	0.000876789	0.020346
MSTRG.13061	-0.601988	5.54826	15.7583	0.00051011	0.0118211			MSTRG.23064	-2.4095	0.519851	14.1325	0.000879146	0.0203731
MSTRG.9344	0.802572	3.41863	15.7482	0.000511798	0.0118383			MSTRG.6000	-0.518347	3.72185	14.109	0.000886253	0.0205099
MSTRG.12337	1.09066	4.88266	15.7456	0.000512238	0.0118383			MSTRG.5511	-0.956294	2.51629	14.0909	0.000891776	0.0206098
MSTRG.2388	1.24109	2.16265	15.7359	0.000513857	0.0118597			MSTRG.258	0.541975	4.60625	14.0797	0.000895218	0.0206614
MSTRG.16322	0.36552	5.70939	15.7209	0.000516397	0.0119022			MSTRG.693	-5.31867	2.15032	14.0641	0.000900005	0.0207303
MSTRG.25925	3.38397	-0.377588	15.7127	0.000517779	0.011918			MSTRG.2660	0.375477	4.79202	14.0621	0.00090063	0.0207303
MSTRG.31291	-11.0688	1.14818	16.2896	0.000519667	0.0119454			MSTRG.10505	0.860696	1.36264	14.0506	0.000904206	0.0207436
MSTRG.23704	0.867022	2.03467	15.6868	0.000522196	0.0119873			MSTRG.28687	0.972065	4.23989	14.0503	0.000904272	0.0207436
MSTRG.495	-0.326477	6.83274	15.6805	0.000523275	0.011996			MSTRG.19634	0.871058	3.3304	14.0411	0.000907137	0.0207436
MSTRG.1372	0.280291	4.32744	15.6514	0.000528296	0.0120949			MSTRG.15195	-0.814924	3.86207	14.0402	0.000907437	0.0207436
MSTRG.27838	-0.340141	7.15201	15.6406	0.000530174	0.0121216			MSTRG.21430	-0.68479	3.42678	14.0366	0.000908562	0.0207436
MSTRG.3871	0.297963	4.96505	15.6194	0.000533877	0.0121899			MSTRG.15277	-3.31378	2.00929	14.0359	0.000908763	0.0207436
MSTRG.30388	0.865236	2.91814	15.6126	0.000535079	0.0122011			MSTRG.19900	-0.976817	0.576119	14.0329	0.000909713	0.0207436
MSTRG.10426	-0.336379	5.32689	15.6015	0.000537041	0.0122193			MSTRG.8055	-4.01398	0.0639873	14.0282	0.000911182	0.0207494
MSTRG.440	-0.593619	6.40618	15.6	0.000537307	0.0122193			MSTRG.20504	-1.00947	1.97379	13.9966	0.000921112	0.0209063
MSTRG.1894	-0.613481	4.3379	15.5648	0.000543553	0.0123449			MSTRG.12515	0.760242	5.49925	13.996	0.00092131	0.0209063
MSTRG.11185	-0.848009	4.48525	15.5466	0.000546826	0.0123966			MSTRG.26614	-0.69185	2.6775	13.9947	0.000921741	0.0209063
MSTRG.7071	1.58601	1.94992	15.5441	0.000547283	0.0123966			MSTRG.13550	-0.315702	5.15887	13.9906	0.000923041	0.020908
MSTRG.12365	0.711277	4.91902	15.5366	0.000548625	0.0124105			MSTRG.20158	-8.17783	3.13096	15.1172	0.000924285	0.0209084
MSTRG.4254	0.438115	5.75987	15.4958	0.000556045	0.0125618			MSTRG.25757	1.11025	4.15747	13.9692	0.000929862	0.0210068
MSTRG.14780	0.37226	5.05414	15.4838	0.000558252	0.0125894			MSTRG.29639	-1.06173	5.44498	13.9647	0.000931302	0.0210115
MSTRG.7460	0.957059	3.63558	15.4812	0.000558743	0.0125894			MSTRG.25966	0.736	2.28152	13.9571	0.000933724	0.0210383
MSTRG.27187	-0.608832	5.23083	15.4448	0.000565487	0.0127182			MSTRG.25760	0.680291	3.41536	13.9482	0.000936593	0.0210752
MSTRG.8164	-0.79838	7.59331	15.4424	0.000565947	0.0127182			MSTRG.17883	0.955233	3.50237	13.9263	0.000943681	0.0212067
MSTRG.10044	1.30379	5.8647	15.4378	0.000566802	0.0127188			MSTRG.22930	1.21017	4.94424	13.9217	0.000945185	0.0212126
MSTRG.1393	-2.3053	2.36743	16.0041	0.000567476	0.0127188			MSTRG.4978	-0.399422	4.51376	13.9163	0.000946949	0.0212185
MSTRG.14489	-1.20365	7.48271	15.4275	0.000568725	0.0127188			MSTRG.21976	0.762669	6.42364	13.9133	0.000947931	0.0212185
MSTRG.19251	-10.2969	0.680785	16.7799	0.000568955	0.0127188			MSTRG.16613	1.80393	0.519531	13.9073	0.000949884	0.0212344
MSTRG.8688	-1.01521	1.9064	15.4166	0.000570786	0.0127248			MSTRG.26255	-0.543902	4.36063	13.9013	0.000951858	0.0212507
MSTRG.12638	-1.31164	7.04133	15.4138	0.000571304	0.0127248			MSTRG.8617	-0.417583	4.62085	13.8717	0.000961626	0.0214246
MSTRG.18390	-0.708193	5.64388	15.4105	0.000571935	0.0127248			MSTRG.14114	-2.95808	3.9109	13.8701	0.000962157	0.0214246
MSTRG.9252	-0.816501	1.7564	15.4091	0.000572204	0.0127248			MSTRG.23994	-1.57474	1.80212	13.8366	0.000973337	0.0216453
MSTRG.2156	-0.311237	6.82605	15.4034	0.000573281	0.0127322			MSTRG.3281	-2.10731	3.79636	13.8228	0.000977984	0.0217204
MSTRG.24824	-1.29826	5.75874	15.387	0.000576399	0.0127715			MSTRG.30694	-1.55452	1.66306	13.8124	0.000981533	0.0217709
MSTRG.13117	0.633231	3.7607	15.379	0.00057792	0.0127715			MSTRG.23289	-0.54727	3.83773	13.7965	0.000986933	0.0218593
MSTRG.31745	-1.22832	3.16438	15.3773	0.000578252	0.0127715			MSTRG.6122	-0.400459	5.08314	13.7902	0.000989084	0.0218593
MSTRG.4836	1.86642	3.47031	15.3755	0.000578585	0.0127715			MSTRG.14950	1.06122	3.45698	13.7894	0.000989358	0.0218593
MSTRG.20961	0.659499	3.23972	15.3744	0.000578791	0.0127715			MSTRG.2140	0.545176	5.52861	13.7745	0.000994457	0.0219436
MSTRG.26655	-1.3705	2.01541	15.3615	0.000581276	0.0128098			MSTRG.6657	0.514103	4.54808	13.7527	0.001002	0.0220814
MSTRG.12080	1.15555	6.13733	15.3549	0.000582556	0.0128215			MSTRG.1771	-13.2093	7.93021	14.2065	0.00100478	0.0221143
MSTRG.9844	0.796202	4.64171	15.3433	0.000584787	0.0128512			MSTRG.25718	-0.54759	5.15179	13.7369	0.0010075	0.0221457
MSTRG.20158	-9.4905	3.13096	16.6768	0.000585919	0.0128512			MSTRG.14749	0.699483	1.53517	13.7205	0.00101325	0.0221922
MSTRG.8406	0.485922	5.1525	15.3362	0.000586162	0.0128512			MSTRG.23392	1.09756	2.08052	13.72	0.00101341	0.0221922
MSTRG.6211	0.760122	2.5742	15.3301	0.000587352	0.0128607			MSTRG.19997	-2.29624	6.50481	13.7197	0.00101352	0.0221922
MSTRG.19450	0.92899	4.55298	15.3241	0.000588511	0.0128696			MSTRG.4594	0.903937	1.84002	13.6864	0.0010253	0.0224214
MSTRG.21646	-0.954447	2.37835	15.3002	0.000593205	0.0129557			MSTRG.17603	-0.561732	6.49005	13.6393	0.00104221	0.0227619
MSTRG.22795	-0.390823	5.13591	15.2908	0.000595058	0.0129796			MSTRG.20777	3.71938	-0.408264	14.0855	0.00104533	0.0228011
MSTRG.25457	-0.530737	5.79543	15.281	0.000596985	0.013005			MSTRG.15138	-0.561749	3.62815	13.5929	0.00105916	0.0230733
MSTRG.11531	-1.5853	0.627204	15.2694	0.000599291	0.0130386			MSTRG.4383	-1.11544	3.81697	13.5829	0.00106285	0.023124
MSTRG.18426	2.87758	0.449081	15.2629	0.000600575	0.0130499			MSTRG.28735	-0.893531	3.71658	13.5469	0.00107626	0.023365
MSTRG.4085	0.512475	3.87908	15.2516	0.000602843	0.0130825			MSTRG.15602	-0.766804	5.23533	13.5458	0.00107666	0.023365
MSTRG.30144	0.596864	4.26093	15.164	0.000620644	0.0134518			MSTRG.23749	-6.31062	0.491276	13.9701	0.00108569	0.0235291
MSTRG.25089	0.64456	4.12843	15.1486	0.000623826	0.0135036			MSTRG.17926	1.54993	7.46591	13.5185	0.00108697	0.0235291
MSTRG.6971	-1.22476	3.9788	15.128	0.000628135	0.0135796			MSTRG.737	-1.03555	6.16439	13.5026	0.00109299	0.0236294
MSTRG.1240	-1.06614	4.61465	15.1177	0.000630293	0.0136066			MSTRG.8762	0.442128	3.71647	13.4943	0.00109618	0.0236683
MSTRG.29867	1.2281	4.21891	15.1144	0.000630976	0.0136066			MSTRG.23021	2.05767	2.35684	13.4812	0.00110121	0.0237252
MSTRG.16379	0.633741	5.33944	15.1014	0.000633722	0.0136486			MSTRG.28045	1.3848	1.43606	13.4802	0.00110159	0.0237252
MSTRG.29690	2.36262	1.65116	15.0956	0.000634957	0.013658			MSTRG.9007	0.767013	5.22291	13.4745	0.00110379	0.0237425
MSTRG.3729	-13.5863	4.54993	15.6138	0.000640781	0.0137459			MSTRG.11228	-0.786836	2.91522	13.4627	0.00110832	0.0237813
MSTRG.24406	-1.12389	6.61544	15.065	0.000641452	0.0137459			MSTRG.13156	-0.855842	0.987991	13.4626	0.00110837	0.0237813
MSTRG.16307	-1.31526	2.17753	15.065	0.00064146	0.0137459			MSTRG.3421	-0.941136	3.91497	13.4415	0.00111656	0.0239155
MSTRG.10215	-0.480953	8.23141	15.0201	0.00065114	0.0139188			MSTRG.16510	0.950834	5.22007	13.4393	0.00111743	0.0239155
MSTRG.3561	-2.1712	6.01329	15.015	0.000652256	0.0139188			MSTRG.25508	2.5573	3.99644	13.4216	0.00112435	0.0240164
MSTRG.31936	3.17654	0.369413	15.0137	0.00065253	0.0139188			MSTRG.2501	0.536943	4.1725	13.4141	0.0011273	0.0240164
MSTRG.17895	-0.248999	6.65334	15.0126	0.000652787	0.0139188			MSTRG.20042	-0.935214	1.85272	13.4121	0.0011281	0.0240164
MSTRG.12594	1.10865	1.89995	15.0016	0.000655186	0.0139442			MSTRG.10912	1.1649	4.17762	13.4102	0.00112886	0.0240164
MSTRG.15693	0.894987	5.57498	14.9982	0.000655934	0.0139442			MSTRG.19949	0.303993	6.7159	13.4094	0.00112917	0.0240164
MSTRG.27024	-3.60727	11.1419	14.9947	0.000656705	0.0139442			MSTRG.4705	-0.300633	6.63455	13.397	0.00113407	0.0240905
MSTRG.11875	-1.69149	5.92384	14.9922	0.000657242	0.0139442			MSTRG.30647	-1.2842	6.48397	13.3846	0.00113901	0.0241654
MSTRG.16381	0.420316	5.12861	14.9205	0.00067321	0.0142652			MSTRG.26433	7.25582	-0.494458	13.8155	0.00114246	0.0242003
MSTRG.6106	-1.49697	2.93895	14.9126	0.000674982	0.014285			MSTRG.30853	-0.300755	5.71478	13.3734	0.00114349	0.0242003
MSTRG.22117	-0.898127	2.91928	14.9002	0.000677804	0.014327			MSTRG.31586	-1.59301	0.142318	13.3566	0.00115022	0.0243125
MSTRG.21576	0.872832	1.36596	14.8868	0.000680856	0.0143737			MSTRG.26504	1.13672	3.78702	13.3495	0.00115308	0.0243318
MSTRG.13923	1.43631	2.76294	14.8728	0.000684061	0.0144236			MSTRG.13613	3.20136	0.175013	13.3442	0.00115522	0.0243318
MSTRG.13727	-10.5781	0.227922	15.3973	0.000685866	0.014443			MSTRG.14718	-0.384844	4.71951	13.3414	0.00115638	0.0243318
MSTRG.6032	-0.623178	3.33846	14.8614	0.000686674	0.014443			MSTRG.279	-1.59881	2.09	13.3377	0.00115788	0.0243318
MSTRG.17637	-1.17326	3.31852	14.8529	0.000688636	0.0144502			MSTRG.14488	-1.04605	5.86643	13.3368	0.00115825	0.0243318
MSTRG.535	-0.416615	6.85075	14.8526	0.000688707	0.0144502			MSTRG.18580	-0.623346	7.35064	13.3089	0.00116964	0.0245408
MSTRG.23064	-2.46717	0.519851	14.835	0.000692788	0.0144787			MSTRG.11209	-1.07605	3.30601	13.2806	0.00118131	0.0247553
MSTRG.30362	-1.22956	4.42555	14.8349	0.000692824	0.0144787			MSTRG.29730	-0.898964	3.46806	13.2451	0.00119611	0.0250348
MSTRG.15364	-0.42105	4.61883	14.834	0.000693031	0.0144787			MSTRG.6737	0.683178	3.80454	13.2414	0.00119769	0.0250371
MSTRG.16077	0.409106	5.9661	14.8321	0.00069346	0.0144787			MSTRG.7982	-0.334985	5.8405	13.2222	0.0012058	0.025152
MSTRG.15975	0.906339	3.57512	14.814	0.000697683	0.0145491			MSTRG.22119	-0.677954	4.15726	13.2182	0.00120748	0.025152
MSTRG.9803	4.58503	-0.377057	14.7977	0.000701537	0.0146116			MSTRG.23272	-3.17139	4.91276	13.2157	0.00120857	0.025152
MSTRG.23746	0.869243	3.55244	14.7902	0.000703308	0.0146307			MSTRG.15411	-0.703184	4.30216	13.2145	0.00120907	0.025152
MSTRG.19647	2.34521	1.98819	14.7857	0.000704354	0.0146346			MSTRG.14790	-1.06952	2.04793	13.2067	0.0012124	0.0251905
MSTRG.21468	-0.953733	5.25881	14.7726	0.00070746	0.0146735			MSTRG.31223	1.92675	0.691631	13.1955	0.00121718	0.0252591
MSTRG.27401	-0.673456	6.58801	14.7706	0.000707945	0.0146735			MSTRG.14667	-6.8191	1.26409	13.615	0.00122094	0.0253063
MSTRG.21717	0.807403	2.00051	14.762	0.00070999	0.0146968			MSTRG.29547	-1.99535	2.53237	13.1824	0.0012228	0.0253142
MSTRG.7769	-1.20971	3.81672	14.7544	0.000711826	0.0146968			MSTRG.3745	-0.491746	4.54757	13.1579	0.00123339	0.0255026
MSTRG.23635	-0.417417	7.44047	14.7538	0.000711967	0.0146968			MSTRG.18722	-0.644012	5.89167	13.1209	0.00124962	0.0258068
MSTRG.24752	-0.562594	4.70916	14.7515	0.000712511	0.0146968			MSTRG.27692	0.579244	2.26444	13.1156	0.00125192	0.0258231
MSTRG.16767	-0.615417	3.92532	14.7241	0.000719111	0.0148151			MSTRG.22358	-1.89486	4.13116	13.0909	0.0012629	0.0259193
MSTRG.4135	0.796337	7.78017	14.7176	0.000720703	0.01483			MSTRG.21526	-1.78943	3.43823	13.0903	0.00126316	0.0259193
MSTRG.5401	-0.366401	5.53237	14.6988	0.000725274	0.0149061			MSTRG.2692	3.9241	1.34782	13.0882	0.00126412	0.0259193
MSTRG.28061	-0.922257	3.96561	14.6899	0.000727444	0.0149327			MSTRG.11806	-0.411255	5.7591	13.0878	0.00126429	0.0259193
MSTRG.2661	-0.312973	7.4847	14.6775	0.000730495	0.0149677			MSTRG.29777	0.626438	4.8598	13.087	0.00126464	0.0259193
MSTRG.31428	1.68512	2.52143	14.6759	0.000730901	0.0149677			MSTRG.2186	-3.51305	0.146776	13.0847	0.00126569	0.0259193
MSTRG.25710	1.57055	1.49606	14.6646	0.00073368	0.0149936			MSTRG.14894	-0.303523	7.11665	13.0607	0.00127644	0.0261082
MSTRG.30058	-2.93772	-0.198837	14.6616	0.000734433	0.0149936			MSTRG.3097	-0.360483	6.99706	13.041	0.00128537	0.0262594
MSTRG.15206	-1.216	4.66875	14.6601	0.000734799	0.0149936			MSTRG.10637	0.551999	3.25443	13.0337	0.00128868	0.0262955
MSTRG.28885	-2.85293	0.83413	14.6513	0.000736985	0.0150079			MSTRG.23721	-0.396485	4.03269	13.0088	0.00130012	0.0264866
MSTRG.13014	-1.30327	1.1013	14.6502	0.000737258	0.0150079			MSTRG.10735	0.831177	4.19548	13.0065	0.00130115	0.0264866
MSTRG.13072	0.525628	3.4226	14.6437	0.000738887	0.0150086			MSTRG.1426	-0.687784	4.23765	12.9921	0.00130779	0.0265903
MSTRG.1306	1.22653	4.23409	14.643	0.00073905	0.0150086			MSTRG.4275	-0.832303	2.31931	12.9879	0.00130976	0.0265985
MSTRG.14080	2.17324	8.17923	14.6289	0.000742583	0.0150624			MSTRG.2620	-9.6415	8.7596	13.3968	0.00131312	0.0266169
MSTRG.2685	0.622533	4.416	14.6187	0.000745136	0.0150823			MSTRG.18951	-0.584899	3.41657	12.9792	0.00131378	0.0266169
MSTRG.26159	-0.712615	5.32502	14.618	0.000745328	0.0150823			MSTRG.8984	-9.84442	-0.947869	14.7566	0.00132598	0.026826
MSTRG.25875	-0.360394	4.49534	14.6126	0.000746673	0.0150916			MSTRG.11600	0.587367	5.74846	12.9492	0.00132785	0.026826
MSTRG.13613	3.59214	0.175013	14.6023	0.000749292	0.0151267			MSTRG.25971	-2.58855	1.42292	12.9467	0.00132904	0.026826
MSTRG.30689	-0.882663	3.17746	14.5978	0.000750432	0.0151318			MSTRG.22792	-1.17096	4.58305	12.9438	0.00133038	0.026826
MSTRG.7508	-0.809583	3.95884	14.5902	0.000752354	0.0151401			MSTRG.16323	1.98267	2.06055	12.9139	0.0013446	0.0270337
MSTRG.28995	-8.41123	4.34441	15.1037	0.000752616	0.0151401			MSTRG.25814	-0.488046	6.10451	12.9132	0.0013449	0.0270337
MSTRG.21475	1.35622	2.45716	14.5833	0.000754123	0.0151525			MSTRG.342	-0.688376	5.85363	12.9121	0.00134543	0.0270337
MSTRG.2751	0.639991	3.7647	14.5762	0.000755915	0.0151613			MSTRG.12373	1.01595	3.19698	12.9048	0.00134892	0.0270476
MSTRG.11947	-1.89744	3.11135	14.5683	0.000757956	0.0151613			MSTRG.10787	0.667884	3.0435	12.904	0.00134929	0.0270476
MSTRG.14140	1.79966	1.96632	14.5641	0.000759035	0.0151613			MSTRG.6376	-0.493479	3.61816	12.8907	0.00135571	0.0271444
MSTRG.15648	-0.705319	3.41952	14.5615	0.000759698	0.0151613			MSTRG.16161	1.13139	0.986044	12.8843	0.00135877	0.0271723
MSTRG.14292	0.646055	5.40315	14.5614	0.000759723	0.0151613			MSTRG.22259	-1.47695	0.296739	12.8812	0.00136029	0.0271723
MSTRG.9783	-0.448644	3.55607	14.5608	0.000759886	0.0151613			MSTRG.26889	1.6821	2.68169	12.8694	0.00136599	0.0272544
MSTRG.23999	-0.496865	10.5153	14.5543	0.000761537	0.0151765			MSTRG.27064	-0.679462	4.56281	12.8541	0.00137347	0.0273717
MSTRG.1371	-1.53654	5.69402	14.5486	0.000763004	0.0151881			MSTRG.18867	-1.62211	2.77179	12.8141	0.00139315	0.0277315
MSTRG.31088	-2.30172	1.69927	14.5363	0.00076621	0.0152341			MSTRG.21004	0.338511	5.16475	12.8003	0.00140002	0.0278284
MSTRG.13691	0.840158	3.38733	14.523	0.000769654	0.0152818			MSTRG.28280	0.94209	6.7553	12.7951	0.00140261	0.0278284
MSTRG.3883	-0.927491	1.35802	14.5202	0.000770397	0.0152818			MSTRG.17939	-0.520251	5.26888	12.7945	0.00140291	0.0278284
MSTRG.11957	2.48928	-0.120165	14.5069	0.000773867	0.0153328			MSTRG.20980	-6.20649	0.830291	13.1934	0.00140597	0.0278569
MSTRG.2035	-1.25827	0.752383	14.4957	0.000776806	0.0153726			MSTRG.27444	1.26196	0.924619	12.7381	0.00143138	0.0283274
MSTRG.22208	-0.786075	3.15706	14.4901	0.000778278	0.0153726			MSTRG.19746	-0.420962	4.29188	12.7044	0.0014487	0.028637
MSTRG.19689	-0.579219	2.74559	14.488	0.000778837	0.0153726			MSTRG.1365	-0.969896	4.10911	12.681	0.00146088	0.0288118
MSTRG.26052	1.46803	2.91108	14.4855	0.000779515	0.0153726			MSTRG.6879	-0.420201	5.18684	12.6781	0.00146241	0.0288118
MSTRG.8925	1.17798	2.48208	14.4822	0.000780374	0.0153726			MSTRG.19379	-6.61249	1.56448	13.0748	0.00146342	0.0288118
MSTRG.13612	5.66322	0.927611	14.4725	0.00078296	0.0154057			MSTRG.12724	0.590733	3.22869	12.6724	0.00146541	0.0288118
MSTRG.11021	1.22048	4.64164	14.4448	0.000790343	0.0155262			MSTRG.22715	1.74284	1.82276	12.6713	0.00146598	0.0288118
MSTRG.12473	0.482803	3.4702	14.4427	0.0007909	0.0155262			MSTRG.12118	-2.45917	0.187646	12.6542	0.00147495	0.0289548
MSTRG.18225	-0.516133	7.59958	14.43	0.000794328	0.0155607			MSTRG.29247	-0.680774	3.47671	12.6476	0.00147844	0.02899
MSTRG.27037	2.73411	0.733361	14.4294	0.00079448	0.0155607			MSTRG.26454	-0.913719	3.84988	12.6367	0.00148424	0.0290704
MSTRG.11725	0.942905	2.85611	14.4228	0.000796263	0.0155739			MSTRG.17675	0.290084	6.88348	12.6289	0.0014884	0.0291184
MSTRG.29759	-1.79746	3.88763	14.4173	0.000797759	0.0155739			MSTRG.20026	-0.561142	5.47119	12.6119	0.00149745	0.0292483
MSTRG.10853	0.528408	3.41795	14.4168	0.000797888	0.0155739			MSTRG.23701	2.31395	1.27308	12.61	0.00149846	0.0292483
MSTRG.7164	0.71488	3.22909	14.3944	0.000803983	0.0156607			MSTRG.16370	0.621765	3.25334	12.6012	0.00150322	0.0293076
MSTRG.6637	0.372491	5.54334	14.3937	0.000804171	0.0156607			MSTRG.14566	0.541443	5.21714	12.5803	0.00151451	0.029494
MSTRG.11552	-1.99228	3.34972	14.3794	0.000808097	0.0157192			MSTRG.3245	-3.23315	0.076984	12.5726	0.00151873	0.0295426
MSTRG.28138	-0.770302	3.69971	14.374	0.000809578	0.0157301			MSTRG.28061	-0.850281	3.96561	12.5356	0.00153901	0.029903
MSTRG.20003	1.44443	1.24548	14.3696	0.0008108	0.015736			MSTRG.4161	0.363136	4.91102	12.5305	0.00154184	0.0299241
MSTRG.22081	2.80123	6.45361	14.3613	0.000813096	0.0157626			MSTRG.1917	-3.74416	1.88497	12.5187	0.00154837	0.0300167
MSTRG.29787	-2.41365	-0.970838	14.3523	0.000815585	0.0157929			MSTRG.10064	5.15658	-0.453368	12.9021	0.00155165	0.0300327
MSTRG.24933	-1.10979	4.9262	14.34	0.000818997	0.0158236			MSTRG.30159	-0.624172	1.86582	12.5109	0.00155272	0.0300327
MSTRG.19057	-0.449449	9.10922	14.34	0.000819022	0.0158236			MSTRG.3955	-0.360247	5.31317	12.505	0.00155603	0.0300627
MSTRG.14123	4.35657	1.86981	14.3333	0.000820874	0.0158415			MSTRG.22500	0.44837	3.72116	12.4972	0.00156042	0.0301135
MSTRG.27189	-0.386032	5.33278	14.3245	0.000823352	0.0158714			MSTRG.1220	-0.626528	5.03152	12.4885	0.00156529	0.0301734
MSTRG.15268	-0.512937	4.69006	14.3102	0.00082737	0.0159308			MSTRG.9749	0.439652	5.18455	12.4842	0.0015677	0.0301857
MSTRG.26275	3.05918	0.330036	14.2899	0.000833121	0.0160235			MSTRG.6963	0.55862	4.24845	12.4748	0.00157299	0.0302158
MSTRG.29360	-0.323032	7.03504	14.2813	0.000835552	0.01604			MSTRG.30234	2.63826	0.238785	12.4746	0.00157313	0.0302158
MSTRG.9407	-0.536013	6.99202	14.2803	0.000835856	0.01604			MSTRG.26690	-4.1913	2.7894	12.4721	0.00157457	0.0302158
MSTRG.24512	7.62287	-0.507552	15.4408	0.000839349	0.0160889			MSTRG.13340	-1.34582	0.741988	12.4598	0.00158155	0.0303158
MSTRG.22193	-0.400506	4.99025	14.252	0.000843948	0.016159			MSTRG.16309	-0.570278	6.77011	12.4564	0.00158344	0.0303179
MSTRG.7206	0.679709	2.50919	14.2462	0.000845624	0.0161729			MSTRG.18255	-1.52078	9.56254	12.4528	0.00158554	0.0303242
MSTRG.7978	0.582577	3.89964	14.2403	0.000847323	0.0161873			MSTRG.18464	0.282711	5.65772	12.4491	0.00158762	0.03033
MSTRG.23964	-1.04148	1.90065	14.2323	0.000849636	0.016205			MSTRG.5148	-1.2028	-0.108817	12.4321	0.00159735	0.0304818
MSTRG.6228	0.701477	4.77116	14.2298	0.000850386	0.016205			MSTRG.31159	-0.591311	3.47083	12.4288	0.00159929	0.0304847
MSTRG.1565	-0.56314	6.7565	14.2273	0.000851096	0.016205			MSTRG.16282	-0.801069	2.91815	12.4197	0.00160451	0.0305501
MSTRG.24460	0.949431	3.50278	14.2237	0.000852156	0.0162071			MSTRG.26702	-5.41832	-0.115394	13.3117	0.00161304	0.0306783
MSTRG.19409	7.08232	-0.392009	15.3732	0.000856352	0.0162688			MSTRG.19793	-0.451381	4.65359	12.3863	0.00162399	0.0308523
MSTRG.14260	0.809226	3.63861	14.2028	0.00085826	0.0162869			MSTRG.22990	-1.53527	4.17479	12.3718	0.00163248	0.030979
MSTRG.13746	0.39873	6.22806	14.199	0.000859367	0.0162898			MSTRG.12925	-0.981652	2.08435	12.3546	0.00164268	0.0310843
MSTRG.17756	0.861349	3.67294	14.1952	0.000860493	0.0162931			MSTRG.24635	0.678277	5.83435	12.3524	0.00164394	0.0310843
MSTRG.439	-0.437446	6.11923	14.1859	0.000863245	0.0163271			MSTRG.18844	-0.368913	4.73659	12.3518	0.0016443	0.0310843
MSTRG.16904	0.93427	2.45356	14.1815	0.000864522	0.0163332			MSTRG.2614	2.36693	1.8991	12.7303	0.00164531	0.0310843
MSTRG.3539	1.15994	2.58507	14.167	0.000868818	0.0163962			MSTRG.4277	-0.686915	2.6504	12.3418	0.00165025	0.0311433
MSTRG.25959	-0.590139	3.83579	14.1469	0.000874837	0.0164915			MSTRG.23297	0.834038	4.37954	12.3294	0.00165767	0.0312486
MSTRG.19273	-0.330588	7.2534	14.1354	0.000878268	0.0165236			MSTRG.21812	-0.640273	5.2497	12.2963	0.00167762	0.0315075
MSTRG.19037	1.59745	1.83553	17.7951	0.000878471	0.0165236			MSTRG.10880	-0.979183	2.77622	12.2955	0.00167811	0.0315075
MSTRG.542	-6.19662	3.89258	14.1304	0.000879789	0.0165238			MSTRG.27638	1.83633	4.63843	12.2944	0.00167876	0.0315075
MSTRG.2792	-0.378894	4.7442	14.1283	0.000880419	0.0165238			MSTRG.23126	-1.08898	6.02334	12.2922	0.00168012	0.0315075
MSTRG.4958	0.464585	4.10206	14.1115	0.000885508	0.0165963			MSTRG.26181	-0.60057	4.33389	12.2914	0.00168062	0.0315075
MSTRG.20521	0.397195	5.58161	14.1091	0.000886226	0.0165963			MSTRG.1401	-0.61716	5.02442	12.2741	0.00169114	0.0316493
MSTRG.23944	-0.988215	2.71018	14.1051	0.00088746	0.0166012			MSTRG.5714	-1.36354	5.69204	12.2724	0.00169221	0.0316493
MSTRG.7914	-0.744598	3.5673	14.0942	0.000890772	0.0166373			MSTRG.3091	-2.79849	0.734585	12.2699	0.00169374	0.0316493
MSTRG.7740	-0.599194	3.76035	14.0923	0.000891337	0.0166373			MSTRG.18102	-1.44666	3.71893	12.2505	0.00170567	0.0318373
MSTRG.30863	1.15071	2.4833	14.0602	0.000901224	0.0168035			MSTRG.26161	-0.645846	2.94289	12.2471	0.00170777	0.0318417
MSTRG.27325	2.93228	0.0694	14.0447	0.000906039	0.0168749			MSTRG.2822	0.701836	1.68961	12.2381	0.00171338	0.0319115
MSTRG.20419	0.68948	6.67901	14.0394	0.00090767	0.0168868			MSTRG.25476	1.31278	5.102	12.2274	0.00171999	0.0319997
MSTRG.23084	1.49429	0.156715	14.0304	0.000910489	0.0169208			MSTRG.27218	0.680746	6.00656	12.2116	0.0017299	0.032149
MSTRG.14638	-0.742747	4.5374	14.0222	0.000913065	0.0169503			MSTRG.1286	-0.759202	5.37928	12.1983	0.00173827	0.0322695
MSTRG.7376	0.749421	3.10205	14.003	0.00091911	0.0170165			MSTRG.18644	-0.330719	4.57107	12.1783	0.00175093	0.0324691
MSTRG.647	0.302587	7.03051	14.0019	0.000919439	0.0170165			MSTRG.2407	0.685499	1.801	12.1684	0.00175722	0.0325505
MSTRG.3996	2.84194	1.81376	13.9984	0.000920567	0.0170165			MSTRG.25532	1.00165	2.1262	12.1417	0.00177434	0.0328321
MSTRG.20589	-0.333707	8.056	13.9954	0.000921492	0.0170165			MSTRG.11957	2.23824	-0.120165	12.1323	0.00178041	0.0329087
MSTRG.7241	1.83056	3.13089	13.9951	0.000921614	0.0170165			MSTRG.26455	3.83041	5.91258	12.1275	0.00178355	0.0329126
MSTRG.12559	-3.93849	1.54638	13.9862	0.000924422	0.0170252			MSTRG.15485	0.418433	5.17016	12.1254	0.0017849	0.0329126
MSTRG.12919	0.671822	3.13274	13.9833	0.00092534	0.0170252			MSTRG.27368	-2.92792	6.41289	12.1231	0.0017864	0.0329126
MSTRG.19540	-0.362216	5.10345	13.9824	0.000925641	0.0170252			MSTRG.4601	0.86191	3.30805	12.1168	0.00179053	0.0329302
MSTRG.5353	0.514305	5.31509	13.981	0.000926071	0.0170252			MSTRG.13586	-0.360543	9.38634	12.1157	0.00179121	0.0329302
MSTRG.15434	0.445218	4.34745	13.9693	0.000929811	0.0170692			MSTRG.12226	0.252122	5.4524	12.1118	0.00179377	0.0329416
MSTRG.10306	0.514032	3.46675	13.9673	0.000930464	0.0170692			MSTRG.24609	0.748326	3.35897	12.0966	0.00180371	0.0330887
MSTRG.19448	-0.250351	6.48021	13.9634	0.000931708	0.0170737			MSTRG.1317	-1.0883	6.59439	12.0826	0.00181292	0.0332019
MSTRG.15847	0.722802	3.56668	13.9539	0.000934748	0.017111			MSTRG.9576	0.661366	4.93982	12.0813	0.00181377	0.0332019
MSTRG.7411	0.654664	6.41598	13.943	0.000938263	0.0171569			MSTRG.1970	-0.548764	4.33973	12.0774	0.00181639	0.0332143
MSTRG.14806	-0.45675	3.83272	13.9299	0.00094253	0.0172165			MSTRG.9239	0.230191	6.10665	12.0666	0.0018235	0.0333087
MSTRG.5920	0.29404	4.68782	13.9118	0.000948421	0.0173029			MSTRG.17444	0.793986	1.51348	12.0319	0.00184673	0.0336969
MSTRG.12468	-0.278236	6.13121	13.9091	0.000949286	0.0173029			MSTRG.3750	-0.405567	4.49912	12.016	0.00185749	0.033857
MSTRG.24407	-1.07136	3.21865	13.8913	0.000955129	0.0173909			MSTRG.20997	-9.67779	0.520052	12.3699	0.00186249	0.0339083
MSTRG.29838	-0.673201	2.45772	13.8849	0.000957241	0.0174108			MSTRG.30529	1.11098	1.83535	12.006	0.00186427	0.0339083
MSTRG.19419	3.3682	-0.410195	13.8711	0.000961828	0.0174681			MSTRG.13853	0.591508	5.65198	11.9961	0.00187102	0.0339948
MSTRG.10828	-0.996144	7.50115	13.8692	0.000962439	0.0174681			MSTRG.18390	-0.623156	5.64388	11.993	0.00187314	0.0339972
MSTRG.11627	-0.780767	3.93376	13.8574	0.000966379	0.017521			MSTRG.28213	-0.619414	3.07987	11.9889	0.00187591	0.0340113
MSTRG.321	1.72786	3.47039	13.8501	0.000968817	0.0175466			MSTRG.25597	-0.623926	2.70332	11.9854	0.00187831	0.0340187
MSTRG.14522	1.24624	4.67432	13.8448	0.000970608	0.0175604			MSTRG.23184	-7.22636	1.17107	12.8324	0.0018808	0.0340277
MSTRG.6857	2.83906	0.0651711	13.8392	0.000972476	0.0175756			MSTRG.11983	-1.37177	-0.0176539	11.9742	0.00188606	0.034074
MSTRG.23930	0.774563	2.1163	13.8346	0.000974032	0.0175851			MSTRG.9856	-1.5515	0.208525	11.9723	0.00188735	0.034074
MSTRG.12534	-0.711354	8.88697	13.8199	0.00097897	0.0176556			MSTRG.11205	-1.11733	2.41626	11.9527	0.00190095	0.0342095
MSTRG.7727	1.32732	3.68184	13.81	0.000982321	0.0176595			MSTRG.13927	-1.18532	6.00756	11.9526	0.00190097	0.0342095
MSTRG.10155	-0.486069	5.09594	13.8089	0.000982702	0.0176595			MSTRG.20488	0.423258	6.00033	11.9521	0.00190132	0.0342095
MSTRG.8277	1.10981	3.32036	13.8089	0.000982726	0.0176595			MSTRG.24077	0.581931	4.25562	11.9471	0.00190479	0.0342095
MSTRG.22356	-1.34049	4.51413	13.8071	0.000983322	0.0176595			MSTRG.11824	-3.32443	-0.289645	11.947	0.00190487	0.0342095
MSTRG.28078	-1.33692	2.68772	13.8018	0.000985109	0.0176639			MSTRG.21804	-0.676479	5.31538	11.9427	0.0019079	0.034228
MSTRG.13138	1.06159	4.20347	13.8003	0.000985637	0.0176639			MSTRG.27262	2.19095	1.20745	11.925	0.00192026	0.0344135
MSTRG.1637	2.01801	3.58919	13.7904	0.000989029	0.0177061			MSTRG.20951	-0.636905	5.0422	11.9187	0.0019247	0.0344569
MSTRG.10325	-0.495309	6.41076	13.7848	0.00099093	0.0177216			MSTRG.9545	1.03953	5.61252	11.9126	0.001929	0.0344978
MSTRG.10429	-0.450544	5.66939	13.778	0.000993277	0.0177272			MSTRG.12245	-0.909461	4.06792	11.904	0.00193509	0.0345704
MSTRG.25060	5.84225	-0.362775	14.2397	0.000993936	0.0177272			MSTRG.12621	-2.43458	1.08509	11.8973	0.00193984	0.0346192
MSTRG.7461	0.610065	3.26656	13.773	0.000994973	0.0177272			MSTRG.16623	0.696393	5.44001	11.879	0.00195293	0.0348165
MSTRG.14373	-0.257577	6.21507	13.7718	0.000995399	0.0177272			MSTRG.9828	0.332879	5.38161	11.874	0.00195648	0.0348433
MSTRG.24872	2.39904	1.23629	13.7593	0.000999725	0.0177857			MSTRG.8576	-0.335512	5.13505	11.8694	0.00195979	0.0348659
MSTRG.29022	0.798564	2.86128	13.7471	0.00100396	0.0178424			MSTRG.19105	-1.47931	5.46943	11.8583	0.00196779	0.03495
MSTRG.19923	-1.45375	0.458506	13.7394	0.00100663	0.0178713			MSTRG.13477	-0.584908	2.60081	11.8571	0.00196861	0.03495
MSTRG.30165	-1.59207	5.59407	13.7279	0.00101066	0.017924			MSTRG.7495	-0.647343	9.4164	11.8447	0.0019776	0.0350731
MSTRG.30051	1.06711	4.75682	13.7249	0.00101169	0.017924			MSTRG.23704	0.761907	2.03467	11.8409	0.00198039	0.0350862
MSTRG.2593	-0.681674	6.65927	13.7153	0.00101508	0.0179654			MSTRG.14634	-0.461343	5.77413	11.8329	0.00198621	0.0351529
MSTRG.11853	-0.439661	4.31908	13.7049	0.00101875	0.0180116			MSTRG.4034	0.29567	5.53552	11.7929	0.00201558	0.0356066
MSTRG.22473	1.08795	1.9158	13.6972	0.00102146	0.0180409			MSTRG.2442	0.399136	7.10932	11.7923	0.00201602	0.0356066
MSTRG.30326	-0.647595	5.62875	13.68	0.00102759	0.0181138			MSTRG.24005	2.23088	0.302671	11.7829	0.00202299	0.0356251
MSTRG.1242	-1.08036	3.96637	13.6796	0.00102771	0.0181138			MSTRG.6585	0.711544	3.36709	11.7818	0.0020238	0.0356251
MSTRG.7189	0.577594	3.51937	13.669	0.00103151	0.018162			MSTRG.23635	-0.372826	7.44047	11.7815	0.00202408	0.0356251
MSTRG.29105	5.75846	0.0700067	14.7361	0.00103675	0.0182354			MSTRG.9023	1.41923	4.21848	11.7797	0.00202541	0.0356251
MSTRG.16984	-0.594117	4.50062	13.6482	0.00103898	0.018256			MSTRG.29394	-1.04176	1.21095	11.7727	0.00203061	0.0356797
MSTRG.6065	-3.40934	11.5812	13.6389	0.00104233	0.0182848			MSTRG.30178	0.83004	3.16597	11.7684	0.00203384	0.0356998
MSTRG.19306	8.16702	-0.490598	15.6171	0.00104456	0.0182848			MSTRG.20897	-0.475346	5.34635	11.7505	0.00204729	0.035871
MSTRG.14799	-0.729811	5.25412	13.6322	0.00104478	0.0182848			MSTRG.5371	-0.36915	4.24592	11.749	0.00204835	0.035871
MSTRG.30159	-0.65467	1.86582	13.6319	0.0010449	0.0182848			MSTRG.5859	-0.446982	4.93679	11.747	0.00204989	0.035871
MSTRG.3054	0.492763	5.44967	13.6206	0.00104899	0.0183374			MSTRG.26798	0.709385	1.0761	11.7353	0.00205873	0.0359888
MSTRG.3100	0.55109	3.19423	13.6125	0.00105195	0.0183703			MSTRG.24472	-12.2392	3.8481	12.078	0.00206146	0.0359996
MSTRG.5589	-0.659995	8.09941	13.6026	0.00105557	0.0184148			MSTRG.6044	0.401948	4.37925	11.7141	0.00207486	0.0361966
MSTRG.13401	0.462417	5.25252	13.5961	0.00105799	0.0184382			MSTRG.29108	1.74882	4.90976	11.709	0.00207882	0.0362287
MSTRG.2149	-0.838777	1.27615	13.5802	0.00106384	0.0185			MSTRG.24103	0.384568	5.36188	11.7005	0.00208534	0.0362988
MSTRG.6531	0.524887	4.71762	13.5796	0.00106405	0.0185			MSTRG.2593	-0.628735	6.65927	11.6973	0.00208775	0.0362988
MSTRG.15645	-0.786466	2.41722	13.5777	0.00106479	0.0185			MSTRG.15428	0.400513	4.96977	11.6954	0.00208922	0.0362988
MSTRG.25102	-0.671791	4.22858	13.5679	0.00106841	0.0185441			MSTRG.12252	1.48671	2.40754	11.6879	0.00209498	0.0363445
MSTRG.12381	1.12831	2.18992	13.5551	0.00107317	0.0185904			MSTRG.27838	-0.293877	7.15201	11.6865	0.0020961	0.0363445
MSTRG.4600	-0.952678	4.85762	13.5549	0.00107326	0.0185904			MSTRG.28643	1.13888	2.79133	11.6752	0.00210487	0.0364233
MSTRG.13062	-0.395943	7.44625	13.5434	0.00107755	0.0186458			MSTRG.494	1.86476	-0.227917	11.6738	0.00210595	0.0364233
MSTRG.2759	0.601735	4.61889	13.5199	0.00108644	0.0187808			MSTRG.1915	-0.79199	4.35291	11.6724	0.00210704	0.0364233
MSTRG.20763	-7.90833	1.64234	13.9558	0.0010908	0.018837			MSTRG.15056	0.220049	5.9235	11.6551	0.0021205	0.0365945
MSTRG.3865	0.442133	5.4138	13.4783	0.00110229	0.0190162			MSTRG.17993	0.336193	5.12934	11.6542	0.00212123	0.0365945
MSTRG.23582	-0.936915	1.23633	13.4676	0.00110644	0.0190685			MSTRG.11999	-1.11526	-0.0316958	11.6435	0.00212964	0.0367025
MSTRG.8425	0.584665	2.99906	13.4496	0.00111343	0.0191696			MSTRG.22882	0.267044	5.58156	11.6277	0.00214204	0.0368789
MSTRG.18760	0.64032	4.08978	13.4332	0.00111979	0.0192598			MSTRG.2902	1.03385	1.31008	11.6202	0.002148	0.0369443
MSTRG.559	-0.423525	6.34337	13.427	0.00112222	0.0192821			MSTRG.27263	-1.81949	3.38745	11.6149	0.00215224	0.036964
MSTRG.27533	3.17017	0.318902	13.3975	0.0011339	0.0194225			MSTRG.12780	0.95278	3.6389	11.6108	0.00215552	0.036964
MSTRG.19036	1.89269	4.48419	13.8366	0.0011345	0.0194225			MSTRG.5560	-0.63394	2.73958	11.6084	0.00215741	0.036964
MSTRG.21211	-0.621543	4.15501	13.3932	0.00113558	0.0194225			MSTRG.4253	-0.333627	4.53845	11.6079	0.0021578	0.036964
MSTRG.1639	0.668481	4.08613	13.3929	0.00113571	0.0194225			MSTRG.14081	2.48425	6.08361	11.5925	0.00217011	0.0370567
MSTRG.8229	0.91785	3.50827	13.392	0.00113608	0.0194225			MSTRG.29917	0.781353	3.05195	11.587	0.00217452	0.0370567
MSTRG.24229	0.4521	4.37743	13.3876	0.00113782	0.0194329			MSTRG.28695	-1.14584	2.57444	11.5867	0.00217481	0.0370567
MSTRG.25859	1.08663	3.98569	13.3735	0.00114345	0.0195095			MSTRG.27035	1.84375	1.11853	11.5866	0.00217483	0.0370567
MSTRG.13740	-0.383129	4.55876	13.3706	0.0011446	0.0195096			MSTRG.23256	0.615737	4.66469	11.5839	0.00217706	0.0370567
MSTRG.15444	1.22798	3.1411	13.3602	0.0011488	0.0195617			MSTRG.15583	-1.40534	0.177123	11.5824	0.00217825	0.0370567
MSTRG.7190	-0.397676	5.38935	13.3418	0.00115621	0.0196682			MSTRG.14624	-0.738764	1.64925	11.5822	0.0021784	0.0370567
MSTRG.11843	0.676694	4.51327	13.3371	0.0011581	0.0196808			MSTRG.8558	-0.479476	6.86654	11.5727	0.00218608	0.0371502
MSTRG.26078	-0.725055	0.983209	13.3207	0.00116479	0.0197748			MSTRG.7109	0.476615	4.22517	11.5651	0.00219224	0.037218
MSTRG.25842	3.68184	0.428299	13.3075	0.00117021	0.0198402			MSTRG.11229	-0.455583	6.19307	11.5618	0.00219495	0.037227
MSTRG.7288	-8.38238	-0.424939	14.3371	0.00117096	0.0198402			MSTRG.25859	1.00603	3.98569	11.5566	0.00219913	0.0372609
MSTRG.26124	-0.617976	4.51292	13.3003	0.00117314	0.0198574			MSTRG.13612	4.35881	0.927611	11.5271	0.00222331	0.0376332
MSTRG.4597	-0.617421	8.85068	13.2901	0.00117739	0.0199095			MSTRG.642	0.493222	3.86549	11.5198	0.00222931	0.0376585
MSTRG.28154	0.487804	4.12345	13.2864	0.00117892	0.0199156			MSTRG.12464	-0.701672	4.48488	11.5175	0.00223119	0.0376585
MSTRG.18579	0.687713	4.19261	13.2816	0.00118089	0.0199293			MSTRG.18409	-0.644748	2.57965	11.5168	0.00223177	0.0376585
MSTRG.18412	-1.64203	2.80322	13.2616	0.00118922	0.0200362			MSTRG.1740	0.402568	3.89379	11.5146	0.00223363	0.0376585
MSTRG.28690	-1.31044	3.3037	13.2607	0.00118957	0.0200362			MSTRG.10227	-0.925832	2.71655	11.4919	0.00225255	0.0379402
MSTRG.25447	-0.58005	2.22422	13.2559	0.00119158	0.0200484			MSTRG.4363	-1.53244	6.86608	11.4858	0.00225758	0.0379548
MSTRG.20904	3.77104	-0.454272	13.2534	0.00119264	0.0200484			MSTRG.26956	-0.345029	5.41916	11.4848	0.00225843	0.0379548
MSTRG.10615	1.58519	5.27381	13.25	0.00119409	0.020053			MSTRG.8213	0.337261	5.17995	11.4829	0.00226009	0.0379548
MSTRG.19750	0.485715	5.89873	13.2325	0.00120145	0.0201567			MSTRG.1235	-0.36081	3.82106	11.4731	0.00226829	0.0380551
MSTRG.6132	0.949112	3.03739	13.2208	0.00120639	0.0202198			MSTRG.14433	0.336633	4.18833	11.4609	0.00227862	0.0381909
MSTRG.10550	0.715299	3.4775	13.2162	0.00120836	0.020233			MSTRG.9550	0.923101	1.25001	11.4283	0.00230638	0.0386182
MSTRG.4189	-0.540608	4.71283	13.2074	0.0012121	0.0202757			MSTRG.2934	-3.46812	0.551277	11.4219	0.00231187	0.0386723
MSTRG.22975	-0.659105	4.97876	13.1995	0.00121545	0.0203119			MSTRG.613	-0.796473	5.52104	11.4115	0.00232079	0.0387588
MSTRG.16421	-0.543955	6.77161	13.1861	0.00122121	0.0203365			MSTRG.24461	0.804259	3.15013	11.4106	0.00232158	0.0387588
MSTRG.22451	1.62857	2.28324	13.186	0.00122127	0.0203365			MSTRG.9860	0.497706	3.88557	11.4039	0.00232733	0.0388169
MSTRG.3866	-0.271042	6.31207	13.1822	0.00122291	0.0203365			MSTRG.17463	-0.24692	5.5923	11.3968	0.00233354	0.0388416
MSTRG.28698	-0.591981	7.97538	13.1819	0.00122301	0.0203365			MSTRG.19691	4.15239	2.56504	11.3963	0.00233401	0.0388416
MSTRG.21985	0.43518	4.11714	13.1815	0.00122321	0.0203365			MSTRG.3079	1.04895	6.75293	11.3944	0.00233564	0.0388416
MSTRG.7335	-8.73436	3.1336	13.6073	0.00122407	0.0203365			MSTRG.6645	0.467929	5.94453	11.3913	0.00233828	0.0388477
MSTRG.17029	-0.355101	5.97771	13.1714	0.00122756	0.0203747			MSTRG.28584	0.696087	3.33228	11.3885	0.00234078	0.0388516
MSTRG.26278	4.1162	-0.571196	13.5846	0.00123334	0.0204508			MSTRG.18277	-0.813811	1.92728	11.3842	0.00234447	0.0388585
MSTRG.28051	1.01332	3.20754	13.1513	0.00123628	0.0204796			MSTRG.8037	-0.944876	1.69248	11.3828	0.00234575	0.0388585
MSTRG.5986	-1.78517	0.965941	13.1456	0.00123877	0.0205009			MSTRG.21343	0.43667	5.90048	11.3781	0.00234979	0.0388876
MSTRG.15136	-0.648987	2.19821	13.1411	0.00124074	0.0205136			MSTRG.26188	1.0518	5.26806	11.3747	0.00235283	0.0389003
MSTRG.23000	7.5153	-0.555617	14.9816	0.00124492	0.0205408			MSTRG.1343	-0.486626	4.62581	11.3617	0.00236425	0.0390512
MSTRG.10064	5.34224	-0.453368	13.5564	0.00124499	0.0205408			MSTRG.6566	-1.07773	4.03066	11.3556	0.00236961	0.0390806
MSTRG.25587	7.2885	0.070879	14.1355	0.00124599	0.0205408			MSTRG.15433	0.442486	8.0452	11.3545	0.0023706	0.0390806
MSTRG.6376	0.497236	3.61816	13.1261	0.00124732	0.0205429			MSTRG.3082	0.821316	7.93183	11.3491	0.00237536	0.0390939
MSTRG.10805	-6.6223	4.74802	13.1178	0.00125098	0.0205833			MSTRG.11248	0.255239	5.66977	11.3484	0.00237599	0.0390939
MSTRG.16408	-0.711905	2.69849	13.0995	0.00125907	0.0206545			MSTRG.26106	1.19232	0.737588	11.3251	0.00239668	0.0393704
MSTRG.12415	1.30358	-0.0407536	13.0994	0.00125913	0.0206545			MSTRG.12166	0.598252	3.28094	11.3225	0.00239899	0.0393704
MSTRG.2128	0.827734	5.0266	13.0982	0.00125966	0.0206545			MSTRG.9174	-0.482474	4.53443	11.3217	0.00239971	0.0393704
MSTRG.13056	0.76119	2.20473	13.0971	0.00126014	0.0206545			MSTRG.26810	-1.2194	1.71302	11.3139	0.00240675	0.0394235
MSTRG.12298	-0.644951	2.86472	13.0899	0.00126337	0.0206875			MSTRG.27841	-0.429341	3.86781	11.313	0.00240756	0.0394235
MSTRG.14632	-0.285969	6.80693	13.0775	0.0012689	0.0207529			MSTRG.23855	0.251239	4.76211	11.3026	0.00241694	0.0395339
MSTRG.27309	-0.326118	4.58663	13.0729	0.00127097	0.0207529			MSTRG.4633	0.506647	4.84691	11.3002	0.00241906	0.0395339
MSTRG.24705	-0.562685	3.723	13.0728	0.00127101	0.0207529			MSTRG.26428	0.700508	6.23499	11.2978	0.00242125	0.0395339
MSTRG.3859	-3.34629	5.16419	13.0665	0.00127382	0.0207789			MSTRG.6518	0.577992	3.80001	11.2801	0.00243727	0.0397575
MSTRG.25284	-0.46187	5.10408	13.0526	0.00128011	0.0208535			MSTRG.20531	-0.56363	6.88526	11.2737	0.00244318	0.0397857
MSTRG.21274	-2.62443	0.229364	13.051	0.00128083	0.0208535			MSTRG.8211	0.930059	4.25441	11.2731	0.00244366	0.0397857
MSTRG.6567	-0.97205	0.839474	13.0057	0.00130152	0.0211701			MSTRG.9326	-6.44057	1.3208	11.5665	0.00246863	0.0401541
MSTRG.20669	-1.19	0.819002	12.9909	0.00130836	0.0212612			MSTRG.710	0.451556	3.25804	11.2395	0.00247459	0.0402103
MSTRG.9946	0.47513	3.59971	12.9794	0.00131371	0.0213278			MSTRG.16120	0.926475	1.90211	11.2371	0.0024768	0.0402103
MSTRG.5933	-0.386546	6.1303	12.9674	0.00131929	0.0213981			MSTRG.26676	0.74438	1.27027	11.2319	0.00248165	0.0402507
MSTRG.4724	1.11215	5.95819	12.9588	0.00132332	0.0214431			MSTRG.14522	1.11659	4.67432	11.2205	0.00249227	0.0403726
MSTRG.26508	-7.83516	0.195567	13.368	0.00132586	0.0214639			MSTRG.5994	-0.789386	4.99731	11.2187	0.00249389	0.0403726
MSTRG.14173	0.754387	5.26843	12.9483	0.00132825	0.0214822			MSTRG.10883	-1.3499	1.77953	11.2098	0.00250223	0.0404693
MSTRG.7454	0.683538	4.63551	12.9413	0.00133157	0.0215092			MSTRG.29127	0.640588	3.92901	11.1976	0.00251369	0.0406162
MSTRG.30826	0.57119	4.26225	12.9395	0.00133244	0.0215092			MSTRG.13132	-0.674104	2.57479	11.1938	0.00251727	0.0406356
MSTRG.21429	-1.29885	4.40941	12.9265	0.00133857	0.021585			MSTRG.23756	0.466781	6.56402	11.1878	0.00252291	0.0406882
MSTRG.7452	-3.73125	0.94502	12.9218	0.00134081	0.021585			MSTRG.19419	2.8509	-0.410195	11.1767	0.00253343	0.0408192
MSTRG.21922	0.400241	4.58159	12.9196	0.00134188	0.021585			MSTRG.2233	-0.338815	5.43166	11.1683	0.00254146	0.0409101
MSTRG.18095	-0.493534	4.41938	12.9166	0.0013433	0.021585			MSTRG.1918	-1.18746	2.25074	11.1632	0.00254629	0.0409173
MSTRG.22118	0.676877	3.98428	12.9163	0.00134346	0.021585			MSTRG.22	3.32665	1.12015	11.1628	0.0025467	0.0409173
MSTRG.23637	0.343691	4.00368	12.9098	0.00134652	0.0216139			MSTRG.4636	-0.363145	5.82493	11.152	0.00255705	0.0410449
MSTRG.24370	0.462853	3.68388	12.9052	0.00134873	0.0216291			MSTRG.10913	1.91923	4.32761	11.1446	0.00256409	0.0410875
MSTRG.26881	2.22771	2.38305	12.8977	0.00135233	0.0216665			MSTRG.6730	1.10592	1.50606	11.1442	0.00256451	0.0410875
MSTRG.2855	2.16734	1.49252	12.8947	0.00135378	0.0216693			MSTRG.12700	0.874349	3.0769	11.1367	0.00257171	0.0411308
MSTRG.11915	0.759573	4.86911	12.89	0.00135602	0.0216835			MSTRG.25853	0.53374	4.88681	11.136	0.00257242	0.0411308
MSTRG.7706	1.748	-0.840171	12.8876	0.0013572	0.0216835			MSTRG.9406	-0.655706	2.43549	11.1323	0.00257599	0.0411308
MSTRG.13627	-3.13683	-0.312167	12.8808	0.00136046	0.0216926			MSTRG.26039	1.64204	3.20772	11.1314	0.00257685	0.0411308
MSTRG.28878	3.13464	3.7921	12.8793	0.00136122	0.0216926			MSTRG.20497	-0.448134	4.58685	11.1253	0.00258273	0.0411862
MSTRG.22181	2.05242	1.60625	12.8785	0.00136158	0.0216926			MSTRG.5999	-0.394507	4.13747	11.112	0.00259566	0.0413106
MSTRG.7090	-0.238738	5.4897	12.8604	0.0013704	0.0218127			MSTRG.23503	-2.64894	0.670109	11.1118	0.00259591	0.0413106
MSTRG.24072	-0.718352	5.24544	12.8514	0.00137477	0.0218619			MSTRG.15445	-0.499518	2.94547	11.1099	0.00259779	0.0413106
MSTRG.14678	-1.59603	0.0535371	12.8442	0.0013783	0.0218976			MSTRG.17929	0.351122	5.39384	11.1004	0.00260699	0.0414185
MSTRG.4720	-0.72602	1.64688	12.8229	0.0013888	0.022044			MSTRG.30111	-9.71878	1.04579	11.4092	0.002611	0.0414435
MSTRG.7539	0.41919	5.03495	12.8147	0.00139282	0.0220456			MSTRG.20048	-0.630533	0.954986	11.0878	0.00261938	0.0415155
MSTRG.8692	-0.590812	5.0503	12.8142	0.0013931	0.0220456			MSTRG.21402	-0.659611	4.10316	11.0844	0.00262279	0.0415155
MSTRG.13105	1.67655	4.59476	12.8114	0.00139446	0.0220456			MSTRG.13071	-0.522053	4.43449	11.0818	0.00262529	0.0415155
MSTRG.8824	-0.819455	3.98036	12.8104	0.00139497	0.0220456			MSTRG.20883	0.253139	7.44066	11.0804	0.00262669	0.0415155
MSTRG.10875	-1.98221	1.91666	12.8096	0.00139535	0.0220456			MSTRG.12891	0.583869	2.80528	11.0794	0.00262768	0.0415155
MSTRG.20215	-1.47763	2.94848	12.8066	0.00139687	0.0220491			MSTRG.29759	-1.56248	3.88763	11.0631	0.00264382	0.041719
MSTRG.11120	-1.87332	2.8903	12.7976	0.00140135	0.0220993			MSTRG.24484	-0.421196	4.33774	11.0615	0.00264545	0.041719
MSTRG.4573	2.05401	4.42788	12.7863	0.001407	0.022168			MSTRG.18957	-0.404925	4.34802	11.0584	0.00264849	0.0417284
MSTRG.7842	-6.09169	-0.0026148	14.5364	0.00141103	0.0221866			MSTRG.30100	0.535193	5.09402	11.0539	0.00265304	0.0417615
MSTRG.12414	2.25283	0.588936	12.7755	0.00141244	0.0221866			MSTRG.4717	-0.839249	1.55133	11.0501	0.00265685	0.0417829
MSTRG.26181	-0.612971	4.33389	12.7753	0.00141251	0.0221866			MSTRG.2175	-1.00074	3.53416	11.0471	0.00265986	0.0417918
MSTRG.7234	-0.763711	3.77112	12.7736	0.00141338	0.0221866			MSTRG.27743	1.40196	4.967	11.0392	0.00266773	0.0418764
MSTRG.20282	2.15156	1.63154	12.7534	0.00142362	0.022327			MSTRG.7477	-0.443242	5.07294	11.0326	0.0026744	0.0418764
MSTRG.19722	-2.19669	0.448563	12.746	0.00142735	0.022357			MSTRG.8934	-0.415773	2.74545	11.0321	0.00267491	0.0418764
MSTRG.4363	-1.61836	6.86608	12.7445	0.00142816	0.022357			MSTRG.951	0.527324	2.66185	11.0319	0.00267505	0.0418764
MSTRG.13762	-0.585967	4.62669	12.7403	0.00143027	0.0223696			MSTRG.8220	0.695807	6.27443	11.0239	0.00268318	0.0419351
MSTRG.22996	-1.39199	7.54824	12.7317	0.00143465	0.0224155			MSTRG.20775	0.446675	4.15953	11.0233	0.00268371	0.0419351
MSTRG.4194	-0.390006	5.12458	12.7294	0.00143583	0.0224155			MSTRG.5652	-0.355249	4.4859	11.0085	0.00269881	0.0421168
MSTRG.18978	1.13676	3.94229	12.7203	0.00144054	0.0224685			MSTRG.14178	0.569983	7.11292	11.007	0.00270027	0.0421168
MSTRG.4712	-0.987208	2.4065	12.7118	0.00144491	0.0224953			MSTRG.25356	0.452888	4.47347	10.9989	0.00270849	0.0422065
MSTRG.23021	1.99414	2.35684	12.7111	0.00144526	0.0224953			MSTRG.8612	-10.459	9.29422	10.9866	0.00272114	0.042365
MSTRG.6566	-1.14206	4.03066	12.7093	0.00144621	0.0224953			MSTRG.10876	-8.55816	3.71941	11.287	0.00272784	0.0424305
MSTRG.29060	-1.14054	1.08193	12.7015	0.00145023	0.0225373			MSTRG.27118	2.11641	0.320353	10.9731	0.00273504	0.0424483
MSTRG.8531	-0.520778	3.06637	12.6972	0.00145248	0.0225518			MSTRG.18938	-1.40894	3.45468	10.972	0.00273612	0.0424483
MSTRG.22586	0.841783	4.03929	12.6924	0.00145494	0.0225694			MSTRG.31289	0.635036	2.74563	10.9697	0.00273851	0.0424483
MSTRG.2720	-0.316992	4.34809	12.6867	0.00145791	0.0225949			MSTRG.31290	-9.55418	-0.387385	11.6899	0.00274129	0.0424483
MSTRG.13624	0.581191	3.02698	12.6795	0.00146169	0.0225974			MSTRG.2362	-0.285928	6.19774	10.9669	0.00274141	0.0424483
MSTRG.4549	0.588858	3.7681	12.6766	0.0014632	0.0225974			MSTRG.6478	0.303655	5.10598	10.9584	0.00275026	0.0425468
MSTRG.4648	-0.708472	2.7242	12.6757	0.00146367	0.0225974			MSTRG.8085	-1.49103	0.520318	10.9538	0.00275505	0.0425824
MSTRG.18700	-0.282693	6.94515	12.6733	0.00146491	0.0225974			MSTRG.4669	-0.451262	6.70673	10.9511	0.00275786	0.0425872
MSTRG.11545	0.641232	2.79928	12.6727	0.00146526	0.0225974			MSTRG.20382	-0.40065	3.80598	10.9437	0.00276551	0.0426668
MSTRG.5309	-1.68077	1.1592	12.6712	0.00146601	0.0225974			MSTRG.12345	-0.314811	5.74192	10.9316	0.00277822	0.0428242
MSTRG.3937	0.546854	5.13809	12.6674	0.00146803	0.0226081			MSTRG.31989	-3.79021	0.87946	10.9267	0.00278337	0.0428356
MSTRG.15341	0.538754	5.44366	12.6631	0.00147029	0.0226225			MSTRG.14633	-0.598914	2.54078	10.9261	0.00278397	0.0428356
MSTRG.10312	-3.04893	0.357654	12.6558	0.00147413	0.0226613			MSTRG.17470	1.89219	4.18925	10.9236	0.00278663	0.0428379
MSTRG.11646	0.276884	4.99357	12.6444	0.00148013	0.0227331			MSTRG.17072	-0.393759	4.56206	10.9158	0.00279489	0.0429262
MSTRG.514	7.02473	0.802627	13.0353	0.00148308	0.0227579			MSTRG.26375	1.55237	3.37053	10.9024	0.00280901	0.0430739
MSTRG.21148	1.44915	1.7876	12.6361	0.00148454	0.0227599			MSTRG.20459	-0.697211	2.87579	10.8996	0.00281202	0.0430739
MSTRG.16730	0.34868	5.65064	12.633	0.00148618	0.0227646			MSTRG.18427	4.23951	1.91001	11.6142	0.00281207	0.0430739
MSTRG.29743	-0.703028	3.16596	12.6168	0.00149485	0.0228666			MSTRG.25840	0.49188	4.54891	10.8969	0.00281492	0.0430789
MSTRG.14828	-0.849302	1.91659	12.6155	0.00149552	0.0228666			MSTRG.31541	1.80226	3.71008	10.8887	0.00282365	0.0431256
MSTRG.8268	-1.60986	0.54439	12.6115	0.00149767	0.022879			MSTRG.15373	-0.355995	3.28276	10.8876	0.00282484	0.0431256
MSTRG.23660	-0.266192	4.22827	12.6087	0.00149917	0.0228815			MSTRG.46	0.477971	4.18158	10.8853	0.00282723	0.0431256
MSTRG.26741	3.60512	2.41337	12.5993	0.00150425	0.0229385			MSTRG.23866	0.467288	4.75161	10.8824	0.00283037	0.0431256
MSTRG.25716	0.560703	4.11866	12.5914	0.0015085	0.0229827			MSTRG.26929	-0.83853	2.54669	10.8822	0.0028306	0.0431256
MSTRG.18201	0.505426	5.64059	12.5887	0.00150997	0.0229847			MSTRG.27778	-0.609894	6.39638	10.8771	0.00283604	0.0431385
MSTRG.15830	0.37635	4.90506	12.5749	0.00151748	0.0230645			MSTRG.9266	0.47006	2.38356	10.8758	0.00283747	0.0431385
MSTRG.12847	-0.501194	5.1657	12.5741	0.00151792	0.0230645			MSTRG.17923	0.44491	3.98552	10.8743	0.00283902	0.0431385
MSTRG.5297	-0.532174	6.48619	12.5698	0.00152022	0.023079			MSTRG.12946	-0.874413	1.26262	10.87	0.00284369	0.043171
MSTRG.29056	-0.883342	5.27799	12.5602	0.0015255	0.0231386			MSTRG.1554	0.697485	1.31196	10.8661	0.00284785	0.0431958
MSTRG.26700	-4.81488	1.52124	12.5557	0.00152792	0.0231548			MSTRG.21399	-0.592968	3.46807	10.8634	0.00285086	0.0432031
MSTRG.22006	1.32045	4.65556	12.5367	0.0015384	0.0232928			MSTRG.8322	-0.384875	4.09959	10.8573	0.00285745	0.0432645
MSTRG.2899	-1.38525	4.23139	12.5329	0.00154051	0.0233042			MSTRG.22318	-1.10677	3.12106	10.8471	0.0028685	0.0433934
MSTRG.8857	0.474151	4.56513	12.5286	0.00154289	0.023317			MSTRG.18978	-1.06533	3.94229	10.8434	0.00287251	0.0434155
MSTRG.17884	1.87258	2.63024	12.5227	0.00154614	0.023317			MSTRG.3729	-7.31551	4.54993	11.1347	0.00288156	0.0435138
MSTRG.3096	-0.471563	5.67135	12.522	0.00154656	0.023317			MSTRG.19037	1.34861	1.83553	13.0145	0.00289981	0.0437508
MSTRG.3093	-0.369256	10.0993	12.5213	0.00154693	0.023317			MSTRG.24933	-0.959806	4.9262	10.8115	0.00290747	0.0438276
MSTRG.6578	-0.611104	3.08294	12.5182	0.00154867	0.023317			MSTRG.6857	2.44125	0.0651711	10.8002	0.00291991	0.0439763
MSTRG.4026	-0.37475	6.48476	12.5166	0.00154955	0.023317			MSTRG.28196	-0.860358	4.38404	10.7979	0.00292254	0.0439771
MSTRG.8576	-0.344806	5.13505	12.5097	0.00155339	0.0233541			MSTRG.28532	-1.14018	3.26502	10.7953	0.00292537	0.0439787
MSTRG.7295	0.990542	4.01107	12.4939	0.00156225	0.0234667			MSTRG.25566	-0.633478	7.64328	10.7931	0.00292779	0.0439787
MSTRG.20414	-1.59002	2.19274	12.49	0.00156442	0.0234728			MSTRG.21602	-7.76006	-0.989963	12.0643	0.0029384	0.0440787
MSTRG.5927	1.04316	4.52701	12.4883	0.0015654	0.0234728			MSTRG.11442	0.791068	6.02533	10.78	0.00294245	0.0440787
MSTRG.8450	-0.473885	9.33702	12.4687	0.00157645	0.0236177			MSTRG.25779	-2.27617	2.9491	10.7793	0.00294314	0.0440787
MSTRG.1971	1.1197	2.99921	12.4625	0.00158	0.0236501			MSTRG.6153	0.379508	5.07966	10.7779	0.00294478	0.0440787
MSTRG.22358	-1.84792	4.13116	12.4531	0.00158534	0.0237093			MSTRG.27636	2.38088	1.97158	10.7645	0.00295981	0.0442649
MSTRG.8149	-0.304499	6.8912	12.4476	0.00158851	0.023736			MSTRG.16948	0.577865	3.2815	10.7619	0.00296273	0.0442698
MSTRG.21661	-0.953023	3.58372	12.4346	0.00159591	0.0238257			MSTRG.20049	-0.787123	1.6291	10.7591	0.00296589	0.0442783
MSTRG.21484	1.19535	3.48135	12.4116	0.00160922	0.0239974			MSTRG.17884	1.73088	2.63024	10.7458	0.00298094	0.0444304
MSTRG.23693	4.23534	-0.233548	12.7934	0.00161022	0.0239974			MSTRG.6883	0.419268	4.47993	10.7455	0.00298128	0.0444304
MSTRG.29348	-3.32984	5.7198	12.407	0.00161188	0.0240011			MSTRG.3928	0.768595	2.52961	10.7333	0.00299512	0.0445978
MSTRG.28045	1.32795	1.43606	12.3931	0.00162	0.024101			MSTRG.22705	0.856173	4.56791	10.7264	0.00300295	0.0446754
MSTRG.23221	-0.643285	4.17482	12.3866	0.00162379	0.0241309			MSTRG.24755	-0.575154	5.56895	10.7178	0.0030128	0.0447231
MSTRG.7657	-0.871751	8.45111	12.3848	0.00162483	0.0241309			MSTRG.12545	-0.29547	4.68184	10.7164	0.00301435	0.0447231
MSTRG.11919	-1.39446	1.13953	12.3746	0.00163085	0.0241992			MSTRG.25496	-0.8686	2.17224	10.7148	0.00301619	0.0447231
MSTRG.27652	1.05585	3.61498	12.3556	0.00164205	0.0243443			MSTRG.3706	-0.33075	4.60148	10.7145	0.00301663	0.0447231
MSTRG.25618	0.413081	4.08474	12.345	0.00164837	0.0244167			MSTRG.9450	-0.706586	8.02082	10.7077	0.00302445	0.0448001
MSTRG.28153	-1.41471	4.44534	12.3422	0.00165003	0.0244202			MSTRG.26704	-3.55036	0.411719	10.9948	0.00303113	0.0448601
MSTRG.20803	0.638661	5.31469	12.3339	0.00165501	0.0244727			MSTRG.8451	0.461633	8.31503	10.6839	0.00305198	0.0450909
MSTRG.23950	-0.621061	5.75309	12.3255	0.00166004	0.0245258			MSTRG.13471	-0.846978	2.64226	10.6838	0.003052	0.0450909
MSTRG.20755	-1.80087	1.30073	12.3195	0.00166361	0.0245573			MSTRG.31577	-5.45084	0.859213	11.3537	0.00307181	0.0453444
MSTRG.8095	1.66747	4.15895	12.3165	0.00166541	0.0245618			MSTRG.8619	0.647589	2.76154	10.6477	0.00309433	0.0456247
MSTRG.9779	0.308587	4.8648	12.3142	0.00166679	0.0245618			MSTRG.12788	-1.26756	3.15292	10.6462	0.00309614	0.0456247
MSTRG.11989	-0.486384	2.55241	12.3068	0.00167126	0.0246065			MSTRG.12845	-1.04165	0.191003	10.6353	0.00310902	0.0457565
MSTRG.20949	-0.649049	8.69076	12.3024	0.00167391	0.0246242			MSTRG.7096	0.521849	3.30768	10.6336	0.00311099	0.0457565
MSTRG.17430	-0.639316	7.97651	12.2871	0.00168321	0.024725			MSTRG.5968	-0.798907	3.72792	10.6318	0.00311313	0.0457565
MSTRG.20876	0.441619	4.64111	12.2864	0.00168366	0.024725			MSTRG.10229	-0.972571	2.85681	10.6258	0.00312033	0.0458229
MSTRG.2121	0.29637	5.46869	12.284	0.00168513	0.0247254			MSTRG.5524	-0.381421	4.74154	10.6222	0.00312462	0.0458465
MSTRG.16386	0.270581	5.34705	12.2709	0.00169314	0.0248216			MSTRG.10801	-9.15524	3.5608	10.906	0.00313051	0.0458936
MSTRG.1252	-0.806337	2.91035	12.2634	0.00169771	0.0248379			MSTRG.14994	-0.26378	5.22806	10.6116	0.00313727	0.0459532
MSTRG.12797	-1.17572	7.45944	12.2632	0.00169786	0.0248379			MSTRG.11594	-3.95887	5.66721	10.5903	0.00316283	0.0462879
MSTRG.263	-0.616947	3.57077	12.262	0.00169861	0.0248379			MSTRG.1342	-0.306142	4.83827	10.5849	0.00316939	0.0463071
MSTRG.28595	-2.16588	0.692478	12.2454	0.00170883	0.0249659			MSTRG.28224	0.38355	5.431	10.5848	0.00316956	0.0463071
MSTRG.16863	0.733081	1.82159	12.2223	0.00172321	0.0251445			MSTRG.29179	-0.472581	5.81259	10.5782	0.00317759	0.0463644
MSTRG.27544	8.47292	1.68296	13.102	0.00172459	0.0251445			MSTRG.10226	-0.809639	3.1125	10.5771	0.00317892	0.0463644
MSTRG.20243	0.6242	3.81691	12.2184	0.00172563	0.0251445			MSTRG.29791	0.705395	1.89685	10.5672	0.00319097	0.0464509
MSTRG.6866	1.07956	2.03471	12.2112	0.00173012	0.0251445			MSTRG.28436	-1.32697	9.22227	10.5656	0.00319294	0.0464509
MSTRG.12718	0.297169	6.13864	12.2102	0.0017308	0.0251445			MSTRG.3164	-0.584037	4.15096	10.5655	0.00319301	0.0464509
MSTRG.18754	-1.34972	6.2721	12.21	0.00173088	0.0251445			MSTRG.18588	0.793678	5.93795	10.5626	0.0031965	0.0464622
MSTRG.16209	-2.06176	2.87267	12.2079	0.00173222	0.0251445			MSTRG.20546	5.76852	-0.105377	10.8388	0.00320803	0.04659
MSTRG.15306	1.08604	4.93016	12.2069	0.00173283	0.0251445			MSTRG.20069	-0.749598	2.33943	10.5331	0.00323284	0.0469106
MSTRG.14586	0.253265	5.75299	12.1996	0.00173744	0.025171			MSTRG.8582	-2.2302	3.85573	10.5266	0.00324096	0.0469885
MSTRG.9234	-0.435776	5.49121	12.1992	0.00173767	0.025171			MSTRG.16387	-0.361956	4.92998	10.5162	0.00325382	0.0471349
MSTRG.11133	-0.65664	1.64157	12.197	0.00173908	0.025171			MSTRG.20978	-2.60306	4.57251	10.4855	0.00329231	0.047652
MSTRG.22776	-11.061	5.00164	12.5631	0.0017424	0.0251951			MSTRG.31292	-4.20964	0.281616	10.7578	0.00330427	0.0477847
MSTRG.31154	-0.517046	6.27046	12.1897	0.0017437	0.0251951			MSTRG.4196	0.622363	5.45007	10.469	0.00331321	0.0478733
MSTRG.18233	0.53644	2.80583	12.1832	0.00174784	0.0252336			MSTRG.30313	-0.590122	2.62758	10.4637	0.00332003	0.0479314
MSTRG.24181	-1.97221	3.49829	12.1799	0.0017499	0.025242			MSTRG.31649	6.29584	-0.577111	10.7361	0.00333072	0.0480087
MSTRG.28871	6.9897	0.790221	12.5419	0.00175515	0.0252867			MSTRG.12715	1.31445	0.177836	10.4529	0.00333375	0.0480087
MSTRG.23940	0.352098	4.83421	12.1701	0.00175616	0.0252867			MSTRG.8259	-3.64354	1.31044	10.4529	0.00333382	0.0480087
MSTRG.2779	0.847803	3.0577	12.1681	0.00175744	0.0252867			MSTRG.14827	0.848829	1.25759	10.4489	0.00333891	0.0480414
MSTRG.16866	0.657236	3.99266	12.1643	0.00175984	0.0252999			MSTRG.699	-0.405683	6.19747	10.445	0.00334395	0.0480735
MSTRG.23883	0.820202	3.19206	12.1552	0.00176568	0.0253626			MSTRG.15083	0.469612	8.41878	10.4385	0.00335224	0.0481521
MSTRG.7336	-8.24905	2.32007	13.0164	0.00177256	0.02544			MSTRG.7142	1.74445	1.41992	10.4167	0.00338048	0.0485169
MSTRG.18043	0.502296	5.11724	12.139	0.00177611	0.0254696			MSTRG.2657	-1.15223	1.92083	10.3973	0.00340584	0.0488399
MSTRG.13772	1.09658	4.40841	12.1357	0.00177825	0.0254788			MSTRG.25316	-1.06312	0.942173	10.3929	0.00341155	0.0488808
MSTRG.329	0.830074	3.93787	12.1329	0.00178006	0.0254834			MSTRG.18447	1.20423	2.06254	10.389	0.00341671	0.0489136
MSTRG.30608	0.796513	4.47764	12.1279	0.00178326	0.0255078			MSTRG.6412	0.5246	5.03462	10.3858	0.00342088	0.0489323
MSTRG.8282	0.48095	4.66052	12.1163	0.0017908	0.0255807			MSTRG.24479	-0.269201	5.52572	10.3802	0.00342826	0.0489969
MSTRG.30398	2.15811	1.75016	12.1155	0.00179135	0.0255807			MSTRG.4686	-0.355155	6.18629	10.3694	0.00344253	0.0490887
MSTRG.14267	0.705168	3.31317	12.0909	0.00180747	0.0257892			MSTRG.2489	-0.379754	6.71255	10.3637	0.00345014	0.0490887
MSTRG.6915	-0.7087	5.75439	12.0839	0.00181206	0.0257918			MSTRG.17235	-1.09678	1.77678	10.3625	0.00345164	0.0490887
MSTRG.4120	-0.845796	4.23074	12.0831	0.00181262	0.0257918			MSTRG.26613	-0.60653	3.21442	10.3622	0.00345212	0.0490887
MSTRG.17785	2.60546	5.30761	12.0828	0.00181277	0.0257918			MSTRG.17447	0.530838	5.00871	10.3595	0.00345564	0.0490887
MSTRG.18334	0.647761	4.73586	12.0792	0.00181516	0.0257918			MSTRG.7914	-0.636405	3.5673	10.3588	0.00345667	0.0490887
MSTRG.6577	-0.531557	5.00375	12.0792	0.0018152	0.0257918			MSTRG.29387	1.24381	2.51043	10.3576	0.00345818	0.0490887
MSTRG.26294	-0.711242	7.84409	12.076	0.00181727	0.0257998			MSTRG.3266	0.549927	4.82373	10.3574	0.00345842	0.0490887
MSTRG.15442	-0.345471	9.53324	12.0663	0.00182375	0.0258703			MSTRG.17250	-7.70041	1.45651	10.3558	0.00346055	0.0490887
MSTRG.17149	-3.14253	1.46435	12.0589	0.00182867	0.025903			MSTRG.24577	1.2687	4.63595	10.3426	0.00347821	0.0492784
MSTRG.243	-0.498214	4.52003	12.0582	0.00182909	0.025903			MSTRG.3457	-0.607315	3.00127	10.3415	0.0034797	0.0492784
MSTRG.14044	-0.31536	5.0848	12.0553	0.00183107	0.0259095			MSTRG.22589	-0.640306	2.92895	10.3294	0.00349595	0.0494676
MSTRG.1297	-0.546125	6.15513	12.0491	0.00183518	0.0259435			MSTRG.21499	1.94283	0.136937	10.3263	0.00350014	0.0494858
MSTRG.23864	0.709226	5.72484	12.0456	0.00183753	0.0259435			MSTRG.14983	-4.76084	4.35028	10.5934	0.0035097	0.0495799
MSTRG.29166	-0.914246	2.10671	12.0449	0.00183802	0.0259435			MSTRG.25821	0.690857	3.15705	10.3171	0.00351268	0.049581
MSTRG.21087	0.514164	4.81411	12.0319	0.00184673	0.0260263			MSTRG.22728	-0.214748	5.90666	10.3112	0.00352065	0.0496526
MSTRG.25945	9.64619	-0.150588	12.8887	0.00184694	0.0260263			MSTRG.21800	-1.1645	2.12243	10.3078	0.00352519	0.0496645
MSTRG.9209	0.939291	2.00272	12.0273	0.00184982	0.026032			MSTRG.25911	0.391217	4.62295	10.3063	0.00352731	0.0496645
MSTRG.21397	5.97282	0.190929	12.3887	0.00185039	0.026032			MSTRG.19543	0.240751	5.72861	10.2994	0.00353673	0.049756
MSTRG.3088	-0.288298	5.62757	12.0241	0.00185199	0.026033			MSTRG.20097	-0.389416	3.84932	10.2941	0.00354397	0.0498168
MSTRG.24395	-1.27562	6.17031	12.0183	0.00185594	0.0260671			MSTRG.5574	-1.30304	1.05837	10.2839	0.00355792	0.0499304
MSTRG.11156	-0.658991	2.93026	12.004	0.0018656	0.0261812			MSTRG.942	0.541479	5.6408	10.2838	0.00355799	0.0499304
MSTRG.8984	-9.35507	-0.947869	13.5364	0.00188323	0.0264069			MSTRG.22389	-0.726693	2.32305	10.2818	0.00356082	0.0499304
MSTRG.24870	0.668105	3.61443	11.9727	0.00188711	0.0264397
MSTRG.23186	1.48327	2.67897	11.9676	0.0018906	0.0264535
MSTRG.17950	0.474385	4.48511	11.9667	0.00189119	0.0264535
MSTRG.8128	-0.352457	7.73623	11.9629	0.00189383	0.0264687
MSTRG.11728	2.54883	1.08315	11.9589	0.00189662	0.0264859
MSTRG.10214	-0.720273	5.36693	11.9494	0.0019032	0.0265357
MSTRG.2390	0.63644	3.90128	11.9493	0.00190328	0.0265357
MSTRG.25597	-0.624107	2.70332	11.9467	0.00190506	0.0265388
MSTRG.20919	-0.532278	6.21601	11.9351	0.00191317	0.02663
MSTRG.13029	-0.614615	8.30867	11.9268	0.00191902	0.0266897
MSTRG.19007	-0.322207	6.33745	11.9095	0.00193117	0.0268368
MSTRG.31290	-9.95393	-0.387385	12.7346	0.0019413	0.0269283
MSTRG.29083	5.26268	1.23115	12.249	0.00194221	0.0269283
MSTRG.23273	-2.64148	4.41637	11.8927	0.0019431	0.0269283
MSTRG.1761	-0.34179	7.13193	11.8914	0.00194406	0.0269283
MSTRG.23301	1.94523	3.54711	11.8849	0.00194871	0.0269586
MSTRG.25780	-0.979385	9.02632	11.883	0.00195002	0.0269586
MSTRG.1291	0.517181	4.74928	11.8817	0.00195098	0.0269586
MSTRG.26920	-0.994966	5.54378	11.8777	0.0019538	0.0269757
MSTRG.30787	-0.818218	3.58298	11.8749	0.00195581	0.0269817
MSTRG.12380	1.32763	1.71118	11.8673	0.00196128	0.0270352
MSTRG.4325	0.494549	3.58603	11.8547	0.00197038	0.027124
MSTRG.19982	9.95715	0.905743	12.2043	0.00197264	0.027124
MSTRG.11939	-0.382467	8.46611	11.8506	0.00197335	0.027124
MSTRG.21492	0.848763	4.77421	11.8496	0.00197407	0.027124
MSTRG.10608	-4.54317	-0.329961	11.8472	0.00197581	0.0271261
MSTRG.29777	0.596162	4.8598	11.8431	0.00197876	0.0271447
MSTRG.23716	0.471714	4.78577	11.8406	0.00198062	0.0271484
MSTRG.11806	-0.39116	5.7591	11.8348	0.00198484	0.0271676
MSTRG.26605	-0.951749	9.60599	11.8343	0.0019852	0.0271676
MSTRG.20678	1.67697	2.113	11.8227	0.00199368	0.0272251
MSTRG.21461	-0.524213	7.62828	11.8218	0.00199429	0.0272251
MSTRG.14375	0.430045	3.80112	11.8217	0.00199437	0.0272251
MSTRG.5913	0.399747	4.55096	11.8198	0.00199577	0.0272251
MSTRG.10913	1.98457	4.32761	11.8168	0.00199799	0.0272336
MSTRG.24835	-9.46844	0.78269	12.1652	0.00199964	0.0272343
MSTRG.11200	0.95632	3.4695	11.8028	0.00200824	0.0273297
MSTRG.14241	-1.31165	1.61683	11.7841	0.00202215	0.0274804
MSTRG.24295	-0.283199	5.98763	11.7819	0.00202372	0.0274804
MSTRG.6737	0.645211	3.80454	11.7814	0.00202414	0.0274804
MSTRG.19105	-1.47545	5.46943	11.7727	0.00203059	0.0275461
MSTRG.3301	0.437803	4.52401	11.7698	0.00203274	0.0275533
MSTRG.23701	2.23142	1.27308	11.7656	0.00203594	0.0275748
MSTRG.19947	-0.98665	10.4193	11.7621	0.00203857	0.0275845
MSTRG.2823	1.27106	2.58625	11.7603	0.00203989	0.0275845
MSTRG.14712	1.23246	1.38808	11.7571	0.0020423	0.0275953
MSTRG.17719	4.16246	2.28977	11.75	0.00204763	0.0276455
MSTRG.10302	0.398322	5.57967	11.7465	0.00205028	0.0276594
MSTRG.18827	1.8064	4.78762	11.7321	0.00206115	0.0277728
MSTRG.20981	-0.807392	5.03601	11.73	0.00206279	0.0277728
MSTRG.28613	-0.696659	0.899088	11.7282	0.00206413	0.0277728
MSTRG.16401	-0.816351	4.59115	11.7268	0.0020652	0.0277728
MSTRG.16612	-0.863162	1.99826	11.7048	0.00208201	0.0279591
MSTRG.17128	0.815959	4.63487	11.7044	0.00208232	0.0279591
MSTRG.2983	0.449399	4.95134	11.6985	0.00208687	0.0279869
MSTRG.16244	-0.674443	4.6831	11.6974	0.00208767	0.0279869
MSTRG.9545	1.03015	5.61252	11.6793	0.00210167	0.0281353
MSTRG.20021	-0.340511	5.34945	11.6788	0.00210203	0.0281353
MSTRG.30334	-0.482561	5.94018	11.6764	0.00210391	0.0281384
MSTRG.9911	0.544057	4.54614	11.6653	0.00211258	0.0282322
MSTRG.967	-0.798056	5.7892	11.66	0.00211672	0.0282529
MSTRG.11004	0.674719	3.10837	11.659	0.00211744	0.0282529
MSTRG.11952	0.404396	6.16808	11.6541	0.00212131	0.0282644
MSTRG.16323	1.87451	2.06055	11.6537	0.00212161	0.0282644
MSTRG.4727	-2.58364	4.63736	11.6422	0.00213066	0.0283628
MSTRG.14950	0.971976	3.45698	11.6141	0.00215289	0.0285967
MSTRG.27839	-0.482622	5.63384	11.6099	0.00215618	0.0285967
MSTRG.7191	0.66812	3.50478	11.609	0.00215695	0.0285967
MSTRG.20951	-0.62896	5.0422	11.6088	0.00215705	0.0285967
MSTRG.25357	1.75669	4.84982	11.6056	0.00215964	0.0285967
MSTRG.18102	-1.40774	3.71893	11.6051	0.00216002	0.0285967
MSTRG.24465	1.10173	1.15717	11.6031	0.0021616	0.0285967
MSTRG.4830	-1.14397	4.63991	11.6002	0.00216398	0.0285967
MSTRG.31132	-7.84784	2.06239	11.9389	0.00216431	0.0285967
MSTRG.31712	1.35037	1.90236	11.5972	0.00216633	0.0285967
MSTRG.22183	-0.410956	5.72258	11.5968	0.00216664	0.0285967
MSTRG.30271	4.66758	-0.111975	11.5917	0.00217075	0.0286288
MSTRG.26719	-0.584465	4.61204	11.584	0.00217693	0.0286881
MSTRG.13819	5.23964	2.68916	11.9186	0.0021798	0.0287037
MSTRG.14790	-1.00078	2.04793	11.5712	0.00218732	0.0287667
MSTRG.1619	-0.396359	4.64288	11.5681	0.00218978	0.0287667
MSTRG.29078	-7.71077	1.65702	12.3642	0.00219071	0.0287667
MSTRG.16701	-0.752	1.8912	11.5662	0.00219132	0.0287667
MSTRG.29080	-9.6459	3.97933	12.3546	0.00219764	0.0288117
MSTRG.30652	-0.27812	5.86562	11.5579	0.00219812	0.0288117
MSTRG.17640	-0.819321	4.29369	11.5526	0.00220242	0.028846
MSTRG.26669	0.868449	2.59446	11.5497	0.00220477	0.0288546
MSTRG.11906	1.84537	5.45288	11.5346	0.00221717	0.0289946
MSTRG.985	-0.343949	6.22578	11.53	0.00222093	0.0290153
MSTRG.9159	-0.318299	7.34437	11.5285	0.00222215	0.0290153
MSTRG.30012	1.40699	1.35389	11.52	0.00222915	0.0290466
MSTRG.11160	0.430806	5.28779	11.5178	0.00223096	0.0290466
MSTRG.6829	-0.302653	6.52074	11.5175	0.00223124	0.0290466
MSTRG.19059	0.753678	5.33618	11.5174	0.00223135	0.0290466
MSTRG.26132	-0.617341	4.31582	11.5152	0.00223317	0.0290482
MSTRG.10802	-0.509148	7.58875	11.5087	0.00223848	0.0290951
MSTRG.7095	-6.42585	1.37188	11.8392	0.00224153	0.0291126
MSTRG.11272	-0.444038	3.61813	11.4985	0.00224704	0.0291341
MSTRG.28407	-2.62025	2.89718	11.4973	0.00224802	0.0291341
MSTRG.30488	5.35384	2.52365	11.4969	0.0022483	0.0291341
MSTRG.19041	0.708831	4.83073	11.4895	0.00225451	0.0291832
MSTRG.7093	0.616472	3.33686	11.4883	0.0022555	0.0291832
MSTRG.10471	-1.93546	1.68042	11.4855	0.00225788	0.0291918
MSTRG.21705	-2.0326	3.47306	11.4813	0.00226142	0.0292105
MSTRG.19679	-0.310626	4.68618	11.4797	0.00226275	0.0292105
MSTRG.14584	-0.404858	4.93162	11.4742	0.00226734	0.0292477
MSTRG.11643	-3.03599	6.68753	11.47	0.0022709	0.0292715
MSTRG.20730	2.1586	3.27566	11.4598	0.00227951	0.0293603
MSTRG.15427	1.65276	5.15802	11.4557	0.00228295	0.0293824
MSTRG.23248	0.914139	2.39156	11.4523	0.0022859	0.0293982
MSTRG.21385	-0.578998	3.5195	11.4382	0.00229791	0.0295283
MSTRG.18211	0.898609	4.33995	11.4363	0.00229947	0.0295283
MSTRG.22217	-1.14768	2.55617	11.4299	0.00230499	0.029577
MSTRG.24126	-0.824425	6.0619	11.4276	0.00230695	0.0295798
MSTRG.24413	-1.2204	3.97316	11.4196	0.00231385	0.0296461
MSTRG.1404	-0.663609	4.29027	11.4163	0.00231665	0.0296598
MSTRG.45	-0.386471	7.8672	11.4105	0.00232169	0.0297019
MSTRG.3872	-0.329235	5.22771	11.4066	0.00232504	0.0297225
MSTRG.20764	-0.322251	6.16932	11.4017	0.00232931	0.0297549
MSTRG.1857	-0.373216	4.98922	11.3854	0.00234346	0.0299132
MSTRG.13154	4.4511	1.00515	11.3801	0.00234804	0.0299493
MSTRG.15290	0.282843	5.03583	11.377	0.00235076	0.0299617
MSTRG.7198	-0.29665	5.56436	11.3675	0.00235915	0.0300461
MSTRG.2859	-1.44463	2.32625	11.3644	0.00236187	0.0300584
MSTRG.26699	-3.10983	0.0860437	11.3594	0.00236627	0.030092
MSTRG.8546	-0.663556	3.17478	11.3497	0.00237479	0.0301779
MSTRG.23506	-2.16058	1.75735	11.3445	0.00237941	0.0301937
MSTRG.23339	1.06326	2.79873	11.3443	0.00237957	0.0301937
MSTRG.3085	1.1183	3.12023	11.338	0.00238522	0.0302429
MSTRG.9797	-0.670569	4.93633	11.3325	0.00239013	0.0302826
MSTRG.21453	5.42646	1.36402	11.6417	0.00240357	0.0304304
MSTRG.12985	0.368935	4.48632	11.3089	0.00241122	0.0305047
MSTRG.302	-1.03654	0.325335	11.3004	0.00241893	0.0305795
MSTRG.13825	-2.78431	3.52449	11.2963	0.00242262	0.0306036
MSTRG.7786	0.398937	4.72076	11.2727	0.00244403	0.0308512
MSTRG.19075	1.10356	6.45998	11.2604	0.00245535	0.0309619
MSTRG.20813	-2.61866	-0.186446	11.2592	0.00245643	0.0309619
MSTRG.26345	0.972937	2.62041	11.2406	0.00247352	0.0311544
MSTRG.14907	-0.527538	2.57162	11.2352	0.00247853	0.0311581
MSTRG.31989	-3.87043	0.87946	11.2347	0.00247903	0.0311581
MSTRG.23685	7.22335	0.876373	12.6168	0.00247929	0.0311581
MSTRG.15556	-4.66348	2.80838	11.5412	0.00249098	0.0312691
MSTRG.18828	0.416152	6.14205	11.2192	0.00249343	0.0312691
MSTRG.4593	-0.648666	5.35085	11.219	0.00249362	0.0312691
MSTRG.22744	8.92157	-0.848911	11.5303	0.00250065	0.0313198
MSTRG.19051	0.525834	4.11369	11.2089	0.00250311	0.0313198
MSTRG.11127	-0.587804	2.36732	11.2088	0.00250317	0.0313198
MSTRG.26455	3.65323	5.91258	11.2015	0.00251005	0.031354
MSTRG.18924	0.74752	6.23436	11.2013	0.00251022	0.031354
MSTRG.18386	-0.770298	3.33697	11.2	0.00251141	0.031354
MSTRG.29736	1.23587	3.40146	11.193	0.00251801	0.0314135
MSTRG.3995	0.384606	5.59232	11.1769	0.00253321	0.03158
MSTRG.3752	0.493245	5.44882	11.1578	0.00255142	0.0317839
MSTRG.27119	-8.16125	3.69105	11.4681	0.00255667	0.0318261
MSTRG.3420	-0.595345	3.28945	11.1431	0.00256555	0.0319133
MSTRG.14687	2.96193	1.48989	13.4453	0.00258011	0.0320564
MSTRG.5211	0.579766	3.11063	11.1273	0.00258081	0.0320564
MSTRG.8430	0.563493	3.97898	11.1184	0.00258945	0.0321405
MSTRG.2868	-1.4439	0.0159231	11.1126	0.00259513	0.0321411
MSTRG.7451	1.31391	0.445131	11.1121	0.00259563	0.0321411
MSTRG.22893	-0.74548	10.1807	11.1111	0.00259657	0.0321411
MSTRG.27965	-3.00422	-0.0736277	11.1106	0.00259703	0.0321411
MSTRG.1773	2.20685	1.98513	11.1036	0.00260386	0.0322023
MSTRG.16500	-2.48692	-0.259456	11.1001	0.00260736	0.0322176
MSTRG.28886	-3.79162	0.475057	11.0985	0.00260887	0.0322176
MSTRG.26931	-0.956649	4.87532	11.0918	0.00261551	0.0322763
MSTRG.26442	-0.55048	6.0133	11.0853	0.00262191	0.0323185
MSTRG.6606	-0.314888	6.235	11.0844	0.00262272	0.0323185
MSTRG.6067	-2.08064	13.8453	11.0807	0.0026264	0.0323405
MSTRG.4423	-0.402587	6.7177	11.0755	0.00263155	0.0323582
MSTRG.15764	-1.10899	4.79096	11.0754	0.00263163	0.0323582
MSTRG.27105	-0.337274	4.84705	11.0691	0.00263792	0.0324081
MSTRG.478	-0.554037	3.70314	11.0675	0.00263948	0.0324081
MSTRG.10824	0.932179	2.46923	11.0583	0.00264863	0.032431
MSTRG.13411	0.77627	1.80768	11.0572	0.00264974	0.032431
MSTRG.21066	0.583497	3.78548	11.0572	0.00264974	0.032431
MSTRG.31133	-7.39361	1.7151	11.3669	0.00265087	0.032431
MSTRG.10088	-0.508293	5.31001	11.0548	0.00265216	0.032431
MSTRG.5342	-0.870819	0.623601	11.0542	0.00265273	0.032431
MSTRG.15520	0.495348	4.53748	11.0452	0.00266171	0.0325174
MSTRG.13325	-1.76247	1.145	11.035	0.00267193	0.032619
MSTRG.3799	4.07666	-0.488843	11.027	0.00268001	0.0326943
MSTRG.14497	-0.445523	6.32913	11.0235	0.00268355	0.0327141
MSTRG.21224	1.35831	4.09859	10.9973	0.00271022	0.0330051
MSTRG.5217	1.42475	-0.41963	10.9945	0.00271303	0.0330051
MSTRG.882	-0.284222	5.17499	10.9943	0.00271322	0.0330051
MSTRG.8457	2.23005	2.07914	10.9824	0.00272543	0.0331299
MSTRG.2781	-0.254361	6.44873	10.9795	0.00272843	0.0331334
MSTRG.10990	-0.406798	6.31472	10.9784	0.00272959	0.0331334
MSTRG.28289	-1.3042	3.79566	10.9747	0.00273339	0.0331559
MSTRG.15422	-0.968263	2.63155	10.9711	0.00273711	0.0331775
MSTRG.2665	-0.384334	5.01661	10.9633	0.00274513	0.0332511
MSTRG.9737	-0.875125	0.741513	10.9608	0.00274779	0.0332597
MSTRG.23272	-2.84746	4.91276	10.9185	0.00279198	0.0337437
MSTRG.8601	-0.585351	6.09536	10.918	0.00279256	0.0337437
MSTRG.19054	1.42709	4.71654	10.9153	0.00279543	0.0337437
MSTRG.14437	0.507736	4.49101	10.915	0.00279567	0.0337437
MSTRG.22941	0.423799	4.09115	10.9117	0.0027992	0.0337624
MSTRG.25147	0.997588	4.82265	10.9094	0.0028016	0.0337674
MSTRG.7388	0.522101	3.51952	10.904	0.00280737	0.0337898
MSTRG.13543	-2.02769	0.71743	10.9039	0.0028074	0.0337898
MSTRG.18167	-0.501382	3.44835	10.8904	0.00282187	0.0339399
MSTRG.16216	0.371723	5.06186	10.8857	0.0028269	0.033956
MSTRG.22389	-0.749687	2.32305	10.8833	0.0028294	0.033956
MSTRG.20858	-0.411225	5.55016	10.8825	0.00283027	0.033956
MSTRG.8298	0.793058	2.75736	10.8817	0.00283116	0.033956
MSTRG.29194	-2.72213	2.6215	10.8696	0.0028441	0.0340579
MSTRG.18938	-1.39964	3.45468	10.8685	0.00284532	0.0340579
MSTRG.16932	-1.70082	2.00137	10.8682	0.00284564	0.0340579
MSTRG.23636	0.644105	4.28018	10.8632	0.00285105	0.0340988
MSTRG.22792	-1.07129	4.58305	10.8609	0.00285348	0.034104
MSTRG.29596	0.67584	3.53393	10.8541	0.00286087	0.0341323
MSTRG.7981	-0.485764	5.60511	10.8526	0.00286249	0.0341323
MSTRG.16567	-14.6796	5.4198	11.1522	0.00286343	0.0341323
MSTRG.12245	-0.868795	4.06792	10.8506	0.00286463	0.0341323
MSTRG.27118	2.17286	0.320353	10.8495	0.00286584	0.0341323
MSTRG.21462	-0.727978	4.60123	10.8454	0.00287033	0.034162
MSTRG.22717	5.52548	-1.17364	11.1419	0.0028741	0.0341829
MSTRG.30501	0.658794	2.01693	10.8385	0.0028778	0.0342032
MSTRG.20659	-0.854233	0.655159	10.8353	0.00288135	0.0342117
MSTRG.9949	-0.279246	5.75588	10.8342	0.00288253	0.0342117
MSTRG.13518	-0.37193	6.78867	10.823	0.00289476	0.0343331
MSTRG.6736	0.54086	3.58349	10.8205	0.00289758	0.0343427
MSTRG.9463	0.683119	4.72466	10.8099	0.00290924	0.034457
MSTRG.13336	-0.839527	3.00494	10.7807	0.00294157	0.0347806
MSTRG.10206	2.27583	5.28761	10.78	0.00294241	0.0347806
MSTRG.1882	0.569067	6.17773	10.7775	0.00294518	0.0347806
MSTRG.20845	-0.452839	5.07359	10.7759	0.00294701	0.0347806
MSTRG.6977	-0.839929	4.57565	10.7756	0.00294727	0.0347806
MSTRG.3943	0.414179	3.1291	10.7743	0.00294878	0.0347806
MSTRG.1433	-0.540547	5.63703	10.7624	0.00296209	0.0349117
MSTRG.15940	-0.290987	5.28333	10.7608	0.00296399	0.0349117
MSTRG.5190	1.27207	0.113615	10.7568	0.00296846	0.0349403
MSTRG.6219	-7.05092	2.32175	11.0452	0.0029763	0.0350085
MSTRG.27828	-1.53449	1.16645	10.7478	0.00297866	0.0350121
MSTRG.4697	0.785269	2.57604	10.744	0.00298295	0.0350384
MSTRG.23649	-0.86414	3.40643	10.7365	0.00299148	0.0350466
MSTRG.23809	0.580135	3.47641	10.7364	0.00299159	0.0350466
MSTRG.11898	0.575797	4.82065	10.7363	0.00299164	0.0350466
MSTRG.17929	0.345574	5.39384	10.7361	0.00299186	0.0350466
MSTRG.26748	6.38613	-0.816809	11.0215	0.00300187	0.0351336
MSTRG.14214	-0.605387	4.84807	10.726	0.0030034	0.0351336
MSTRG.6479	0.725009	4.04023	10.7182	0.00301232	0.0351423
MSTRG.444	-0.865035	3.55961	10.718	0.00301253	0.0351423
MSTRG.29973	-0.990422	3.95892	10.7175	0.0030132	0.0351423
MSTRG.24526	-0.576203	6.23627	10.7171	0.00301361	0.0351423
MSTRG.12654	0.846558	3.11765	10.7164	0.00301443	0.0351423
MSTRG.31069	0.912615	2.01093	10.7121	0.00301935	0.0351718
MSTRG.11	0.37603	5.07419	10.7106	0.00302108	0.0351718
MSTRG.13523	-0.978191	6.22953	10.6927	0.00304174	0.0353882
MSTRG.1613	1.98555	3.1236	10.6866	0.00304883	0.0354466
MSTRG.28612	-2.30716	2.25203	10.6797	0.0030568	0.035515
MSTRG.20406	1.31723	3.708	10.6712	0.00306676	0.0356065
MSTRG.11326	-0.577037	2.93836	10.6676	0.00307095	0.035631
MSTRG.18082	0.641317	2.59547	10.6657	0.00307321	0.0356329
MSTRG.24484	-0.41359	4.33774	10.6523	0.00308896	0.0357878
MSTRG.5527	-0.502462	4.31717	10.6507	0.00309076	0.0357878
MSTRG.28144	6.58723	-0.352245	10.6477	0.0030943	0.0357878
MSTRG.16969	1.172	2.24571	10.6472	0.00309494	0.0357878
MSTRG.2116	-4.51519	2.46587	10.6438	0.00309894	0.0357967
MSTRG.9035	0.703079	4.50253	10.642	0.00310103	0.0357967
MSTRG.23799	5.41438	-0.23735	11.325	0.003102	0.0357967
MSTRG.20026	-0.515423	5.47119	10.6329	0.00311189	0.0358865
MSTRG.13141	1.13669	3.0883	10.6196	0.00312768	0.0360443
MSTRG.14751	-0.226925	6.09064	10.617	0.00313079	0.0360558
MSTRG.9450	-0.703353	8.02082	10.6114	0.00313752	0.0361089
MSTRG.24961	0.363557	3.83594	10.6034	0.00314714	0.0361953
MSTRG.10055	-0.621665	5.19017	10.5886	0.00316498	0.0363653
MSTRG.12789	-0.658342	2.79439	10.5858	0.00316835	0.0363653
MSTRG.6225	0.519979	4.90579	10.5847	0.00316961	0.0363653
MSTRG.929	0.350523	3.93221	10.5829	0.00317181	0.0363653
MSTRG.8551	-2.07496	6.86887	10.581	0.00317416	0.0363653
MSTRG.8386	-0.288107	5.59288	10.5778	0.00317803	0.0363653
MSTRG.4505	-0.839503	5.86655	10.5771	0.00317883	0.0363653
MSTRG.23061	-0.350175	10.876	10.577	0.00317896	0.0363653
MSTRG.29751	1.40613	2.81284	10.5719	0.00318518	0.0364121
MSTRG.24539	-6.28606	1.723	11.8003	0.00319107	0.0364499
MSTRG.2923	-0.601947	3.44238	10.5634	0.00319557	0.0364499
MSTRG.23312	-1.89912	5.94801	10.5625	0.0031967	0.0364499
MSTRG.14690	1.71277	4.79381	10.5622	0.00319702	0.0364499
MSTRG.5296	0.4485	6.09941	10.557	0.00320338	0.036498
MSTRG.4143	-0.57469	4.16553	10.5541	0.00320697	0.0365146
MSTRG.11888	-0.557084	9.5915	10.5504	0.00321151	0.0365418
MSTRG.4543	-0.439695	6.2951	10.5449	0.00321826	0.0365944
MSTRG.10208	0.267896	5.4523	10.5336	0.00323224	0.0367037
MSTRG.1741	1.34122	1.27054	10.5324	0.0032337	0.0367037
MSTRG.3017	-0.868571	1.16822	10.5319	0.00323432	0.0367037
MSTRG.24417	0.527614	4.82304	10.5243	0.0032438	0.0367868
MSTRG.29738	0.766313	2.87264	10.521	0.00324789	0.0368087
MSTRG.17815	-0.351817	3.87787	10.5143	0.0032562	0.0368784
MSTRG.18094	-0.492965	3.62631	10.5121	0.00325897	0.0368853
MSTRG.3793	1.15914	4.72056	10.4992	0.00327516	0.037044
MSTRG.25692	0.455413	4.68485	10.4947	0.00328072	0.0370824
MSTRG.26731	0.993966	4.1148	10.4918	0.00328445	0.0370993
MSTRG.3362	0.571904	4.03101	10.4897	0.00328706	0.0370993
MSTRG.21611	0.324784	4.44876	10.4884	0.00328874	0.0370993
MSTRG.3434	-0.521429	3.48085	10.4852	0.00329269	0.0371127
MSTRG.23630	0.663839	3.06294	10.4829	0.00329568	0.0371127
MSTRG.3255	-0.486446	3.55626	10.4823	0.00329644	0.0371127
MSTRG.3944	-0.356575	9.01111	10.4779	0.00330192	0.0371499
MSTRG.17246	-0.606028	6.20161	10.4737	0.00330735	0.0371864
MSTRG.21280	0.482448	6.11127	10.4714	0.00331014	0.0371934
MSTRG.25167	0.29172	4.41055	10.4631	0.00332073	0.03727
MSTRG.3593	0.36451	3.70387	10.4608	0.00332375	0.03727
MSTRG.28292	-1.07623	5.71117	10.4581	0.0033272	0.03727
MSTRG.6650	0.666464	5.39978	10.4568	0.00332875	0.03727
MSTRG.5937	-0.45413	5.35559	10.4563	0.00332949	0.03727
MSTRG.12279	3.56205	3.11025	10.4553	0.00333074	0.03727
MSTRG.6040	1.64454	2.47161	10.4541	0.00333224	0.03727
MSTRG.4815	-1.16718	0.951721	10.4521	0.00333479	0.0372711
MSTRG.16344	-0.51285	5.40512	10.4491	0.00333862	0.0372711
MSTRG.6932	7.82973	-0.390869	12.5045	0.00333889	0.0372711
MSTRG.8458	0.402455	3.78441	10.4432	0.00334618	0.0373282
MSTRG.12229	-0.317001	4.41212	10.4398	0.00335064	0.0373535
MSTRG.27923	-6.27955	-0.830836	10.7137	0.00335815	0.0374128
MSTRG.9214	0.271096	5.31492	10.428	0.0033658	0.0374479
MSTRG.12952	0.719282	1.09211	10.4254	0.00336921	0.0374479
MSTRG.25615	-3.41515	0.296718	10.4248	0.00336991	0.0374479
MSTRG.22549	-2.38432	1.77333	10.4247	0.00337007	0.0374479
MSTRG.11824	-3.04105	-0.289645	10.4192	0.00337727	0.0375035
MSTRG.17779	-0.274629	7.10638	10.4123	0.00338614	0.0375776
MSTRG.19971	0.38267	4.52349	10.4102	0.00338897	0.0375845
MSTRG.14090	1.48529	4.7321	10.4044	0.00339652	0.0376242
MSTRG.27812	3.92398	-0.0544682	10.4041	0.00339695	0.0376242
MSTRG.20531	-0.541204	6.88526	10.3963	0.00340713	0.0377125
MSTRG.6574	-1.04176	1.90735	10.3935	0.00341076	0.0377282
MSTRG.20860	-0.363471	7.97743	10.3879	0.00341806	0.0377845
MSTRG.24442	0.350438	8.31242	10.3847	0.00342228	0.0378067
MSTRG.6710	2.12594	1.06978	10.3782	0.00343088	0.0378636
MSTRG.29064	1.20355	1.2848	10.3775	0.00343187	0.0378636
MSTRG.8323	-0.410202	5.46689	10.374	0.00343651	0.0378903
MSTRG.11402	0.753	5.30535	10.3652	0.00344812	0.0379929
MSTRG.24149	0.288936	4.68604	10.3636	0.00345026	0.0379929
MSTRG.13326	-1.12325	4.41124	10.3572	0.0034588	0.0380624
MSTRG.18451	0.803195	7.54532	10.3483	0.00347059	0.0381513
MSTRG.13963	1.23582	4.49262	10.3461	0.00347351	0.0381513
MSTRG.4982	0.714546	3.23287	10.3461	0.00347358	0.0381513
MSTRG.25909	0.726637	3.58798	10.3388	0.00348336	0.0382341
MSTRG.2772	-0.353295	5.01783	10.3354	0.00348791	0.0382595
MSTRG.23292	1.14556	4.43451	10.3264	0.00350006	0.0383644
MSTRG.30619	0.874613	4.12846	10.325	0.00350196	0.0383644
MSTRG.14521	0.671452	5.79776	10.3203	0.00350827	0.0384088
MSTRG.1471	-0.327139	8.09055	10.3174	0.00351217	0.0384269
MSTRG.20658	-0.58678	3.01964	10.3109	0.00352096	0.0384868
MSTRG.26375	1.50735	3.37053	10.3101	0.00352215	0.0384868
MSTRG.29145	-0.78045	4.20164	10.3069	0.00352641	0.0385087
MSTRG.8423	0.596979	1.94413	10.3006	0.00353508	0.0385787
MSTRG.15340	1.24111	3.82403	10.2846	0.00355689	0.038784
MSTRG.22671	-6.06383	-0.653799	10.9257	0.00355843	0.038784
MSTRG.258	0.462961	4.60625	10.2801	0.00356308	0.0388098
MSTRG.16448	-1.82612	3.27658	10.2766	0.00356793	0.0388313
MSTRG.12181	-0.464161	6.57315	10.2721	0.00357415	0.0388313
MSTRG.17782	-0.301099	5.11451	10.2706	0.0035762	0.0388313
MSTRG.4003	-0.46034	3.32591	10.2705	0.00357634	0.0388313
MSTRG.10441	0.964671	4.89287	10.2705	0.00357642	0.0388313
MSTRG.23442	3.87885	0.125182	10.2631	0.00358665	0.0389108
MSTRG.5669	-0.493187	5.18705	10.2619	0.00358829	0.0389108
MSTRG.15277	-2.7506	2.00929	10.2588	0.00359251	0.038924
MSTRG.12888	0.773785	2.76451	10.2577	0.00359407	0.038924
MSTRG.24984	-0.382556	6.36299	10.2468	0.00360925	0.0390636
MSTRG.10216	-0.397951	3.88853	10.2309	0.00363148	0.0392793
MSTRG.17928	0.704094	4.72222	10.2272	0.00363675	0.0393083
MSTRG.13472	-0.597752	3.23515	10.2258	0.00363877	0.0393083
MSTRG.14016	-0.307076	4.92471	10.2225	0.00364335	0.039333
MSTRG.25036	1.32627	0.198909	10.2179	0.00364989	0.0393585
MSTRG.15027	-0.342782	4.06004	10.2176	0.00365032	0.0393585
MSTRG.8084	0.696327	3.16334	10.2155	0.00365322	0.0393649
MSTRG.3406	-3.73722	-0.322687	10.2126	0.00365734	0.0393844
MSTRG.16422	-0.866512	1.93584	10.2068	0.00366553	0.0394478
MSTRG.16871	0.952085	5.78375	10.1983	0.00367764	0.0395532
MSTRG.8750	0.840325	2.70574	10.1928	0.00368554	0.0396013
MSTRG.24131	0.784831	4.50335	10.1919	0.00368675	0.0396013
MSTRG.16213	-0.550649	3.87744	10.1878	0.00369263	0.0396163
MSTRG.3095	0.563099	3.28852	10.1877	0.00369279	0.0396163
MSTRG.13517	-0.537076	4.25581	10.1768	0.00370837	0.0397401
MSTRG.23839	-0.505272	6.44866	10.1742	0.00371212	0.0397401
MSTRG.26204	-0.982726	2.85973	10.1738	0.00371269	0.0397401
MSTRG.13813	2.5024	0.348752	10.1732	0.00371363	0.0397401
MSTRG.21395	-0.522123	4.23559	10.1668	0.00372283	0.0398135
MSTRG.1957	0.324393	5.4888	10.1506	0.00374628	0.0400392
MSTRG.15678	-0.273461	5.22384	10.142	0.00375878	0.0401477
MSTRG.22214	-4.53728	0.443269	10.133	0.0037719	0.0402229
MSTRG.18248	-1.69268	3.75451	10.1326	0.00377244	0.0402229
MSTRG.14081	2.31082	6.08361	10.1323	0.00377288	0.0402229
MSTRG.29127	0.609833	3.92901	10.1294	0.00377715	0.0402259
MSTRG.7046	0.443528	5.06025	10.1289	0.00377788	0.0402259
MSTRG.26374	1.0733	5.58152	10.126	0.00378222	0.0402471
MSTRG.11500	1.42681	0.589092	10.1239	0.00378533	0.0402551
MSTRG.31057	-8.22775	2.6444	10.7353	0.00380192	0.0404063
MSTRG.21437	0.481114	4.12187	10.1076	0.00380937	0.0404604
MSTRG.20291	-1.60628	1.43907	10.1041	0.00381453	0.0404831
MSTRG.22670	-2.61884	0.124471	10.1029	0.00381626	0.0404831
MSTRG.4663	-1.15121	1.4435	10.097	0.00382497	0.0405503
MSTRG.24672	-1.12347	3.73313	10.0804	0.00384983	0.0407886
MSTRG.31110	-5.89183	-0.00942678	10.6929	0.00385863	0.0408566
MSTRG.29934	-1.38235	5.04052	10.0641	0.00387427	0.0409967
MSTRG.18226	0.302763	4.94199	10.0573	0.00388455	0.04108
MSTRG.20871	-0.201782	7.42146	10.0553	0.00388753	0.0410861
MSTRG.6292	0.894912	2.34364	10.0494	0.00389653	0.0411558
MSTRG.5223	-1.0466	1.36496	10.0395	0.00391147	0.0412689
MSTRG.24276	1.1493	5.65725	10.0391	0.00391208	0.0412689
MSTRG.2483	1.53427	3.34744	10.034	0.00391993	0.0413006
MSTRG.9759	1.90284	2.17242	10.0338	0.00392017	0.0413006
MSTRG.20724	-0.920647	3.38891	10.0324	0.00392234	0.0413006
MSTRG.29634	-1.32633	2.37572	10.0253	0.00393326	0.0413902
MSTRG.8650	2.72267	1.98587	10.0226	0.00393744	0.0414085
MSTRG.10021	-0.228162	6.82807	10.0147	0.0039495	0.0415099
MSTRG.26454	-0.810886	3.84988	10.0098	0.0039571	0.0415641
MSTRG.20605	0.987194	4.9572	9.99664	0.0039774	0.0417451
MSTRG.1411	-0.606205	5.66054	9.99547	0.00397921	0.0417451
MSTRG.11641	-3.02533	6.12796	9.98961	0.00398832	0.0418137
MSTRG.14682	-1.4733	0.897189	9.98607	0.00399383	0.0418137
MSTRG.24505	1.17833	0.444651	9.98498	0.00399552	0.0418137
MSTRG.7362	-0.471117	7.67874	9.98497	0.00399555	0.0418137
MSTRG.27262	1.98441	1.20745	9.97873	0.00400528	0.0418899
MSTRG.5403	0.351627	4.27115	9.97094	0.00401748	0.04198
MSTRG.13430	0.367425	4.41499	9.96945	0.00401982	0.04198
MSTRG.3331	0.598504	2.9956	9.96852	0.00402127	0.04198
MSTRG.3486	-0.537813	2.18173	9.9641	0.00402822	0.0420179
MSTRG.16310	-0.566885	4.06942	9.96308	0.00402982	0.0420179
MSTRG.27368	-2.62107	6.41289	9.95681	0.0040397	0.0420952
MSTRG.20546	3.94686	-0.105377	10.2054	0.00405226	0.0422003
MSTRG.7982	-0.290506	5.8405	9.94538	0.00405778	0.0422108
MSTRG.11583	0.426113	3.12463	9.94511	0.00405821	0.0422108
MSTRG.458	1.83861	5.43798	9.94199	0.00406315	0.0422365
MSTRG.4243	-0.391997	4.23997	9.9384	0.00406885	0.04227
MSTRG.13102	0.596199	3.99495	9.92786	0.00408565	0.0424152
MSTRG.21446	-1.3868	2.81057	9.92652	0.00408779	0.0424152
MSTRG.7201	0.453731	3.53081	9.92055	0.00409734	0.04248
MSTRG.23385	1.00447	4.31958	9.9195	0.00409901	0.04248
MSTRG.8376	0.388408	4.73799	9.9132	0.00410913	0.0425418
MSTRG.29721	2.96591	0.55118	9.91169	0.00411155	0.0425418
MSTRG.1771	-7.67443	7.93021	10.1637	0.00411571	0.0425418
MSTRG.18447	1.17547	2.06254	9.909	0.00411589	0.0425418
MSTRG.7517	-0.462447	7.44758	9.90804	0.00411743	0.0425418
MSTRG.26296	-2.15515	1.4231	9.88992	0.00414673	0.0427673
MSTRG.10075	1.17828	0.62874	9.88713	0.00415126	0.0427673
MSTRG.8362	0.486389	4.61984	9.88612	0.0041529	0.0427673
MSTRG.12254	0.673095	2.68625	9.8853	0.00415423	0.0427673
MSTRG.9802	-0.882872	3.74697	9.88389	0.00415653	0.0427673
MSTRG.12555	0.534468	5.1055	9.88337	0.00415736	0.0427673
MSTRG.7360	-0.483098	5.96796	9.88224	0.00415921	0.0427673
MSTRG.4487	0.436641	3.46786	9.88219	0.00415929	0.0427673
MSTRG.26237	-0.526311	9.46631	9.8713	0.00417707	0.0429242
MSTRG.27028	1.8943	2.14593	9.86404	0.00418895	0.043019
MSTRG.4152	-0.615672	2.92685	9.86234	0.00419175	0.043019
MSTRG.21499	1.90633	0.136937	9.86106	0.00419384	0.043019
MSTRG.6568	-0.621981	6.07553	9.85017	0.00421179	0.0431771
MSTRG.1401	-0.552666	5.02442	9.84409	0.00422183	0.043253
MSTRG.2764	1.06919	4.1591	9.84263	0.00422425	0.043253
MSTRG.18131	-0.235531	5.0184	9.83724	0.00423318	0.043294
MSTRG.2376	-0.526134	5.44988	9.83716	0.00423332	0.043294
MSTRG.3714	-0.295318	5.80836	9.83344	0.00423949	0.0433311
MSTRG.7894	-1.50376	0.671813	9.82323	0.00425651	0.043479
MSTRG.5706	1.73149	4.11404	9.81442	0.00427124	0.0435836
MSTRG.28196	-0.816544	4.38404	9.81198	0.00427534	0.0435836
MSTRG.27943	2.99534	1.86692	9.81143	0.00427626	0.0435836
MSTRG.29914	0.486339	3.41866	9.81101	0.00427696	0.0435836
MSTRG.30694	-1.30374	1.66306	9.80737	0.00428308	0.04362
MSTRG.8140	-0.408391	4.24919	9.79996	0.00429555	0.0437079
MSTRG.18867	1.36938	2.77179	9.79502	0.0043039	0.0437079
MSTRG.20560	0.468384	5.20354	9.79491	0.00430408	0.0437079
MSTRG.8617	-0.351009	4.62085	9.79324	0.0043069	0.0437079
MSTRG.18357	2.14426	3.75983	9.792	0.004309	0.0437079
MSTRG.30470	-0.950178	9.2754	9.79182	0.00430931	0.0437079
MSTRG.557	-0.664438	8.72926	9.79163	0.00430962	0.0437079
MSTRG.29384	0.771735	1.67021	11.6034	0.00431625	0.0437491
MSTRG.29125	3.13636	-0.0987723	10.3706	0.00432164	0.0437777
MSTRG.16750	-1.45006	1.94233	9.78016	0.00432909	0.0438272
MSTRG.25870	-0.922337	4.93171	9.77215	0.00434274	0.0439394
MSTRG.25962	-0.982609	1.18734	9.76918	0.0043478	0.0439645
MSTRG.10160	-0.381777	6.73033	9.76224	0.00435968	0.0440586
MSTRG.5015	3.75194	0.350283	9.75846	0.00436617	0.0440981
MSTRG.29079	-6.75605	1.48089	10.3349	0.0043767	0.0441684
MSTRG.26903	-0.568509	7.1915	9.7514	0.00437831	0.0441684
MSTRG.22930	1.01116	4.94424	9.74855	0.00438321	0.0441777
MSTRG.13737	0.620477	4.01675	9.7471	0.00438572	0.0441777
MSTRG.19061	1.06502	1.57074	9.74592	0.00438775	0.0441777
MSTRG.7096	0.500198	3.30768	9.74486	0.00438958	0.0441777
MSTRG.31721	1.11024	1.02032	9.72907	0.00441694	0.044427
MSTRG.28248	-7.2108	-0.503433	10.3045	0.00442412	0.0444547
MSTRG.15310	3.18184	-0.414467	9.72449	0.0044249	0.0444547
MSTRG.11464	-5.12464	4.24998	10.2963	0.004437	0.0445268
MSTRG.24986	-0.307407	5.72037	9.71739	0.0044373	0.0445268
MSTRG.6315	-0.490403	4.28412	9.71183	0.00444703	0.0445952
MSTRG.12625	-0.585904	2.04699	9.7103	0.00444969	0.0445952
MSTRG.31093	-10.3105	4.7645	10.2868	0.00445195	0.0445952
MSTRG.20446	-1.481	4.7876	9.70403	0.00446071	0.044629
MSTRG.29764	-1.51591	2.10794	9.70311	0.00446232	0.044629
MSTRG.6213	-0.690168	2.72593	9.70263	0.00446316	0.044629
MSTRG.14776	-0.648049	5.37217	9.68718	0.00449041	0.0448752
MSTRG.22699	-0.553345	3.16282	9.68354	0.00449687	0.0449135
MSTRG.29256	-8.62584	-0.365282	10.2553	0.00450207	0.0449391
MSTRG.25774	-4.24686	7.31501	9.66542	0.00452912	0.0451619
MSTRG.1941	-0.380017	6.52467	9.66511	0.00452967	0.0451619
MSTRG.1847	0.887783	2.77649	9.65978	0.00453921	0.0452269
MSTRG.12471	1.56058	4.63418	9.65774	0.00454286	0.0452269
MSTRG.9799	-0.611677	3.01488	9.65703	0.00454414	0.0452269
MSTRG.3079	0.964087	6.75293	9.65524	0.00454734	0.0452324
MSTRG.9774	1.81919	4.43179	9.65119	0.00455462	0.0452598
MSTRG.20776	3.49164	-0.26991	9.64814	0.0045601	0.0452598
MSTRG.13415	0.551007	2.28799	9.6471	0.00456197	0.0452598
MSTRG.24760	0.457146	3.57654	9.64533	0.00456516	0.0452598
MSTRG.13733	-0.675916	8.40822	9.64508	0.00456561	0.0452598
MSTRG.1300	-2.19127	4.3737	9.64486	0.004566	0.0452598
MSTRG.25184	-1.12129	1.36447	9.63308	0.00458729	0.0454445
MSTRG.26178	0.886179	5.48275	9.63023	0.00459245	0.0454693
MSTRG.22375	-0.977687	1.04067	9.62451	0.00460284	0.0455276
MSTRG.14156	-0.301803	6.28135	9.62405	0.00460368	0.0455276
MSTRG.19894	0.36707	4.64529	9.62007	0.00461093	0.0455729
MSTRG.11907	0.293922	5.17381	9.61266	0.00462445	0.0456802
MSTRG.16510	0.804297	5.22007	9.60987	0.00462956	0.0457041
MSTRG.12981	6.38646	-0.677352	9.84824	0.00463384	0.04572
MSTRG.10163	-0.423995	9.39347	9.60063	0.0046465	0.0458184
MSTRG.22723	1.21671	2.92316	9.59407	0.00465856	0.0458906
MSTRG.4775	1.60742	3.46703	9.59373	0.00465919	0.0458906
MSTRG.18255	-1.32627	9.56254	9.58989	0.00466626	0.0459338
MSTRG.8405	0.264693	6.18484	9.58775	0.00467022	0.0459463
MSTRG.12676	0.619905	4.58872	9.58472	0.00467583	0.045975
MSTRG.29544	3.72336	1.57462	9.58073	0.00468321	0.046021
MSTRG.4563	-0.621914	5.30464	9.57151	0.00470032	0.0461626
MSTRG.12096	4.9327	-0.707393	10.1323	0.00470374	0.0461697
MSTRG.5605	-0.736652	3.65379	9.55282	0.00473524	0.0464521
MSTRG.8232	0.944974	0.920282	9.54753	0.00474517	0.0465228
MSTRG.12808	-2.60327	2.21971	9.53763	0.00476382	0.0466789
MSTRG.26184	-0.347061	7.82216	9.53422	0.00477025	0.046715
MSTRG.24510	2.99124	1.72894	9.52662	0.00478464	0.0468056
MSTRG.22408	0.497847	3.20032	9.52517	0.00478739	0.0468056
MSTRG.2510	-0.837477	5.84232	9.525	0.00478771	0.0468056
MSTRG.29520	0.46575	4.34382	9.5228	0.0047919	0.0468197
MSTRG.15831	0.403939	4.48956	9.52076	0.00479578	0.0468309
MSTRG.15529	-0.638708	2.5299	9.51184	0.00481278	0.0469699
MSTRG.26298	-0.606582	4.6247	9.50831	0.00481952	0.0470089
MSTRG.18702	5.68062	0.572808	10.0576	0.00483123	0.0470962
MSTRG.18184	-0.250774	6.7774	9.49902	0.0048373	0.0471285
MSTRG.28532	-1.07206	3.26502	9.49567	0.00484375	0.0471644
MSTRG.19844	1.6833	3.36454	9.4873	0.00485986	0.0472943
MSTRG.13530	-1.57732	1.61087	9.47172	0.00489002	0.0475607
MSTRG.7204	-1.0034	2.51004	9.4648	0.00490347	0.0476644
MSTRG.28614	-0.290876	4.56985	9.45371	0.00492513	0.0478235
MSTRG.21804	-0.601676	5.31538	9.45355	0.00492544	0.0478235
MSTRG.12732	-0.30475	4.16684	9.44717	0.00493796	0.0479006
MSTRG.15326	-0.31775	7.72971	9.44664	0.00493899	0.0479006
MSTRG.12353	2.69851	0.981868	9.43823	0.00495554	0.0480225
MSTRG.11754	0.938577	5.71437	9.4374	0.00495718	0.0480225
MSTRG.11315	-0.745849	0.618397	9.43006	0.00497166	0.0481355
MSTRG.6877	2.14117	4.84629	9.42719	0.00497735	0.0481632
MSTRG.10311	-0.350388	6.40376	9.41969	0.00499223	0.0482799
MSTRG.4528	0.443182	8.44035	9.41694	0.00499769	0.0483054
MSTRG.16116	1.40725	0.860705	9.41106	0.00500939	0.0483669
MSTRG.3553	-0.395777	5.71935	9.4109	0.00500972	0.0483669
MSTRG.8233	0.559432	2.34073	9.40703	0.00501743	0.0484139
MSTRG.17467	-7.75301	3.10329	9.63496	0.00502454	0.0484552
MSTRG.22483	0.446978	5.75567	9.39988	0.00503175	0.0484904
MSTRG.12002	0.973914	-0.0566175	9.39761	0.00503629	0.0484904
MSTRG.20016	-0.482191	5.20725	9.3974	0.00503671	0.0484904
MSTRG.4548	-0.426003	6.17561	9.3912	0.00504917	0.0485829
MSTRG.8394	-0.590074	1.41453	9.3883	0.00505501	0.0485945
MSTRG.5569	-1.04919	2.06526	9.38777	0.00505606	0.0485945
MSTRG.10883	-1.23566	1.77953	9.37861	0.00507455	0.0487448
MSTRG.8474	-0.865811	5.53061	9.37637	0.00507908	0.0487609
MSTRG.4967	1.20086	0.888088	9.36002	0.0051123	0.0490485
MSTRG.16377	0.650975	4.89749	9.3588	0.00511479	0.0490485
MSTRG.13343	-0.41123	3.64589	9.35502	0.00512251	0.0490951
MSTRG.15597	0.587671	4.17109	9.34498	0.00514307	0.0492612
MSTRG.7423	-0.717457	5.93698	9.34374	0.00514562	0.0492612
MSTRG.2625	-0.658206	7.33281	9.34231	0.00514855	0.0492617
MSTRG.28506	-1.76375	0.723627	9.33065	0.00517257	0.0494599
MSTRG.5598	1.41098	2.66193	9.32944	0.00517506	0.0494599
MSTRG.2284	0.616914	1.95268	9.3219	0.00519067	0.0495814
MSTRG.28736	-0.565245	2.95727	9.31776	0.00519925	0.0496355
MSTRG.22479	0.563549	3.14188	9.31585	0.00520322	0.0496457
MSTRG.1808	1.73359	-0.661914	9.30688	0.0052219	0.0497961
MSTRG.3168	-0.607129	2.82674	9.30262	0.00523079	0.0498293
MSTRG.28575	0.852829	0.827614	9.30242	0.00523121	0.0498293

## Sheet: Candidate lifespan genes
Drosophila melanogaster lifespan candidate gene orthologs that are differentially expressed between E and L lines (with q<0.05. No lfc cut-off)
					# ABDOMEN										# SOMATIC TISSUES
					# Females					# Males					# Females					# Males
FlyBase ID	D. melanogaster gene name	FlyBase polypeptide ID	Best hit transcript ID	A. obtectus gene ID	log FC (E/L)	log CPM	F	P-value	FDR	log FC (E/L)	log CPM	F	P-value	FDR	log FC (E/L)	log CPM	F	P-value	FDR	log FC (E/L)	log CPM	F	P-value	FDR
FBgn0259170	α-Mannosidase class I a	FBpp0288908; FBpp0289738; FBpp0289739; FBpp0289741; FBpp0304147; FBpp0289743; FBpp0289742; FBpp0288907; FBpp0289740	MSTRG.10504.1	MSTRG.10504	-1.60388	4.09114	23.0713	5.72568e-05	0.0032815	-1.214	4.09114	13.4501	0.00111321	0.0191659
FBgn0036568	ATP synthase, β subunit-like	FBpp0075203	MSTRG.13342.1	MSTRG.13342	0.379463	12.1587	9.94761	0.00405424	0.0490732
FBgn0015279	Phosphatidylinositol 3-kinase 92E	FBpp0083349; FBpp0306705; FBpp0083348	MSTRG.17940.1	MSTRG.17940	0.781573	3.69593	13.3263	0.00116253	0.0237783	0.726199	3.69593	11.6007	0.00216353	0.0295371
FBgn0033672	rhomboid-7	FBpp0087151; FBpp0308636	MSTRG.1977.1	MSTRG.1977	0.370808	5.3356	14.0775	0.000895895	0.0200675						0.43518	4.11714	13.1815	0.00122321	0.0203365
FBgn0031820	Daxx-like protein	FBpp0078890; FBpp0311092	MSTRG.21985.2	MSTRG.21985	0.401373	4.11714	11.3571	0.00236824	0.0364036
FBgn0028707	Methyltransferase 2	FBpp0110211; FBpp0309545	MSTRG.22473.1	MSTRG.22473	0.910851	1.9158	9.90873	0.00411631	0.0493195						1.08795	1.9158	13.6972	0.00102146	0.0180409
FBgn0001087	garnet	FBpp0304099; FBpp0304098; FBpp0073673	MSTRG.24982.1	MSTRG.24982	0.330652	5.88216	15.1888	0.00061555	0.0157616
FBgn0036816	I'm not dead yet	FBpp0074850; FBpp0074849; FBpp0074848; FBpp0291071	MSTRG.30652.1	MSTRG.30652	-0.29	5.87	12.72	0.00144	0.0268						-0.27812	5.86562	11.5579	0.00219812	0.0288117
FBgn0262169	magu	FBpp0087490; FBpp0087487; FBpp0087489; FBpp0111975	MSTRG.4003.1	MSTRG.4003	-0.48	3.33	11.15	0.00256	0.0378						-0.46034	3.32591	10.2705	0.00357634	0.0388313
FBgn0264357	SNF4/AMP-activated protein kinase gamma subunit	FBpp0083421; FBpp0083422; FBpp0083423; FBpp0083424; FBpp0083425; FBpp0083427; FBpp0110238; FBpp0110239; FBpp0111828; FBpp0111829; FBpp0290800; FBpp0290800; FBpp0290800; FBpp0290801; FBpp0290802; FBpp0290803; FBpp0290804	MSTRG.8220.8	MSTRG.8220	1.0046	6.27443	22.6871	6.36467e-05	0.00355463	1.16658	6.27443	30.3816	8.91593e-06	0.000637135						0.695807	6.27443	11.0239	0.00268318	0.0419351
FBgn0014141	cheerio	FBpp0308015; FBpp0428261; FBpp0428262; FBpp0288453	MSTRG.10160.2	MSTRG.10160											-0.381777	6.73033	9.76224	0.00435968	0.0440586
FBgn0014141	cheerio	FBpp0288452; FBpp0304476; FBpp0088480; FBpp0088478; FBpp0292427; FBpp0288454	MSTRG.10163.1	MSTRG.10163											-0.423995	9.39347	9.60063	0.0046465	0.0458184
FBgn0013762	Cyclin-dependent kinase 5	FBpp0086483	MSTRG.11583.1	MSTRG.11583											0.426113	3.12463	9.94511	0.00405821	0.0422108
FBgn0026379	Phosphatase and tensin homolog	FBpp0088839; FBpp0088843; FBpp0289789; FBpp0290736; FBpp0088840; FBpp0088844; FBpp0088841	MSTRG.18231.1	MSTRG.18231						0.308145	5.33789	9.92212	0.00409483	0.0448488	0.407986	5.33789	17.3473	0.000306508	0.0083881	0.379625	5.33789	15.0337	0.000648205	0.0166804
FBgn0037019	Peroxin 16	FBpp0077936	MSTRG.25167.2	MSTRG.25167											0.29172	4.41055	10.4631	0.00332073	0.03727
FBgn0260003	Dystrophin	FBpp0110217; FBpp0110215; FBpp0306629; FBpp0306630; FBpp0110219	MSTRG.27544.1	MSTRG.27544											8.47292	1.68296	13.102	0.00172459	0.0251445
FBgn0086712	Enigma	FBpp0087192	MSTRG.3798.1	MSTRG.3798											-0.461652	5.48304	17.4188	0.000299715	0.00826952
FBgn0038197	foxo, forkhead box, sub-group O	FBpp0293589; FBpp0089344; FBpp0312334; FBpp0308010; FBpp0089343	MSTRG.8316.1	MSTRG.8316											-0.887621	3.65564	20.7663	0.00010952	0.00425111
FBgn0023511	ER degradation enhancer, mannosidase alpha-like 1	FBpp0304832; FBpp0294034; FBpp0070338; FBpp0070337; FBpp0070339	MSTRG.9949.1	MSTRG.9949											-0.279246	5.75588	10.8342	0.00288253	0.0342117
FBgn0000588	extra sexcombs	FBpp0079907	MSTRG.16450.1	MSTRG.16450						0.411379	3.73191	10.4851	0.0032928	0.0389998
FBgn0002566	light	FBpp0310509; FBpp0305699; FBpp0110417	MSTRG.16596.1	MSTRG.16596						0.551073	4.06507	20.1765	0.000130011	0.00433751
FBgn0033782	sugarbabe	FBpp0304310; FBpp0086902	MSTRG.23866.1	MSTRG.23866						0.755331	4.75161	28.3168	1.46716e-05	0.000917863						0.467288	4.75161	10.8824	0.00283037	0.0431256
FBgn0026317	Tsc1	FBpp0083931	MSTRG.7476.3	MSTRG.7476						-0.416498	5.73272	10.1041	0.00381445	0.0427754
FBgn0001223	Heat shock protein 22	FBpp0100011; FBpp0100010	MSTRG.22990.1	MSTRG.22990																-1.53527	4.17479	12.3718	0.00163248	0.030979
FBgn0013277	Heat-shock-protein-70Ba	FBpp0083974; FBpp0082147	MSTRG.737.1	MSTRG.737																-1.03555	6.16439	13.5026	0.00109299	0.0236294
FBgn0004657	myospheroid	FBpp0309121; FBpp0071061; FBpp0309122; FBpp0309123	MSTRG.26428.2	MSTRG.26428																0.700508	6.23499	11.2978	0.00242125	0.0395339
FBgn0086768	Protein-L-isoaspartate (D-aspartate) O-methyltransferase	FBpp0078405; FBpp0308602	MSTRG.25281.1	MSTRG.25281																-0.713873	5.16453	20.6699	0.000112614	0.00519818
FBgn0000546	Ecdysone receptor	FBpp0085353; FBpp0085350; FBpp0291631; FBpp0085351; FBpp0085349; FBpp0085352	MSTRG.25821.1	MSTRG.25821																0.690857	3.15705	10.3171	0.00351268	0.049581

## Sheet: Blast results
query_seq_id	subject_seq_id	subject_transcript_id	percent_identity	query_length	mismatch	gapopen	query_start	query_end	subject_start	subject_end	query coverage	evalue	bitscore
FBpp0086885	MSTRG.15799.2.p1	MSTRG.15799.2	37.580	157	81	3	62	210	2	149	70	6.25e-27	100
FBpp0301836	MSTRG.15799.2.p1	MSTRG.15799.2	37.580	157	81	3	62	210	2	149	70	6.25e-27	100
FBpp0301837	MSTRG.15799.2.p1	MSTRG.15799.2	37.580	157	81	3	62	210	2	149	70	6.25e-27	100
FBpp0301838	MSTRG.15799.2.p1	MSTRG.15799.2	37.580	157	81	3	62	210	2	149	70	6.25e-27	100
FBpp0301839	MSTRG.15799.2.p1	MSTRG.15799.2	37.580	157	81	3	62	210	2	149	70	6.25e-27	100
FBpp0301840	MSTRG.15799.2.p1	MSTRG.15799.2	37.580	157	81	3	62	210	2	149	70	6.25e-27	100
FBpp0083752	MSTRG.19720.2.p1	MSTRG.19720.2	35.233	193	108	9	89	274	75	257	48	1.15e-23	100
FBpp0083753	MSTRG.19720.2.p1	MSTRG.19720.2	35.233	193	108	9	199	384	75	257	38	2.73e-23	100
FBpp0290979	MSTRG.19720.2.p1	MSTRG.19720.2	35.233	193	108	9	89	274	75	257	48	1.15e-23	100
FBpp0311439	MSTRG.19720.2.p1	MSTRG.19720.2	35.233	193	108	9	38	223	75	257	56	8.19e-24	100
FBpp0307564	MSTRG.5631.2.p1	MSTRG.5631.2	34.434	212	101	6	855	1044	707	902	18	4.44e-22	103
FBpp0302979	MSTRG.4190.2.p1	MSTRG.4190.2	31.016	187	120	5	9	191	7	188	75	3.07e-27	106
FBpp0079677	MSTRG.957.1.p2	MSTRG.957.1	52.294	109	52	0	13	121	57	165	11	1.52e-26	107
FBpp0292907	MSTRG.957.1.p2	MSTRG.957.1	52.294	109	52	0	13	121	57	165	11	1.52e-26	107
FBpp0305604	MSTRG.957.1.p2	MSTRG.957.1	52.294	109	52	0	13	121	57	165	11	1.52e-26	107
FBpp0077607	MSTRG.4190.2.p1	MSTRG.4190.2	31.016	187	120	5	9	191	7	188	82	7.26e-28	107
FBpp0310390	MSTRG.4190.2.p1	MSTRG.4190.2	31.016	187	120	5	9	191	7	188	82	7.26e-28	107
FBpp0076188	MSTRG.146.4.p1	MSTRG.146.4	49.587	121	56	3	1	118	91	209	21	2.76e-25	110
FBpp0112235	MSTRG.146.4.p1	MSTRG.146.4	49.587	121	56	3	1	118	91	209	21	2.76e-25	110
FBpp0112236	MSTRG.146.4.p1	MSTRG.146.4	49.587	121	56	3	1	118	91	209	21	2.76e-25	110
FBpp0310641	MSTRG.146.4.p1	MSTRG.146.4	49.587	121	56	3	1	118	91	209	21	2.76e-25	110
FBpp0079436	MSTRG.21697.1.p1	MSTRG.21697.1	49.057	106	53	1	1	106	1	105	100	1.03e-32	110
FBpp0079437	MSTRG.21697.1.p1	MSTRG.21697.1	49.057	106	53	1	1	106	1	105	100	1.03e-32	110
FBpp0310110	MSTRG.751.1.p1	MSTRG.751.1	44.715	123	67	1	52	173	64	186	61	4.13e-30	112
FBpp0076224	MSTRG.4869.1.p1	MSTRG.4869.1	52.381	105	49	1	80	184	68	171	50	9.89e-32	114
FBpp0312157	MSTRG.4869.1.p1	MSTRG.4869.1	52.381	105	49	1	80	184	68	171	50	9.89e-32	114
FBpp0070722	MSTRG.21697.1.p1	MSTRG.21697.1	50.485	103	50	1	1	103	1	102	66	1.60e-33	114
FBpp0309419	MSTRG.21697.1.p1	MSTRG.21697.1	50.485	103	50	1	1	103	1	102	66	1.60e-33	114
FBpp0099758	MSTRG.22413.2.p1	MSTRG.22413.2	31.076	251	153	7	120	361	123	362	67	2.67e-30	119
FBpp0083729	MSTRG.2328.1.p1	MSTRG.2328.1	30.085	236	119	4	10	236	10	208	80	1.20e-32	119
FBpp0306672	MSTRG.2328.1.p1	MSTRG.2328.1	30.085	236	119	4	10	236	10	208	80	1.20e-32	119
FBpp0078586	MSTRG.5631.2.p1	MSTRG.5631.2	42.857	133	68	2	912	1044	778	902	12	1.53e-27	120
FBpp0290462	MSTRG.5631.2.p1	MSTRG.5631.2	42.857	133	68	2	903	1035	778	902	13	1.47e-27	120
FBpp0084185	MSTRG.7357.1.p1	MSTRG.7357.1	27.935	247	170	4	2	245	6	247	98	2.07e-33	121
FBpp0308365	MSTRG.7357.1.p1	MSTRG.7357.1	27.935	247	170	4	2	245	6	247	98	2.07e-33	121
FBpp0076182	MSTRG.4869.1.p1	MSTRG.4869.1	41.262	206	95	8	1	197	1	189	92	7.70e-37	127
FBpp0312159	MSTRG.4869.1.p1	MSTRG.4869.1	41.262	206	95	8	1	197	1	189	92	7.70e-37	127
FBpp0070267	MSTRG.29294.1.p1	MSTRG.29294.1	49.587	121	61	0	174	294	1	121	30	1.76e-36	129
FBpp0291384	MSTRG.29294.1.p1	MSTRG.29294.1	49.587	121	61	0	174	294	1	121	30	1.76e-36	129
FBpp0291385	MSTRG.29294.1.p1	MSTRG.29294.1	49.587	121	61	0	174	294	1	121	30	1.76e-36	129
FBpp0311618	MSTRG.29294.1.p1	MSTRG.29294.1	49.587	121	61	0	174	294	1	121	30	1.76e-36	129
FBpp0072469	MSTRG.29163.1.p1	MSTRG.29163.1	26.108	406	263	15	81	471	50	433	76	1.30e-34	135
FBpp0072470	MSTRG.29163.2.p1	MSTRG.29163.2	26.108	406	263	15	81	471	46	429	75	1.29e-34	135
FBpp0297746	MSTRG.29163.1.p1	MSTRG.29163.1	26.108	406	263	15	81	471	50	433	76	1.30e-34	135
FBpp0071283	MSTRG.19975.1.p1	MSTRG.19975.1	62.385	109	38	2	68	176	70	175	57	1.77e-42	140
FBpp0084648	MSTRG.18748.1.p1	MSTRG.18748.1	70.408	98	29	0	14	111	54	151	88	4.64e-46	145
FBpp0081848	MSTRG.8408.1.p1	MSTRG.8408.1	50.340	147	68	2	25	167	72	217	84	7.04e-44	145
FBpp0307208	MSTRG.8408.1.p1	MSTRG.8408.1	50.340	147	68	2	25	167	72	217	84	7.04e-44	145
FBpp0071628	MSTRG.7033.2.p1	MSTRG.7033.2	28.320	512	325	15	222	716	16	502	69	2.22e-41	158
FBpp0071629	MSTRG.7033.2.p1	MSTRG.7033.2	28.320	512	325	15	222	716	16	502	69	2.22e-41	158
FBpp0071630	MSTRG.7033.2.p1	MSTRG.7033.2	28.320	512	325	15	247	741	16	502	67	3.13e-41	158
FBpp0075845	MSTRG.26588.1.p1	MSTRG.26588.1	34.507	284	154	8	35	299	24	294	98	2.23e-47	161
FBpp0075846	MSTRG.26588.1.p1	MSTRG.26588.1	34.507	284	154	8	35	299	24	294	98	2.23e-47	161
FBpp0312069	MSTRG.30548.1.p1	MSTRG.30548.1	97.674	86	2	0	6	91	31	116	90	9.78e-59	176
FBpp0312070	MSTRG.30548.1.p1	MSTRG.30548.1	89.583	96	10	0	7	102	21	116	90	7.70e-60	179
FBpp0087887	MSTRG.1976.1.p1	MSTRG.1976.1	63.514	148	49	2	181	328	1	143	44	1.14e-59	188
FBpp0087888	MSTRG.1976.1.p1	MSTRG.1976.1	63.514	148	49	2	181	328	1	143	44	1.14e-59	188
FBpp0087889	MSTRG.1976.1.p1	MSTRG.1976.1	63.514	148	49	2	181	328	1	143	44	1.14e-59	188
FBpp0087890	MSTRG.1976.1.p1	MSTRG.1976.1	63.514	148	49	2	181	328	1	143	44	1.14e-59	188
FBpp0308405	MSTRG.1976.1.p1	MSTRG.1976.1	63.514	148	49	2	181	328	1	143	44	1.14e-59	188
FBpp0075755	MSTRG.26023.1.p1	MSTRG.26023.1	63.194	144	53	0	43	186	30	173	77	1.71e-69	209
FBpp0306219	MSTRG.26023.1.p1	MSTRG.26023.1	63.194	144	53	0	43	186	30	173	77	1.71e-69	209
FBpp0075958	MSTRG.18953.1.p1	MSTRG.18953.1	66.234	154	51	1	1	153	1	154	100	7.55e-71	210
FBpp0308778	MSTRG.13968.2.p1	MSTRG.13968.2	63.580	162	53	2	6	164	41	199	43	3.90e-67	211
FBpp0305731	MSTRG.13509.1.p1	MSTRG.13509.1	47.030	202	106	1	49	250	4	204	81	5.29e-69	211
FBpp0401456	MSTRG.27338.13.p1	MSTRG.27338.13	59.043	188	73	3	1	185	11	197	99	5.41e-71	213
FBpp0086741	MSTRG.19137.15.p1	MSTRG.19137.15	55.610	205	79	3	21	214	16	219	89	3.64e-70	213
FBpp0083179	MSTRG.29742.1.p1	MSTRG.29742.1	33.228	316	188	4	2485	2790	5	307	10	8.52e-58	213
FBpp0110215	MSTRG.27544.1.p1	MSTRG.27544.1	33.228	316	188	4	1212	1517	5	307	17	3.62e-58	213
FBpp0110216	MSTRG.29742.1.p1	MSTRG.29742.1	33.228	316	188	4	409	714	5	307	29	1.24e-58	213
FBpp0306629	MSTRG.27544.1.p1	MSTRG.27544.1	33.228	316	188	4	2534	2839	5	307	9	1.10e-57	213
FBpp0306630	MSTRG.27544.1.p1	MSTRG.27544.1	33.228	316	188	4	409	714	5	307	27	2.15e-58	213
FBpp0306631	MSTRG.29742.1.p1	MSTRG.29742.1	33.228	316	188	4	2502	2807	5	307	10	8.50e-58	213
FBpp0306632	MSTRG.29742.1.p1	MSTRG.29742.1	33.228	316	188	4	681	986	5	307	23	2.93e-58	213
FBpp0083178	MSTRG.29742.1.p1	MSTRG.29742.1	33.228	316	188	4	2855	3160	5	307	9	5.61e-58	214
FBpp0083180	MSTRG.29742.1.p1	MSTRG.29742.1	33.228	316	188	4	1027	1332	5	307	18	2.71e-58	214
FBpp0110217	MSTRG.27544.1.p1	MSTRG.27544.1	33.228	316	188	4	2887	3192	5	307	9	6.97e-58	214
FBpp0110218	MSTRG.29742.1.p1	MSTRG.29742.1	33.228	316	188	4	2862	3167	5	307	9	4.85e-58	214
FBpp0110219	MSTRG.27544.1.p1	MSTRG.27544.1	33.228	316	188	4	2855	3160	5	307	9	6.68e-58	214
FBpp0081288	MSTRG.13968.2.p1	MSTRG.13968.2	52.018	223	79	5	53	271	1	199	46	2.57e-68	218
FBpp0086156	MSTRG.13509.1.p1	MSTRG.13509.1	47.761	201	105	0	49	249	4	204	81	8.06e-72	218
FBpp0086157	MSTRG.13509.1.p1	MSTRG.13509.1	47.761	201	105	0	49	249	4	204	81	8.06e-72	218
FBpp0099646	MSTRG.13509.1.p1	MSTRG.13509.1	47.761	201	105	0	49	249	4	204	81	8.06e-72	218
FBpp0308602	MSTRG.25281.1.p1	MSTRG.25281.1	56.158	203	84	1	1	203	20	217	100	4.87e-74	223
FBpp0072302	MSTRG.751.1.p1	MSTRG.751.1	51.741	201	96	1	58	257	70	270	76	1.05e-72	223
FBpp0310109	MSTRG.751.1.p1	MSTRG.751.1	51.741	201	96	1	58	257	70	270	76	1.05e-72	223
FBpp0071427	MSTRG.30548.1.p1	MSTRG.30548.1	93.966	116	7	0	1	116	1	116	96	2.67e-78	226
FBpp0111975	MSTRG.4003.1.p1	MSTRG.4003.1	35.904	376	177	11	182	498	2	372	61	4.61e-69	226
FBpp0086902	MSTRG.23866.1.p1	MSTRG.23866.1	70.779	154	44	1	130	283	82	234	40	4.09e-73	232
FBpp0304310	MSTRG.23866.1.p1	MSTRG.23866.1	70.779	154	44	1	68	221	82	234	48	3.63e-74	233
FBpp0312334	MSTRG.8316.1.p1	MSTRG.8316.1	44.041	386	160	13	145	502	1	358	58	2.19e-70	233
FBpp0089343	MSTRG.8316.1.p1	MSTRG.8316.1	44.882	381	158	13	145	496	1	358	57	3.73e-71	235
FBpp0089344	MSTRG.8316.1.p1	MSTRG.8316.1	44.882	381	158	13	145	496	1	358	57	3.73e-71	235
FBpp0110415	MSTRG.16599.1.p1	MSTRG.16599.1	45.552	281	146	3	220	495	3	281	52	5.32e-74	236
FBpp0293589	MSTRG.8316.1.p1	MSTRG.8316.1	45.812	382	162	14	145	505	1	358	58	4.42e-72	238
FBpp0308010	MSTRG.8316.1.p1	MSTRG.8316.1	45.812	382	162	14	145	505	1	358	58	4.42e-72	238
FBpp0078405	MSTRG.25281.1.p1	MSTRG.25281.1	56.951	223	91	1	1	223	20	237	99	2.32e-82	246
FBpp0075309	MSTRG.7172.4.p1	MSTRG.7172.4	56.221	217	90	2	30	242	3	218	88	1.17e-82	246
FBpp0076607	MSTRG.19259.1.p1	MSTRG.19259.1	50.206	243	113	4	58	295	40	279	79	3.12e-81	247
FBpp0087192	MSTRG.3798.1.p1	MSTRG.3798.1	28.961	587	402	6	62	639	62	642	90	2.08e-75	253
FBpp0100079	MSTRG.18815.1.p1	MSTRG.18815.1	72.353	170	46	1	18	187	14	182	89	1.13e-87	255
FBpp0100080	MSTRG.18815.1.p1	MSTRG.18815.1	72.353	170	46	1	18	187	14	182	89	1.13e-87	255
FBpp0303209	MSTRG.7172.4.p1	MSTRG.7172.4	57.604	217	91	1	29	245	3	218	89	2.12e-87	258
FBpp0075308	MSTRG.7172.4.p1	MSTRG.7172.4	57.604	217	91	1	30	246	3	218	88	7.28e-88	259
FBpp0292565	MSTRG.7172.4.p1	MSTRG.7172.4	57.604	217	91	1	23	239	3	218	91	7.54e-88	259
FBpp0303210	MSTRG.7172.4.p1	MSTRG.7172.4	57.604	217	91	1	30	246	3	218	83	1.81e-87	259
FBpp0076187	MSTRG.146.1.p1	MSTRG.146.1	59.740	231	88	3	100	325	108	338	29	1.56e-83	283
FBpp0112234	MSTRG.146.1.p1	MSTRG.146.1	61.818	220	79	3	326	540	119	338	21	3.51e-82	284
FBpp0310640	MSTRG.146.1.p1	MSTRG.146.1	61.818	220	79	3	326	540	119	338	26	5.86e-84	285
FBpp0077936	MSTRG.25167.2.p1	MSTRG.25167.2	39.542	349	190	4	3	340	9	347	99	3.62e-95	286
FBpp0110211	MSTRG.22473.1.p1	MSTRG.22473.1	43.068	339	179	5	5	342	3	328	98	3.78e-96	288
FBpp0309545	MSTRG.22473.1.p1	MSTRG.22473.1	43.068	339	179	5	5	342	3	328	98	3.78e-96	288
FBpp0087487	MSTRG.4003.2.p1	MSTRG.4003.2	34.990	503	270	13	98	591	2	456	81	1.91e-90	288
FBpp0087489	MSTRG.4003.2.p1	MSTRG.4003.2	34.990	503	270	13	98	591	2	456	81	1.91e-90	288
FBpp0087490	MSTRG.4003.2.p1	MSTRG.4003.2	34.990	503	270	13	98	591	2	456	81	1.91e-90	288
FBpp0088841	MSTRG.18231.1.p1	MSTRG.18231.1	43.360	369	172	9	1	335	86	451	80	1.51e-93	290
FBpp0088839	MSTRG.18231.1.p1	MSTRG.18231.1	44.205	371	166	11	1	335	86	451	65	7.78e-93	291
FBpp0088843	MSTRG.18231.1.p1	MSTRG.18231.1	44.205	371	166	11	1	335	86	451	65	7.78e-93	291
FBpp0289789	MSTRG.18231.1.p1	MSTRG.18231.1	44.205	371	166	11	1	335	86	451	65	7.78e-93	291
FBpp0290736	MSTRG.18231.1.p1	MSTRG.18231.1	44.205	371	166	11	1	335	86	451	65	7.78e-93	291
FBpp0087151	MSTRG.1977.1.p1	MSTRG.1977.1	48.083	339	161	7	14	346	16	345	95	2.42e-97	292
FBpp0308636	MSTRG.1977.1.p1	MSTRG.1977.1	48.083	339	161	7	14	346	16	345	95	2.42e-97	292
FBpp0086007	MSTRG.27985.1.p1	MSTRG.27985.1	47.170	318	144	8	1	304	1	308	36	7.24e-92	292
FBpp0088840	MSTRG.18231.1.p1	MSTRG.18231.1	44.054	370	168	10	1	335	86	451	66	5.25e-93	292
FBpp0088844	MSTRG.18231.1.p1	MSTRG.18231.1	44.054	370	168	10	1	335	86	451	66	5.25e-93	292
FBpp0308304	MSTRG.13116.1.p1	MSTRG.13116.1	58.661	254	88	5	67	313	16	259	53	3.90e-91	294
FBpp0308305	MSTRG.13116.1.p1	MSTRG.13116.1	58.661	254	88	5	67	313	16	259	63	2.59e-92	294
FBpp0086226	MSTRG.8389.1.p1	MSTRG.8389.1	61.321	212	82	0	1	212	1	212	98	1.12e-102	295
FBpp0311603	MSTRG.8389.1.p1	MSTRG.8389.1	61.321	212	82	0	1	212	1	212	98	1.12e-102	295
FBpp0070707	MSTRG.20900.8.p1	MSTRG.20900.8	81.595	163	30	0	1054	1216	33	195	13	2.29e-94	300
FBpp0084309	MSTRG.13116.1.p1	MSTRG.13116.1	59.839	249	88	4	67	308	16	259	53	1.25e-93	300
FBpp0084310	MSTRG.13116.1.p1	MSTRG.13116.1	59.839	249	88	4	67	308	16	259	53	1.25e-93	300
FBpp0084311	MSTRG.13116.1.p1	MSTRG.13116.1	59.839	249	88	4	67	308	16	259	53	1.25e-93	300
FBpp0308306	MSTRG.13116.1.p1	MSTRG.13116.1	59.839	249	88	4	67	308	16	259	63	1.04e-94	300
FBpp0070706	MSTRG.20900.8.p1	MSTRG.20900.8	81.595	163	30	0	1183	1345	33	195	12	3.65e-94	301
FBpp0070708	MSTRG.20900.8.p1	MSTRG.20900.8	81.595	163	30	0	807	969	33	195	17	4.57e-96	301
FBpp0099822	MSTRG.20900.8.p1	MSTRG.20900.8	81.595	163	30	0	860	1022	33	195	16	1.44e-95	301
FBpp0291128	MSTRG.20900.8.p1	MSTRG.20900.8	81.595	163	30	0	1183	1345	33	195	12	3.65e-94	301
FBpp0073594	MSTRG.14808.1.p1	MSTRG.14808.1	73.822	191	50	0	1	191	3	193	98	3.69e-110	313
FBpp0073595	MSTRG.14808.1.p1	MSTRG.14808.1	73.822	191	50	0	1	191	3	193	98	3.69e-110	313
FBpp0308756	MSTRG.14808.1.p1	MSTRG.14808.1	73.822	191	50	0	1	191	3	193	98	3.69e-110	313
FBpp0308757	MSTRG.14808.1.p1	MSTRG.14808.1	73.822	191	50	0	1	191	3	193	98	3.69e-110	313
FBpp0311371	MSTRG.14808.1.p1	MSTRG.14808.1	73.822	191	50	0	1	191	3	193	98	3.69e-110	313
FBpp0110417	MSTRG.16596.1.p1	MSTRG.16596.1	48.903	319	153	5	18	331	16	329	37	1.20e-103	323
FBpp0305699	MSTRG.16596.1.p1	MSTRG.16596.1	48.903	319	153	5	18	331	16	329	37	1.20e-103	323
FBpp0310509	MSTRG.16596.1.p1	MSTRG.16596.1	48.903	319	153	5	18	331	16	329	37	1.20e-103	323
FBpp0073949	MSTRG.9761.1.p1	MSTRG.9761.1	71.111	225	56	2	1	221	1	220	100	3.32e-115	328
FBpp0073950	MSTRG.9761.1.p1	MSTRG.9761.1	71.111	225	56	2	1	221	1	220	100	3.32e-115	328
FBpp0309363	MSTRG.9761.1.p1	MSTRG.9761.1	71.111	225	56	2	1	221	1	220	100	3.32e-115	328
FBpp0080722	MSTRG.2577.1.p1	MSTRG.2577.1	35.620	685	361	14	4	679	10	623	99	9.55e-110	345
FBpp0304446	MSTRG.19342.1.p1	MSTRG.19342.1	57.792	308	110	3	22	329	9	296	94	4.27e-129	370
FBpp0113004	MSTRG.28248.1.p1	MSTRG.28248.1	49.198	374	187	1	71	444	28	398	76	7.30e-126	372
FBpp0076440	MSTRG.19342.1.p1	MSTRG.19342.1	58.117	308	109	3	294	601	9	296	51	1.15e-127	377
FBpp0311285	MSTRG.19342.1.p1	MSTRG.19342.1	58.117	308	109	3	294	601	9	296	51	1.15e-127	377
FBpp0424325	MSTRG.17537.1.p1	MSTRG.17537.1	52.137	351	164	2	31	381	83	429	91	4.12e-131	383
FBpp0424326	MSTRG.17537.1.p1	MSTRG.17537.1	52.137	351	164	2	31	381	83	429	91	4.12e-131	383
FBpp0074822	MSTRG.26327.1.p1	MSTRG.26327.1	60.606	330	110	6	1	329	1	311	99	5.45e-135	386
FBpp0078438	MSTRG.10374.1.p1	MSTRG.10374.1	62.102	314	110	3	71	383	1	306	64	5.34e-134	389
FBpp0112105	MSTRG.10374.1.p1	MSTRG.10374.1	62.102	314	110	3	71	383	1	306	64	5.34e-134	389
FBpp0083931	MSTRG.7476.3.p1	MSTRG.7476.3	30.102	1083	570	37	6	966	4	1021	87	7.35e-118	390
FBpp0079676	MSTRG.11599.2.p1	MSTRG.11599.2	85.185	216	32	0	149	364	1	216	58	7.68e-139	395
FBpp0290204	MSTRG.11599.2.p1	MSTRG.11599.2	85.185	216	32	0	149	364	1	216	58	7.68e-139	395
FBpp0291573	MSTRG.11599.2.p1	MSTRG.11599.2	85.185	216	32	0	149	364	1	216	58	7.68e-139	395
FBpp0293897	MSTRG.12812.1.p1	MSTRG.12812.1	62.461	317	115	2	1	314	1	316	97	1.23e-140	402
FBpp0074496	MSTRG.1148.1.p1	MSTRG.1148.1	46.522	460	214	7	162	617	1	432	74	5.49e-137	406
FBpp0074497	MSTRG.1148.1.p1	MSTRG.1148.1	46.522	460	214	7	162	617	1	432	74	5.49e-137	406
FBpp0303585	MSTRG.1148.1.p1	MSTRG.1148.1	46.522	460	214	7	162	617	1	432	71	7.89e-137	407
FBpp0072621	MSTRG.11944.3.p1	MSTRG.11944.3	68.889	270	81	1	166	432	2	271	51	1.39e-141	411
FBpp0072622	MSTRG.11944.3.p1	MSTRG.11944.3	68.889	270	81	1	166	432	2	271	51	1.39e-141	411
FBpp0072623	MSTRG.11944.3.p1	MSTRG.11944.3	68.889	270	81	1	166	432	2	271	51	1.39e-141	411
[truncated: 204 more rows]
