# Supplementary material for: Experimental Life History Evolution Results in Sex-specific Evolution of Gene Expression in Seed Beetles
Source: Genome Biol Evol. 2022 Dec 21;15(1):evac177. doi: 10.1093/gbe/evac177 (PMC9830990; doi:10.1093/gbe/evac177)
Supplement: evac177_Supplementary_Data [file evac177_supplementary_data.zip › TableS4_Immonenetal_GOenrichment.xlsx]

## Sheet: Female reproductive tissues GO
Results from the Gene Ontology enrichment analysis
Terms enriched among the genes differentially exressed between E and L females in the reproductive tissues of the abdomen. Terms with q<0.05 highlighted.
Biological Processes									Molecular Functions									Cellular Components
GOBPID	Pvalue	OddsRatio	ExpCount	Count	Size	Term	Adj.Pval		GOMFID	Pvalue	OddsRatio	ExpCount	Count	Size	Term	Adj.Pval		GOCCID	Pvalue	OddsRatio	ExpCount	Count	Size	Term	Adj.Pval
GO:0006952	9.85e-06	7.83835	1.44392	9	44	defense response	0.00250547		GO:0004675	0.000254764	18.7509	0.347732	4	10	transmembrane receptor protein serine/threonine kinase activity	0.0600742		GO:0070652	0.000106629	26.9254	0.291137	4	8	HAUS complex	0.030709
GO:0006120	1.11e-05	16.3636	0.561188	6	17	mitochondrial electron transport, NADH to ubiquinone	0.00250547		GO:0003677	0.000417182	1.77279	31.9274	51	930	DNA binding	0.0600742		GO:0045335	0.00131889	Inf	0.0727843	2	2	phagocytic vesicle	0.18992
GO:0050832	2.46e-05	21.3492	0.396133	5	12	defense response to fungus	0.00266814		GO:0008137	0.00346147	4.57549	1.49525	6	43	NADH dehydrogenase (ubiquinone) activity	0.280845		GO:0016021	0.00474188	1.43651	119.274	139	3279	integral component of membrane	0.455221
GO:0061015	3.55e-05	Inf	0.0990331	3	3	snRNA import into nucleus	0.00329992		GO:0016655	0.0043643	4.33977	1.56479	6	45	oxidoreductase activity, acting on NAD(P)H, quinone or similar compound as acceptor	0.280845		GO:0005819	0.00745646	5.96979	0.800627	4	22	spindle	0.504507
GO:0007052	0.000207893	19.844	0.33011	4	10	mitotic spindle organization	0.0168913		GO:0003954	0.00487578	4.23074	1.59957	6	46	NADH dehydrogenase activity	0.280845		GO:0005581	0.0103811	8.0345	0.473098	3	13	collagen trimer	0.504507
GO:0051225	0.000318252	17.0067	0.363122	4	11	spindle assembly	0.0229849		GO:0004519	0.00726393	2.52025	4.69438	11	135	endonuclease activity	0.348669		GO:0031984	0.0118419	5.11445	0.909804	4	25	organelle subcompartment	0.504507
GO:0042742	0.000488179	9.36159	0.690904	5	21	defense response to bacterium	0.0292971		GO:0038062	0.0112401	18.6272	0.173866	2	5	protein tyrosine kinase collagen receptor activity	0.364534		GO:0055037	0.0122623	17.7971	0.181961	2	5	recycling endosome	0.504507
GO:0009190	0.000495798	9.32826	0.693232	5	21	cyclic nucleotide biosynthetic process	0.0292971		GO:0031409	0.0112401	18.6272	0.173866	2	5	pigment binding	0.364534		GO:0016020	0.0283161	1.32087	116.838	131	3272	membrane	1
GO:0015074	0.000663512	2.49753	8.3518	19	253	DNA integration	0.0359402		GO:0003993	0.0113917	7.63922	0.486825	3	14	acid phosphatase activity	0.364534		GO:0005712	0.0363922	Inf	0.0363922	1	1	chiasma	1
GO:0006895	0.00108532	Inf	0.0660221	2	2	Golgi to endosome transport	0.0430831		GO:0016849	0.0162059	14.0951	0.206847	2	6	phosphorus-oxygen lyase activity	0.409657		GO:0005802	0.0489445	6.66848	0.363922	2	10	trans-Golgi network	1
GO:0090382	0.00108532	Inf	0.0660221	2	2	phagosome maturation	0.0430831		GO:0020037	0.0175269	2.19576	5.3203	11	153	heme binding	0.409657
GO:0042773	0.0011233	4.29499	2.11271	8	64	ATP synthesis coupled electron transport	0.0430831		GO:0042302	0.022188	2.66609	2.81663	7	81	structural constituent of cuticle	0.409657
GO:0031640	0.00112679	22.2362	0.231077	3	7	killing of cells of other organism	0.0430831		GO:0004016	0.0225404	11.1735	0.243412	2	7	adenylate cyclase activity	0.409657
GO:0007178	0.00174342	17.8443	0.263274	3	8	transmembrane receptor protein serine/threonine kinase signaling pathway	0.0629568		GO:0004497	0.0295072	2.32601	3.65119	8	105	monooxygenase activity	0.409657
GO:0006313	0.00342274	2.37479	6.83329	15	207	transposition, DNA-mediated	0.117094		GO:0051287	0.0313194	3.05266	1.77343	5	51	NAD binding	0.409657
GO:0007088	0.0053003	6.60331	0.726243	4	22	regulation of mitotic nuclear division	0.17226		GO:0008301	0.0347732	Inf	0.0347732	1	1	DNA binding, bending	0.409657
GO:0035239	0.00794865	8.88686	0.429144	3	13	tube morphogenesis	0.246029		GO:0004751	0.0347732	Inf	0.0347732	1	1	ribose-5-phosphate isomerase activity	0.409657
GO:0038063	0.0101597	19.685	0.165055	2	5	collagen-activated tyrosine kinase receptor signaling pathway	0.293934		GO:0031071	0.0347732	Inf	0.0347732	1	1	cysteine desulfurase activity	0.409657
GO:0000280	0.0179481	4.40772	1.02089	4	31	nuclear division	0.293934		GO:0005315	0.0347732	Inf	0.0347732	1	1	inorganic phosphate transmembrane transporter activity	0.409657
GO:0006171	0.0204227	11.8076	0.231077	2	7	cAMP biosynthetic process	0.293934		GO:0008750	0.0347732	Inf	0.0347732	1	1	NAD(P)+ transhydrogenase (AB-specific) activity	0.409657
GO:0090305	0.0248007	2.07608	5.61188	11	170	nucleic acid phosphodiester bond hydrolysis	0.293934		GO:0004632	0.0347732	Inf	0.0347732	1	1	phosphopantothenate--cysteine ligase activity	0.409657
GO:0006278	0.0257612	2.0628	5.64489	11	171	RNA-dependent DNA biosynthetic process	0.293934		GO:0005545	0.0347732	Inf	0.0347732	1	1	1-phosphatidylinositol binding	0.409657
GO:0007420	0.0266439	9.83826	0.264088	2	8	brain development	0.293934		GO:0003964	0.0360084	1.94429	5.94622	11	171	RNA-directed DNA polymerase activity	0.409657
GO:0006403	0.0271874	3.82704	1.15539	4	35	RNA localization	0.293934		GO:0005201	0.0369092	7.97909	0.312959	2	9	extracellular matrix structural constituent	0.409657
GO:0051169	0.0298183	3.70691	1.1884	4	36	nuclear transport	0.293934		GO:0004198	0.0369092	7.97909	0.312959	2	9	calcium-dependent cysteine-type endopeptidase activity	0.409657
GO:0045333	0.030203	2.18812	4.35746	9	132	cellular respiration	0.293934		GO:0016705	0.0369829	2.21653	3.81549	8	110	oxidoreductase activity, acting on paired donors, with incorporation or reduction of molecular oxygen	0.409657
GO:1900180	0.032882	Inf	0.032882	1	1	regulation of protein localization to nucleus	0.293934		GO:0005549	0.0418227	3.29742	1.32138	4	38	odorant binding	0.446109
GO:0048736	0.0328866	Inf	0.0328866	1	1	appendage development	0.293934		GO:0004866	0.0450188	6.98776	0.347407	2	10	endopeptidase inhibitor activity	0.46305
GO:0035120	0.0328866	Inf	0.0328866	1	1	post-embryonic appendage morphogenesis	0.293934		GO:0038023	0.0471014	1.85295	6.21483	11	179	signaling receptor activity	0.467766
GO:2000098	0.0330111	Inf	0.0330111	1	1	negative regulation of smooth muscle cell-matrix adhesion	0.293934		GO:0004190	0.0490924	3.11345	1.39093	4	40	aspartic-type endopeptidase activity	0.471287
GO:1904589	0.0330111	Inf	0.0330111	1	1	regulation of protein import	0.293934
GO:0030708	0.0330111	Inf	0.0330111	1	1	germarium-derived female germ-line cyst encapsulation	0.293934
GO:0044571	0.0330111	Inf	0.0330111	1	1	[2Fe-2S] cluster assembly	0.293934
GO:0048662	0.0330111	Inf	0.0330111	1	1	negative regulation of smooth muscle cell proliferation	0.293934
GO:0048678	0.0330111	Inf	0.0330111	1	1	response to axon injury	0.293934
GO:0010812	0.0330111	Inf	0.0330111	1	1	negative regulation of cell-substrate adhesion	0.293934
GO:0036066	0.0330111	Inf	0.0330111	1	1	protein O-linked fucosylation	0.293934
GO:0009052	0.0330111	Inf	0.0330111	1	1	pentose-phosphate shunt, non-oxidative branch	0.293934
GO:2000401	0.0330111	Inf	0.0330111	1	1	regulation of lymphocyte migration	0.293934
GO:2000405	0.0330111	Inf	0.0330111	1	1	negative regulation of T cell migration	0.293934
GO:0010642	0.0330111	Inf	0.0330111	1	1	negative regulation of platelet-derived growth factor receptor signaling pathway	0.293934
GO:0042308	0.0330111	Inf	0.0330111	1	1	negative regulation of protein import into nucleus	0.293934
GO:0051895	0.0330111	Inf	0.0330111	1	1	negative regulation of focal adhesion assembly	0.293934
GO:0071638	0.0330111	Inf	0.0330111	1	1	negative regulation of monocyte chemotactic protein-1 production	0.293934
GO:0032387	0.0330111	Inf	0.0330111	1	1	negative regulation of intracellular transport	0.293934
GO:0042160	0.0330111	Inf	0.0330111	1	1	lipoprotein modification	0.293934
GO:0002532	0.0330111	Inf	0.0330111	1	1	production of molecular mediator involved in inflammatory response	0.293934
GO:0002686	0.0330111	Inf	0.0330111	1	1	negative regulation of leukocyte migration	0.293934
GO:0050727	0.0330111	Inf	0.0330111	1	1	regulation of inflammatory response	0.293934
GO:0050748	0.0330111	Inf	0.0330111	1	1	negative regulation of lipoprotein metabolic process	0.293934
GO:0046822	0.0330111	Inf	0.0330111	1	1	regulation of nucleocytoplasmic transport	0.293934
GO:0001746	0.0330111	Inf	0.0330111	1	1	Bolwig's organ morphogenesis	0.293934
GO:0060588	0.0330111	Inf	0.0330111	1	1	negative regulation of lipoprotein lipid oxidation	0.293934
GO:1900016	0.0330111	Inf	0.0330111	1	1	negative regulation of cytokine production involved in inflammatory response	0.293934
GO:0150115	0.0330111	Inf	0.0330111	1	1	cell-substrate junction organization	0.293934
GO:0090109	0.0330111	Inf	0.0330111	1	1	regulation of cell-substrate junction assembly	0.293934
GO:0032642	0.0330111	Inf	0.0330111	1	1	regulation of chemokine production	0.293934
GO:0031102	0.0330111	Inf	0.0330111	1	1	neuron projection regeneration	0.293934
GO:0044341	0.0330111	Inf	0.0330111	1	1	sodium-dependent phosphate transport	0.293934
GO:0014012	0.0330111	Inf	0.0330111	1	1	peripheral nervous system axon regeneration	0.293934
GO:0014019	0.0330111	Inf	0.0330111	1	1	neuroblast development	0.293934
GO:0001952	0.0330111	Inf	0.0330111	1	1	regulation of cell-matrix adhesion	0.293934
GO:0034442	0.0330111	Inf	0.0330111	1	1	regulation of lipoprotein oxidation	0.293934
GO:0048138	0.0330111	Inf	0.0330111	1	1	germ-line cyst encapsulation	0.293934
GO:0007415	0.0330111	Inf	0.0330111	1	1	defasciculation of motor neuron axon	0.293934
GO:0007442	0.0330111	Inf	0.0330111	1	1	hindgut morphogenesis	0.293934
GO:0007157	0.0330111	Inf	0.0330111	1	1	heterophilic cell-cell adhesion via plasma membrane cell adhesion molecules	0.293934
GO:0055091	0.0330111	Inf	0.0330111	1	1	phospholipid homeostasis	0.293934
GO:0033002	0.0330111	Inf	0.0330111	1	1	muscle cell proliferation	0.293934
GO:0006740	0.0335208	8.43159	0.297099	2	9	NADPH regeneration	0.294439
GO:1901293	0.0402961	2.32357	3.19353	7	97	nucleoside phosphate biosynthetic process	0.349233
GO:0060341	0.0410038	7.37658	0.33011	2	10	regulation of cellular localization	0.35069
GO:0061564	0.0431304	4.22518	0.792265	3	24	axon development	0.364087
GO:0022900	0.0466569	2.00529	4.72058	9	143	electron transport chain	0.38026
GO:0000902	0.0485969	6.59102	0.36128	2	11	cell morphogenesis	0.38026
GO:0050909	0.0490457	6.55602	0.363122	2	11	sensory perception of taste	0.38026

## Sheet: Male reproductive tissues GO
Results from the Gene Ontology enrichment analysis
Terms enriched among the genes differentially exressed between E and L males in the reproductive tissues of the abdomen. Terms with q<0.05 highlighted.
Biological Processes									Molecular Functions									Cellular Components
GOBPID	Pvalue	OddsRatio	ExpCount	Count	Size	Term	Adj.Pval		GOMFID	Pvalue	OddsRatio	ExpCount	Count	Size	Term	Adj.Pval		GOCCID	Pvalue	OddsRatio	ExpCount	Count	Size	Term	Adj.Pval
GO:0009190	6.67646e-05	11.0587	0.748343	6	21	cyclic nucleotide biosynthetic process	0.0366538		GO:0004675	0.000346146	17.2427	0.376609	4	10	transmembrane receptor protein serine/threonine kinase activity	0.0955362		GO:0016021	0.000278564	1.62675	117.2	143	3279	integral component of membrane	0.0320348
GO:0015074	0.000251252	2.57802	9.01575	21	253	DNA integration	0.0689685		GO:0003677	0.00084719	1.68872	34.4926	53	918	DNA binding	0.116912		GO:0016592	0.00280565	5.96997	1.00141	5	28	mediator complex	0.113794
GO:0097501	0.00126513	Inf	0.0712707	2	2	stress response to metal ion	0.11576		GO:0004383	0.00257299	15.4703	0.301287	3	8	guanylate cyclase activity	0.236715		GO:0016323	0.00373078	54.3894	0.107294	2	3	basolateral plasma membrane	0.113794
GO:0060586	0.00126513	Inf	0.0712707	2	2	multicellular organismal iron ion homeostasis	0.11576		GO:0005381	0.0041361	51.4277	0.112983	2	3	iron ion transmembrane transporter activity	0.276726		GO:0016020	0.00395805	1.47733	116.68	136	3364	membrane	0.113794
GO:0010043	0.00126513	Inf	0.0712707	2	2	response to zinc ion	0.11576		GO:0020037	0.00501315	2.43224	5.76212	13	153	heme binding	0.276726		GO:0005921	0.00781767	9.09333	0.429176	3	12	gap junction	0.179806
GO:0010312	0.00126513	Inf	0.0712707	2	2	detoxification of zinc ion	0.11576		GO:0004067	0.00806644	25.7106	0.150644	2	4	asparaginase activity	0.318048		GO:0005886	0.0200762	1.90623	8.36894	15	234	plasma membrane	0.384795
GO:0007178	0.00204311	9.14698	0.570166	4	16	transmembrane receptor protein serine/threonine kinase signaling pathway	0.150478		GO:0005242	0.00806644	25.7106	0.150644	2	4	inward rectifier potassium channel activity	0.318048		GO:0019031	0.0357647	Inf	0.0357647	1	1	viral envelope	0.514118
GO:0006182	0.00219276	16.4165	0.285083	3	8	cGMP biosynthetic process	0.150478		GO:0038023	0.0120139	2.15857	6.4174	13	171	signaling receptor activity	0.328959		GO:0018444	0.0357647	Inf	0.0357647	1	1	translation release factor complex	0.514118
GO:0034755	0.0037059	54.5391	0.106906	2	3	iron ion transmembrane transport	0.203454		GO:0003964	0.0123477	2.15021	6.44002	13	171	RNA-directed DNA polymerase activity	0.328959
GO:0061015	0.0037059	54.5391	0.106906	2	3	snRNA import into nucleus	0.203454		GO:0016779	0.0131025	1.9604	8.65981	16	230	nucleotidyltransferase activity	0.328959
GO:0006313	0.00692142	2.183	7.37652	15	207	transposition, DNA-mediated	0.345442		GO:0038062	0.0131107	17.1383	0.188305	2	5	protein tyrosine kinase collagen receptor activity	0.328959
GO:0006278	0.00789244	2.29171	6.09365	13	171	RNA-dependent DNA biosynthetic process	0.361079		GO:0004190	0.0163831	3.69341	1.50644	5	40	aspartic-type endopeptidase activity	0.365366
GO:0038063	0.0117798	18.1745	0.178177	2	5	collagen-activated tyrosine kinase receptor signaling pathway	0.497471		GO:0004497	0.0172093	2.43688	3.9544	9	105	monooxygenase activity	0.365366
GO:0006164	0.0158531	2.87834	2.63702	7	74	purine nucleotide biosynthetic process	0.5861		GO:0004803	0.0218825	3.40055	1.61942	5	43	transposase activity	0.431398
GO:0051707	0.0179356	3.11276	2.10249	6	59	response to other organism	0.5861		GO:0004016	0.0261902	10.2804	0.263627	2	7	adenylate cyclase activity	0.451931
GO:0009607	0.0179356	3.11276	2.10249	6	59	response to biotic stimulus	0.5861		GO:0042302	0.0324243	2.44957	3.05054	7	81	structural constituent of cuticle	0.451931
GO:0040034	0.0181488	2.41397	3.99116	9	112	regulation of development, heterochronic	0.5861		GO:0005315	0.0376609	Inf	0.0376609	1	1	inorganic phosphate transmembrane transporter activity	0.451931
GO:0010035	0.0210039	5.85546	0.605801	3	17	response to inorganic substance	0.600517		GO:0004594	0.0376609	Inf	0.0376609	1	1	pantothenate kinase activity	0.451931
GO:0010951	0.0232632	4.05658	1.1047	4	31	negative regulation of endopeptidase activity	0.600517		GO:0008750	0.0376609	Inf	0.0376609	1	1	NAD(P)+ transhydrogenase (AB-specific) activity	0.451931
GO:0006171	0.0235965	10.9016	0.249448	2	7	cAMP biosynthetic process	0.600517		GO:0047196	0.0376609	Inf	0.0376609	1	1	long-chain-alcohol O-fatty-acyltransferase activity	0.451931
GO:0009260	0.0248722	2.60342	2.88646	7	81	ribonucleotide biosynthetic process	0.600517		GO:0004375	0.0376609	Inf	0.0376609	1	1	glycine dehydrogenase (decarboxylating) activity	0.451931
GO:0009605	0.0260497	2.576	2.91399	7	82	response to external stimulus	0.600517		GO:0004411	0.0376609	Inf	0.0376609	1	1	homogentisate 1,2-dioxygenase activity	0.451931
GO:0089718	0.0356354	Inf	0.0356354	1	1	amino acid import across plasma membrane	0.600517		GO:0008386	0.0376609	Inf	0.0376609	1	1	cholesterol monooxygenase (side-chain-cleaving) activity	0.451931
GO:0002184	0.0356354	Inf	0.0356354	1	1	cytoplasmic translational termination	0.600517		GO:0000981	0.041528	2.05393	4.61861	9	123	DNA-binding transcription factor activity, RNA polymerase II-specific	0.470122
GO:0036066	0.0356354	Inf	0.0356354	1	1	protein O-linked fucosylation	0.600517		GO:0004867	0.0425835	4.29032	0.79088	3	21	serine-type endopeptidase inhibitor activity	0.470122
GO:1903801	0.0356354	Inf	0.0356354	1	1	L-leucine import across plasma membrane	0.600517		GO:0061134	0.0451051	3.22249	1.35579	4	36	peptidase regulator activity	0.478808
GO:0006570	0.0356354	Inf	0.0356354	1	1	tyrosine metabolic process	0.600517
GO:0044341	0.0356354	Inf	0.0356354	1	1	sodium-dependent phosphate transport	0.600517
GO:0007313	0.0356354	Inf	0.0356354	1	1	maternal specification of dorsal/ventral axis, oocyte, soma encoded	0.600517
GO:0015820	0.0356354	Inf	0.0356354	1	1	leucine transport	0.600517
GO:0019835	0.0356354	Inf	0.0356354	1	1	cytolysis	0.600517
GO:0042742	0.0367332	4.56627	0.74606	3	21	defense response to bacterium	0.600517
GO:0045861	0.0379609	3.42028	1.28287	4	36	negative regulation of proteolysis	0.600517
GO:0040003	0.0385962	7.7846	0.320718	2	9	chitin-based cuticle development	0.600517
GO:0045087	0.0465171	4.1061	0.817566	3	23	innate immune response	0.600517

## Sheet: Female somatic tissues GO
Results from the Gene Ontology enrichment analysis
Terms enriched among the genes differentially exressed between E and L females in the somatic tissues of the head and the thorax. Terms with q<0.05 highlighted.
Biological Processes									Molecular Functions									Cellular Components
GOBPID	Pvalue	OddsRatio	ExpCount	Count	Size	Term	Adj.Pval		GOMFID	Pvalue	OddsRatio	ExpCount	Count	Size	Term	Adj.Pval		GOCCID	Pvalue	OddsRatio	ExpCount	Count	Size	Term	Adj.Pval
GO:0006952	2.11197e-06	7.46037	1.93741	11	44	defense response	0.000478714		GO:0004097	0.000105772	Inf	0.142221	3	3	catechol oxidase activity	0.0345875		GO:0045335	0.00163178	Inf	0.0809412	2	2	phagocytic vesicle	0.13468
GO:0015074	1.68847e-05	2.72944	11.1823	27	253	DNA integration	0.0028704		GO:0004503	0.000408155	60.7366	0.189628	3	4	monophenol monooxygenase activity	0.0522902		GO:0070652	0.0031538	14.3812	0.323765	3	8	HAUS complex	0.13468
GO:0006313	0.000110431	2.68765	9.14917	22	207	transposition, DNA-mediated	0.0125155		GO:0004190	0.000479726	5.10687	1.89628	8	40	aspartic-type endopeptidase activity	0.0522902		GO:0005576	0.00452654	2.17916	8.45238	17	213	extracellular region	0.13468
GO:0040003	0.000395552	17.5063	0.39779	4	9	chitin-based cuticle development	0.0384251		GO:0004519	0.00077224	3.28253	4.12731	12	87	endonuclease activity	0.0543861		GO:0016323	0.00476423	47.7812	0.121412	2	3	basolateral plasma membrane	0.13468
GO:0042438	0.000800479	32.735	0.220994	3	5	melanin biosynthetic process	0.0680407		GO:0004675	0.000831591	13.5231	0.474071	4	10	transmembrane receptor protein serine/threonine kinase activity	0.0543861		GO:0031012	0.00628031	6.4063	0.768941	4	19	extracellular matrix	0.13468
GO:0050832	0.00139801	10.9367	0.530387	4	12	defense response to fungus	0.073406		GO:0004056	0.00224199	Inf	0.0948141	2	2	argininosuccinate lyase activity	0.0890684		GO:0005802	0.00636282	10.2689	0.404706	3	10	trans-Golgi network	0.13468
GO:0042742	0.0018082	6.88898	0.923141	5	21	defense response to bacterium	0.073406		GO:0003883	0.00224199	Inf	0.0948141	2	2	CTP synthase activity	0.0890684		GO:0005604	0.00927415	23.8867	0.161882	2	4	basement membrane	0.16826
GO:0097501	0.00194771	Inf	0.0883978	2	2	stress response to metal ion	0.073406		GO:0008010	0.00224199	Inf	0.0948141	2	2	structural constituent of chitin-based larval cuticle	0.0890684		GO:0005819	0.0107768	5.33596	0.890353	4	22	spindle	0.171081
GO:0006895	0.00194771	Inf	0.0883978	2	2	Golgi to endosome transport	0.073406		GO:0004867	0.00252887	6.3472	0.995548	5	21	serine-type endopeptidase inhibitor activity	0.0890684		GO:0055037	0.0150457	15.9219	0.202353	2	5	recycling endosome	0.191081
GO:0042450	0.00194771	Inf	0.0883978	2	2	arginine biosynthetic process via ornithine	0.073406		GO:0003677	0.0027238	1.4934	50.765	70	1075	DNA binding	0.0890684		GO:1905348	0.0150457	15.9219	0.202353	2	5	endonuclease complex	0.191081
GO:0090382	0.00194771	Inf	0.0883978	2	2	phagosome maturation	0.073406		GO:0004803	0.00374397	3.95973	2.0385	7	43	transposase activity	0.111298		GO:0031984	0.0169521	4.57143	1.01176	4	25	organelle subcompartment	0.19572
GO:0060586	0.00194771	Inf	0.0883978	2	2	multicellular organismal iron ion homeostasis	0.073406		GO:0042302	0.00473049	2.87779	3.83997	10	81	structural constituent of cuticle	0.128906		GO:0016592	0.0249693	3.99803	1.13318	4	28	mediator complex	0.264258
GO:0010043	0.00194771	Inf	0.0883978	2	2	response to zinc ion	0.073406		GO:0061134	0.00635151	4.06546	1.70665	6	36	peptidase regulator activity	0.133139		GO:0032587	0.0404706	Inf	0.0404706	1	1	ruffle membrane	0.302505
GO:0010312	0.00194771	Inf	0.0883978	2	2	detoxification of zinc ion	0.073406		GO:0005381	0.00651444	40.3878	0.142221	2	3	iron ion transmembrane transporter activity	0.133139		GO:0005712	0.0404706	Inf	0.0404706	1	1	chiasma	0.302505
GO:0044210	0.00194771	Inf	0.0883978	2	2	'de novo' CTP biosynthetic process	0.073406		GO:0005212	0.00651444	40.3878	0.142221	2	3	structural constituent of eye lens	0.133139		GO:0005881	0.0404706	Inf	0.0404706	1	1	cytoplasmic microtubule	0.302505
GO:0010951	0.00205105	5.27006	1.37017	6	31	negative regulation of endopeptidase activity	0.073406		GO:0005000	0.00651444	40.3878	0.142221	2	3	vasopressin receptor activity	0.133139		GO:0005828	0.0404706	Inf	0.0404706	1	1	kinetochore microtubule	0.302505
GO:0031640	0.00262158	16.3628	0.309392	3	7	killing of cells of other organism	0.0891338		GO:0005242	0.0126207	20.1913	0.189628	2	4	inward rectifier potassium channel activity	0.242763		GO:0005886	0.0404927	1.72472	9.16128	15	227	plasma membrane	0.302505
GO:0007178	0.00446751	7.28692	0.707182	4	16	transmembrane receptor protein serine/threonine kinase signaling pathway	0.139308		GO:0016679	0.015062	3.2934	2.0385	6	43	oxidoreductase activity, acting on diphenols and related substances as donors	0.273627
GO:0045861	0.00450703	4.38854	1.59116	6	36	negative regulation of proteolysis	0.139308		GO:0004857	0.0185966	3.12371	2.13332	6	45	enzyme inhibitor activity	0.291942
GO:0034755	0.00567198	43.5157	0.132597	2	3	iron ion transmembrane transport	0.160706		GO:0038062	0.0203782	13.4592	0.237035	2	5	protein tyrosine kinase collagen receptor activity	0.291942
GO:0018026	0.00567198	43.5157	0.132597	2	3	peptidyl-lysine monomethylation	0.160706		GO:0102756	0.0215284	4.26343	1.09036	4	23	very-long-chain 3-ketoacyl-CoA synthase activity	0.291942
GO:0051346	0.00666508	4	1.71884	6	39	negative regulation of hydrolase activity	0.18129		GO:0102336	0.0215284	4.26343	1.09036	4	23	3-oxo-arachidoyl-CoA synthase activity	0.291942
GO:0052547	0.00766113	3.86999	1.76796	6	40	regulation of peptidase activity	0.197693		GO:0102337	0.0215284	4.26343	1.09036	4	23	3-oxo-cerotoyl-CoA synthase activity	0.291942
GO:0007052	0.00814031	9.3461	0.441989	3	10	mitotic spindle organization	0.197693		GO:0102338	0.0215284	4.26343	1.09036	4	23	3-oxo-lignoceronyl-CoA synthase activity	0.291942
GO:0019748	0.00814031	9.3461	0.441989	3	10	secondary metabolic process	0.197693		GO:0008270	0.0223197	1.49068	24.6991	35	521	zinc ion binding	0.291942
GO:0044092	0.010099	3.20181	2.43094	7	55	negative regulation of molecular function	0.234024		GO:0003993	0.0260558	5.51453	0.663699	3	14	acid phosphatase activity	0.327701
GO:0051225	0.0108309	8.17666	0.486188	3	11	spindle assembly	0.234024		GO:0052716	0.0296175	10.0931	0.284442	2	6	hydroquinone:oxygen oxidoreductase activity	0.358701
GO:0018958	0.0108309	8.17666	0.486188	3	11	phenol-containing compound metabolic process	0.234024		GO:0003964	0.0322516	1.82099	8.10661	14	171	RNA-directed DNA polymerase activity	0.376653
GO:0018023	0.0110129	21.7547	0.176796	2	4	peptidyl-lysine trimethylation	0.234024		GO:0016712	0.0473095	Inf	0.0473095	1	1	oxidoreductase activity, acting on paired donors, with incorporation or reduction of molecular oxygen, reduced flavin or flavoprotein as one donor, and incorporation of one atom of oxygen	0.442917
GO:0032456	0.0139752	7.26709	0.530387	3	12	endocytic recycling	0.287974		GO:0008301	0.0474071	Inf	0.0474071	1	1	DNA binding, bending	0.442917
GO:0045087	0.0169426	4.60618	1.0148	4	23	innate immune response	0.322666		GO:0004592	0.0474071	Inf	0.0474071	1	1	pantoate-beta-alanine ligase activity	0.442917
GO:0006525	0.0178212	14.501	0.220994	2	5	arginine metabolic process	0.322666		GO:0008750	0.0474071	Inf	0.0474071	1	1	NAD(P)+ transhydrogenase (AB-specific) activity	0.442917
GO:0038063	0.0178212	14.501	0.220994	2	5	collagen-activated tyrosine kinase receptor signaling pathway	0.322666		GO:0043515	0.0474071	Inf	0.0474071	1	1	kinetochore binding	0.442917
GO:0019731	0.0178212	14.501	0.220994	2	5	antibacterial humoral response	0.322666		GO:0004411	0.0474071	Inf	0.0474071	1	1	homogentisate 1,2-dioxygenase activity	0.442917
GO:0090305	0.0180313	1.98374	7.51381	14	170	nucleic acid phosphodiester bond hydrolysis	0.322666
GO:0006278	0.0188821	1.97082	7.55801	14	171	RNA-dependent DNA biosynthetic process	0.329226
GO:0044260	0.0210663	1.2764	116.305	134	2636	cellular macromolecule metabolic process	0.343643
GO:0006468	0.0211686	1.67637	13.876	22	314	protein phosphorylation	0.343643
GO:0046394	0.021225	2.35508	4.1105	9	93	carboxylic acid biosynthetic process	0.343643
GO:0002376	0.0220995	2.69273	2.82873	7	64	immune system process	0.34948
GO:0006479	0.0257561	3.97858	1.14658	4	26	protein methylation	0.39805
GO:0055065	0.0331781	3.63713	1.23757	4	28	metal ion homeostasis	0.455383
GO:1901605	0.0357764	4.71842	0.743868	3	17	alpha-amino acid metabolic process	0.455383
GO:0051248	0.0388946	2.57362	2.51934	6	57	negative regulation of protein metabolic process	0.455383
GO:0055072	0.0438633	Inf	0.0438633	1	1	iron ion homeostasis	0.455383
GO:0110020	0.0441989	Inf	0.0441989	1	1	regulation of actomyosin structure organization	0.455383
GO:0071364	0.0441989	Inf	0.0441989	1	1	cellular response to epidermal growth factor stimulus	0.455383
GO:1903427	0.0441989	Inf	0.0441989	1	1	negative regulation of reactive oxygen species biosynthetic process	0.455383
GO:0051496	0.0441989	Inf	0.0441989	1	1	positive regulation of stress fiber assembly	0.455383
GO:0015940	0.0441989	Inf	0.0441989	1	1	pantothenate biosynthetic process	0.455383
GO:0036066	0.0441989	Inf	0.0441989	1	1	protein O-linked fucosylation	0.455383
GO:1902296	0.0441989	Inf	0.0441989	1	1	DNA strand elongation involved in cell cycle DNA replication	0.455383
GO:0006570	0.0441989	Inf	0.0441989	1	1	tyrosine metabolic process	0.455383
GO:0032231	0.0441989	Inf	0.0441989	1	1	regulation of actin filament bundle assembly	0.455383
GO:1905462	0.0441989	Inf	0.0441989	1	1	regulation of DNA duplex unwinding	0.455383
GO:0045493	0.0441989	Inf	0.0441989	1	1	xylan catabolic process	0.455383
GO:0030038	0.0441989	Inf	0.0441989	1	1	contractile actin filament bundle assembly	0.455383
GO:1905775	0.0441989	Inf	0.0441989	1	1	negative regulation of DNA helicase activity	0.455383
GO:1902983	0.0441989	Inf	0.0441989	1	1	DNA strand elongation involved in mitotic DNA replication	0.455383
GO:0014019	0.0441989	Inf	0.0441989	1	1	neuroblast development	0.455383
GO:0007442	0.0441989	Inf	0.0441989	1	1	hindgut morphogenesis	0.455383
GO:0051095	0.0441989	Inf	0.0441989	1	1	regulation of helicase activity	0.455383
GO:0010410	0.0441989	Inf	0.0441989	1	1	hemicellulose metabolic process	0.455383
GO:0000184	0.0457032	7.24738	0.353591	2	8	nuclear-transcribed mRNA catabolic process, nonsense-mediated decay	0.463853
GO:0031324	0.0499223	2.08669	4.0663	8	92	negative regulation of cellular metabolic process	0.499223

## Sheet: Male somatic tissues GO
Results from the Gene Ontology enrichment analysis
Terms enriched among the genes differentially exressed between E and L males in the somatic tissues of the head and thorax. Terms with q<0.05 highlighted.
Biological Processes									Molecular Functions									Cellular Components
GOBPID	Pvalue	OddsRatio	ExpCount	Count	Size	Term	Adj.Pval		GOMFID	Pvalue	OddsRatio	ExpCount	Count	Size	Term	Adj.Pval		GOCCID	Pvalue	OddsRatio	ExpCount	Count	Size	Term	Adj.Pval
GO:0007088	0.000177346	20.72	0.316823	4	10	regulation of mitotic nuclear division	0.04289		GO:0005212	3.50669e-05	Inf	0.0985441	3	3	structural constituent of eye lens	0.00981874		GO:0016021	0.000278564	1.62675	117.2	143	3279	integral component of membrane	0.0320348
GO:0007052	0.000179215	20.6608	0.31768	4	10	mitotic spindle organization	0.04289		GO:0004675	0.000204534	19.9058	0.32848	4	10	transmembrane receptor protein serine/threonine kinase activity	0.0286348		GO:0016592	0.00280565	5.96997	1.00141	5	28	mediator complex	0.113794
GO:0051225	0.000274628	17.7067	0.349448	4	11	spindle assembly	0.04289		GO:0005242	0.00617391	29.6531	0.131392	2	4	inward rectifier potassium channel activity	0.344502		GO:0016323	0.00373078	54.3894	0.107294	2	3	basolateral plasma membrane	0.113794
GO:0015074	0.000411984	2.60753	8.03729	19	253	DNA integration	0.04289		GO:0004190	0.0094687	4.26599	1.31392	5	40	aspartic-type endopeptidase activity	0.344502		GO:0016020	0.00395805	1.47733	116.68	136	3364	membrane	0.113794
GO:0006313	0.000864999	2.66928	6.57597	16	207	transposition, DNA-mediated	0.0632685		GO:0003677	0.00955574	1.49832	35.2532	49	1076	DNA binding	0.344502		GO:0005921	0.00781767	9.09333	0.429176	3	12	gap junction	0.179806
GO:0007178	0.00133612	10.3215	0.508287	4	16	transmembrane receptor protein serine/threonine kinase signaling pathway	0.0855119		GO:0047682	0.0100673	19.7663	0.16424	2	5	aryl-alcohol oxidase activity	0.344502		GO:0005886	0.0200762	1.90623	8.36894	15	234	plasma membrane	0.384795
GO:0006952	0.00239593	4.94737	1.38909	6	44	defense response	0.135591		GO:0038062	0.0100673	19.7663	0.16424	2	5	protein tyrosine kinase collagen receptor activity	0.344502		GO:0019031	0.0357647	Inf	0.0357647	1	1	viral envelope	0.514118
GO:0000280	0.00264826	5.98558	0.982289	5	31	nuclear division	0.135591		GO:0003964	0.0105552	2.27832	5.61701	12	171	RNA-directed DNA polymerase activity	0.344502		GO:0018444	0.0357647	Inf	0.0357647	1	1	translation release factor complex	0.514118
GO:0061015	0.00295155	61.4825	0.0953039	2	3	snRNA import into nucleus	0.137381		GO:0016779	0.0110733	1.95546	9.2303	17	281	nucleotidyltransferase activity	0.344502
GO:0042742	0.00382965	7.30771	0.664777	4	21	defense response to bacterium	0.163398		GO:0004803	0.0127937	3.92773	1.41247	5	43	transposase activity	0.358223
GO:0050832	0.00562869	10.2805	0.381215	3	12	defense response to fungus	0.211363		GO:0004370	0.0147753	14.8229	0.197088	2	6	glycerol kinase activity	0.376098
GO:0007624	0.00577945	30.7368	0.127072	2	4	ultradian rhythm	0.211363		GO:0140097	0.0264225	1.87041	7.87663	14	243	catalytic activity, acting on DNA	0.383227
GO:0009605	0.00757889	3.04461	2.85912	8	90	response to external stimulus	0.258693		GO:0038023	0.027919	2.031	5.70905	11	174	signaling receptor activity	0.383227
GO:0006278	0.00810932	2.37182	5.43232	12	171	RNA-dependent DNA biosynthetic process	0.259498		GO:0020037	0.0290491	2.09923	5.02575	10	153	heme binding	0.383227
GO:0038063	0.00943118	20.4883	0.15884	2	5	collagen-activated tyrosine kinase receptor signaling pathway	0.284045		GO:0004867	0.0300984	4.95062	0.689809	3	21	serine-type endopeptidase inhibitor activity	0.383227
GO:1903047	0.0141493	4.76103	0.951787	4	30	mitotic cell cycle process	0.402469		GO:0004594	0.032848	Inf	0.032848	1	1	pantothenate kinase activity	0.383227
GO:0031640	0.0189898	12.2895	0.222376	2	7	killing of cells of other organism	0.48997		GO:0008750	0.032848	Inf	0.032848	1	1	NAD(P)+ transhydrogenase (AB-specific) activity	0.383227
GO:0051726	0.0191395	3.05138	2.12845	6	67	regulation of cell cycle	0.48997		GO:0005164	0.032848	Inf	0.032848	1	1	tumor necrosis factor receptor binding	0.383227
GO:0040003	0.0312202	8.77569	0.285912	2	9	chitin-based cuticle development	0.492885		GO:0005125	0.032848	Inf	0.032848	1	1	cytokine activity	0.383227
GO:0044260	0.0315937	1.30012	84.058	98	2646	cellular macromolecule metabolic process	0.492885		GO:0004371	0.032848	Inf	0.032848	1	1	glycerone kinase activity	0.383227
GO:0110020	0.031768	Inf	0.031768	1	1	regulation of actomyosin structure organization	0.492885		GO:0015137	0.032848	Inf	0.032848	1	1	citrate transmembrane transporter activity	0.383227
GO:0051496	0.031768	Inf	0.031768	1	1	positive regulation of stress fiber assembly	0.492885		GO:0004411	0.032848	Inf	0.032848	1	1	homogentisate 1,2-dioxygenase activity	0.383227
GO:0089718	0.031768	Inf	0.031768	1	1	amino acid import across plasma membrane	0.492885		GO:0051723	0.032848	Inf	0.032848	1	1	protein methylesterase activity	0.383227
GO:1903801	0.031768	Inf	0.031768	1	1	L-leucine import across plasma membrane	0.492885		GO:0045735	0.032848	Inf	0.032848	1	1	nutrient reservoir activity	0.383227
GO:0006843	0.031768	Inf	0.031768	1	1	mitochondrial citrate transmembrane transport	0.492885		GO:0046873	0.0398763	3.34301	1.29987	4	40	metal ion transmembrane transporter activity	0.437436
GO:0006570	0.031768	Inf	0.031768	1	1	tyrosine metabolic process	0.492885		GO:0003735	0.0406191	1.97268	5.32138	10	162	structural constituent of ribosome	0.437436
GO:0032231	0.031768	Inf	0.031768	1	1	regulation of actin filament bundle assembly	0.492885		GO:0042302	0.0497265	2.38592	2.66069	6	81	structural constituent of cuticle	0.462486
GO:0030038	0.031768	Inf	0.031768	1	1	contractile actin filament bundle assembly	0.492885
GO:0035674	0.031768	Inf	0.031768	1	1	tricarboxylic acid transmembrane transport	0.492885
GO:0015820	0.031768	Inf	0.031768	1	1	leucine transport	0.492885
GO:0006071	0.031768	Inf	0.031768	1	1	glycerol metabolic process	0.492885
GO:0033043	0.0360358	2.92284	1.8391	5	58	regulation of organelle organization	0.542656
GO:0006072	0.0382207	7.67763	0.31768	2	10	glycerol-3-phosphate metabolic process	0.551997
GO:0051170	0.0457537	6.82359	0.349448	2	11	import into nucleus	0.551997
